# Supplementary material for: PE/PPE mutations in the transmission of Mycobacterium tuberculosis in China revealed by whole genome sequencing
Source: BMC Microbiol. 2024 Jun 10;24:206. doi: 10.1186/s12866-024-03352-y (PMC11163795; doi:10.1186/s12866-024-03352-y)
Supplement: Supplementary file 1 — Supplementary Material 1 [file 12866_2024_3352_MOESM1_ESM.xls]

## Sheet: Sheet1
#chrom	startpos	endpos	numreads	covbases	coverage	meandepth	meanbaseq	meanmapq	sample_name	main_lin	sub_lin	collection time	location	region
NC_000962	1	4411532	7233313	4395984	99.6476	245.875	69.3	59.5	T926	lineage4	lineage4.2.2	2017	Shandong	Eastern China
NC_000962	1	4411532	6950733	4351561	98.6406	236.26	69.2	59.2	T119	lineage2	lineage2.2.1	2016	Shandong	Eastern China
NC_000962	1	4411532	6838107	4363381	98.9085	232.442	70.1	59.2	T2812	lineage2	lineage2.2.1	2018	Shandong	Eastern China
NC_000962	1	4411532	7144131	4362303	98.8841	242.838	70	59.2	T139	lineage2	lineage2.2.1	2017	Shandong	Eastern China
NC_000962	1	4411532	6914003	4399724	99.7323	234.986	70	59.4	T682	lineage4	lineage4.5	2017	Shandong	Eastern China
NC_000962	1	4411532	7144189	4354760	98.7131	242.844	69.8	59.3	T987	lineage2	lineage2.2.1	2017	Shandong	Eastern China
NC_000962	1	4411532	7048689	4372185	99.1081	239.571	69.9	59.2	T558	lineage2	lineage2.2.1	2016	Shandong	Eastern China
NC_000962	1	4411532	6918955	4385631	99.4129	235.174	69.5	59.2	T5073	lineage2	lineage2.2.1	2016	Shandong	Eastern China
NC_000962	1	4411532	6934483	4369253	99.0416	235.725	70.3	59.2	T2886	lineage2	lineage2.2.1	2018	Shandong	Eastern China
NC_000962	1	4411532	7335866	4372835	99.1228	249.371	69.2	59.4	T2066	lineage4	lineage4.5	2018	Shandong	Eastern China
NC_000962	1	4411532	3587037	4367042	98.9915	121.904	69.1	59.2	R81	lineage2	lineage2.2.1	2012	Shandong	Eastern China
NC_000962	1	4411532	6883618	4382770	99.348	233.929	70	59.4	T942	lineage4	lineage4.4.2	2017	Shandong	Eastern China
NC_000962	1	4411532	7170219	4367473	99.0013	243.735	70	59.2	T2926	lineage2	lineage2.2.1	2017	Shandong	Eastern China
NC_000962	1	4411532	7151378	4350795	98.6232	243.06	69.3	59.2	T5024	lineage2	lineage2.2.1	2017	Shandong	Eastern China
NC_000962	1	4411532	6802812	4354282	98.7023	231.247	69.8	59.1	T301	lineage2	lineage2.2.1	2016	Shandong	Eastern China
NC_000962	1	4411532	3515570	4358192	98.7909	119.445	68.9	59.1	S96	lineage2	lineage2.2.1	1900	Shandong	Eastern China
NC_000962	1	4411532	6989227	4356079	98.743	237.509	68.8	59.1	T372	lineage2	lineage2.2.1	2016	Shandong	Eastern China
NC_000962	1	4411532	6934009	4362405	98.8864	235.675	70.2	59.2	T1132	lineage2	lineage2.2.1	2017	Shandong	Eastern China
NC_000962	1	4411532	7080015	4374132	99.1522	240.618	69.2	59.1	T574	lineage2	lineage2.2.1	2016	Shandong	Eastern China
NC_000962	1	4411532	7313289	4347581	98.5504	248.592	69.2	59.2	T104	lineage2	lineage2.2.1	2017	Shandong	Eastern China
NC_000962	1	4411532	7065307	4351106	98.6303	240.118	69.5	59.2	T5014	lineage2	lineage2.2.1	2017	Shandong	Eastern China
NC_000962	1	4411532	6906732	4354955	98.7175	234.711	69.3	59.1	T1487	lineage2	lineage2.2.1	2017	Shandong	Eastern China
NC_000962	1	4411532	7116589	4358364	98.7948	241.903	69.8	59.3	T208	lineage2	lineage2.2.1	2016	Shandong	Eastern China
NC_000962	1	4411532	6838708	4375154	99.1754	232.443	69.7	59.1	T2660	lineage2	lineage2.2.1	2018	Shandong	Eastern China
NC_000962	1	4411532	3474117	4363716	98.9161	118.024	68.1	59.1	S36	lineage2	lineage2.2.1	2016	Shandong	Eastern China
NC_000962	1	4411532	6350272	4377652	99.232	215.815	69	59.2	T2414	lineage2	lineage2.2.1	2018	Shandong	Eastern China
NC_000962	1	4411532	6554527	4401927	99.7823	222.722	69.9	59.3	T5070	lineage4	lineage4.4.2	2016	Shandong	Eastern China
NC_000962	1	4411532	7064893	4351078	98.6296	240.129	69.6	59.2	T931	lineage2	lineage2.2.1	2017	Shandong	Eastern China
NC_000962	1	4411532	7177289	4356006	98.7413	243.936	69.2	59.2	T5023	lineage2	lineage2.2.1.1	2017	Shandong	Eastern China
NC_000962	1	4411532	6979340	4365525	98.9571	237.217	70.1	59.1	T1912	lineage2	lineage2.2.1	2017	Shandong	Eastern China
NC_000962	1	4411532	7109963	4357291	98.7705	241.681	69.9	59.2	T363	lineage2	lineage2.2.1	2011	Shandong	Eastern China
NC_000962	1	4411532	3555896	4365650	98.96	120.798	67.6	59.2	R32	lineage2	lineage2.2.1	0	Shandong	Eastern China
NC_000962	1	4411532	3637711	4336105	98.2902	123.64	68.8	59.2	R73	lineage2	lineage2.2.1	2013	Shandong	Eastern China
NC_000962	1	4411532	5640723	4363703	98.9158	191.704	69.3	59.2	T847	lineage2	lineage2.2.1	2017	Shandong	Eastern China
NC_000962	1	4411532	6896468	4364098	98.9248	234.432	70.3	59.1	T2752	lineage2	lineage2.2.1	2018	Shandong	Eastern China
NC_000962	1	4411532	6993198	4403351	99.8146	237.695	69.9	59.1	T2265	lineage2	lineage2.2.1	2018	Shandong	Eastern China
NC_000962	1	4411532	3552245	4374803	99.1674	120.695	68.1	59.2	R41	lineage2	lineage2.2.1	2011	Shandong	Eastern China
NC_000962	1	4411532	6977385	4348625	98.574	237.138	69.2	59.2	T1364	lineage2	lineage2.2.1	2017	Shandong	Eastern China
NC_000962	1	4411532	6788098	4384799	99.394	230.698	69.7	59	T5063	lineage2	lineage2.2.1	2016	Shandong	Eastern China
NC_000962	1	4411532	7237054	4354695	98.7116	245.992	69.3	59.2	T2109	lineage2	lineage2.2.1	2017	Shandong	Eastern China
NC_000962	1	4411532	3563393	4358238	98.7919	121.085	68.9	59.1	S93	lineage2	lineage2.2.1	1900	Shandong	Eastern China
NC_000962	1	4411532	6915780	4361240	98.86	235.037	70	59.1	T975	lineage2	lineage2.2.1	2017	Shandong	Eastern China
NC_000962	1	4411532	6776785	4349730	98.5991	230.321	68.5	59.1	T1666	lineage2	lineage2.2.1	2017	Shandong	Eastern China
NC_000962	1	4411532	6850280	4381822	99.3265	232.836	69.8	59.1	T964	lineage2	lineage2.2.1	2017	Shandong	Eastern China
NC_000962	1	4411532	7060328	4351154	98.6314	239.985	69.1	59.2	T1564	lineage2	lineage2.2.1	2017	Shandong	Eastern China
NC_000962	1	4411532	3538488	4380028	99.2859	120.233	68.4	59.1	S78	lineage2	lineage2.2.1	2016	Shandong	Eastern China
NC_000962	1	4411532	6652095	4367336	98.9982	226.085	70	59.1	T1784	lineage2	lineage2.2.1	2017	Shandong	Eastern China
NC_000962	1	4411532	3592613	4364033	98.9233	122.067	68.4	59.1	R102	lineage2	lineage2.2.1	2013	Shandong	Eastern China
NC_000962	1	4411532	7210496	4380928	99.3063	245.077	69.1	59.2	T2364	lineage2	lineage2.2.1	2018	Shandong	Eastern China
NC_000962	1	4411532	6987761	4383611	99.3671	237.509	70	59.1	T2165	lineage2	lineage2.2.1	2017	Shandong	Eastern China
NC_000962	1	4411532	7019792	4351386	98.6366	238.573	69.5	59.1	T2617	lineage2	lineage2.2.1.1	2018	Shandong	Eastern China
NC_000962	1	4411532	7191735	4351695	98.6436	244.462	69.9	59.2	T687	lineage2	lineage2.2.1	2017	Shandong	Eastern China
NC_000962	1	4411532	7142878	4355117	98.7212	242.767	69.2	59.2	T5020	lineage2	lineage2.2.1	2018	Shandong	Eastern China
NC_000962	1	4411532	6877300	4362722	98.8936	233.779	70.2	59.2	T2826	lineage2	lineage2.2.1	2018	Shandong	Eastern China
NC_000962	1	4411532	6999610	4372810	99.1223	237.915	68.6	59.6	T269	lineage4	lineage4.4.2	2016	Shandong	Eastern China
NC_000962	1	4411532	3465841	4365103	98.9476	117.74	67.9	59.3	R40	lineage2	lineage2.2.1	2011	Shandong	Eastern China
NC_000962	1	4411532	3583574	4376174	99.1985	121.77	69	59.2	R97	lineage2	lineage2.2.1	2012	Shandong	Eastern China
NC_000962	1	4411532	7150407	4355021	98.719	243.014	69.4	59.2	T2454	lineage2	lineage2.2.1	2018	Shandong	Eastern China
NC_000962	1	4411532	7324019	4376385	99.2033	248.972	69.4	59.3	T56	lineage4	lineage4.5	2016	Shandong	Eastern China
NC_000962	1	4411532	7103329	4358312	98.7936	241.439	70.1	59.2	T1336	lineage2	lineage2.2.1	2017	Shandong	Eastern China
NC_000962	1	4411532	6990481	4393702	99.5958	237.607	69.8	59.1	T2226	lineage2	lineage2.2.1	2017	Shandong	Eastern China
NC_000962	1	4411532	6978233	4376841	99.2136	237.141	69.3	59.2	T249	lineage2	lineage2.2.1	2017	Shandong	Eastern China
NC_000962	1	4411532	7222368	4394093	99.6047	245.486	69.2	59.1	T921	lineage2	lineage2.2.1	2017	Shandong	Eastern China
NC_000962	1	4411532	6866000	4353462	98.6837	233.342	68.8	59.2	T378	lineage2	lineage2.2.1	2016	Shandong	Eastern China
NC_000962	1	4411532	7262975	4354752	98.7129	246.868	69.4	59.3	T2176	lineage2	lineage2.2.1	2017	Shandong	Eastern China
NC_000962	1	4411532	6950440	4362188	98.8815	236.254	69.1	59.3	T871	lineage2	lineage2.2.1	2017	Shandong	Eastern China
NC_000962	1	4411532	7138999	4353126	98.6761	242.675	70.2	59.3	T1324	lineage2	lineage2.2.1	2017	Shandong	Eastern China
NC_000962	1	4411532	7212958	4379154	99.2661	245.169	69.1	59.4	T649	lineage4	lineage4.4	2017	Shandong	Eastern China
NC_000962	1	4411532	7175871	4380495	99.2965	243.894	69.1	59.1	T2356	lineage2	lineage2.2.1	2018	Shandong	Eastern China
NC_000962	1	4411532	6525791	4350813	98.6236	221.808	69	59.2	T1544	lineage2	lineage2.2.1	2017	Shandong	Eastern China
NC_000962	1	4411532	7116986	4362114	98.8798	241.914	70	59.2	T1900	lineage2	lineage2.2.1	2017	Shandong	Eastern China
NC_000962	1	4411532	6909926	4376950	99.2161	234.87	69.6	59.2	T2679	lineage2	lineage2.2.1	2018	Shandong	Eastern China
NC_000962	1	4411532	7143855	4367718	99.0068	242.805	68.6	59.4	T140	lineage4	lineage4.4.2	2017	Shandong	Eastern China
NC_000962	1	4411532	6660751	4349178	98.5866	226.384	69.3	59.3	T2560	lineage2	lineage2.2.1	2018	Shandong	Eastern China
NC_000962	1	4411532	7365890	4365729	98.9617	250.393	69.5	59.4	T176	lineage4	lineage4.4.2	2017	Shandong	Eastern China
NC_000962	1	4411532	7084339	4366990	98.9903	240.742	68.7	59.1	T773	lineage2	lineage2.2.1.1	2017	Shandong	Eastern China
NC_000962	1	4411532	7039238	4360914	98.8526	239.269	69.9	59.1	T966	lineage2	lineage2.2.1	2017	Shandong	Eastern China
NC_000962	1	4411532	7023259	4358318	98.7938	238.703	70.2	59.3	T567	lineage2	lineage2.2.1	2016	Shandong	Eastern China
NC_000962	1	4411532	7171597	4362636	98.8916	243.779	70	59.2	T2352	lineage2	lineage2.2.1	2018	Shandong	Eastern China
NC_000962	1	4411532	6994972	4362085	98.8791	237.757	69.9	59.3	T967	lineage2	lineage2.2.1	2017	Shandong	Eastern China
NC_000962	1	4411532	6999050	4365575	98.9583	237.881	70	59.2	T383	lineage2	lineage2.2.1	2016	Shandong	Eastern China
NC_000962	1	4411532	6676384	4366152	98.9713	226.922	69.9	59.1	T1781	lineage2	lineage2.2.1	2017	Shandong	Eastern China
NC_000962	1	4411532	7208498	4369354	99.0439	245.045	70	59.4	T869	lineage2	lineage2.2.2	2017	Shandong	Eastern China
NC_000962	1	4411532	3491195	4380502	99.2966	118.617	68.5	59.2	S84	lineage2	lineage2.2.1.1	2016	Shandong	Eastern China
NC_000962	1	4411532	7096744	4353762	98.6905	241.223	69.9	59.3	T389	lineage2	lineage2.2.1	2016	Shandong	Eastern China
NC_000962	1	4411532	6811744	4383826	99.372	231.513	69.6	59.2	T5080	lineage2	lineage2.2.1	2016	Shandong	Eastern China
NC_000962	1	4411532	6588223	4354013	98.6962	223.946	69.2	59.2	T118	lineage2	lineage2.2.1	2017	Shandong	Eastern China
NC_000962	1	4411532	7133442	4354133	98.6989	242.488	69.8	59.2	T2915	lineage2	lineage2.2.1	2018	Shandong	Eastern China
NC_000962	1	4411532	7241450	4357189	98.7682	246.14	69.2	59.2	T113	lineage2	lineage2.2.1	2017	Shandong	Eastern China
NC_000962	1	4411532	6655591	4347486	98.5482	226.208	69.8	59.2	T331	lineage2	lineage2.2.1	2016	Shandong	Eastern China
NC_000962	1	4411532	6901106	4366734	98.9845	234.545	70	59.2	T895	lineage2	lineage2.2.1	2017	Shandong	Eastern China
NC_000962	1	4411532	6948427	4354060	98.6972	236.138	69.1	59.1	T2571	lineage2	lineage2.2.1	2018	Shandong	Eastern China
NC_000962	1	4411532	6867639	4347156	98.5407	233.428	69.5	59.4	T1161	lineage2	lineage2.2.2	2017	Shandong	Eastern China
NC_000962	1	4411532	3517125	4363978	98.9221	119.475	67.5	59.1	S20	lineage2	lineage2.2.1	1900	Shandong	Eastern China
NC_000962	1	4411532	7242238	4355098	98.7208	246.174	69.4	59.2	T2330	lineage2	lineage2.2.1	2018	Shandong	Eastern China
NC_000962	1	4411532	6875322	4361511	98.8661	233.717	70.2	59.1	T2750	lineage2	lineage2.2.1	2018	Shandong	Eastern China
NC_000962	1	4411532	6488241	4381807	99.3262	220.498	68.9	59.1	T792	lineage2	lineage2.2.1	2017	Shandong	Eastern China
NC_000962	1	4411532	3481499	4370794	99.0766	118.261	67.8	59.1	S45	lineage2	lineage2.2.1.1	2016	Shandong	Eastern China
NC_000962	1	4411532	7183863	4354354	98.7039	244.165	68.7	59.2	T2236	lineage2	lineage2.2.1	2017	Shandong	Eastern China
NC_000962	1	4411532	7145250	4356775	98.7588	242.835	69	59.2	T1753	lineage2	lineage2.2.1	2017	Shandong	Eastern China
NC_000962	1	4411532	7181134	4367523	99.0024	244.118	70.1	59.2	T3008	lineage2	lineage2.2.1	2018	Shandong	Eastern China
NC_000962	1	4411532	7133010	4376956	99.2162	242.472	70	59.4	T1811	lineage4	lineage4.2.2	2017	Shandong	Eastern China
NC_000962	1	4411532	6989708	4362019	98.8776	237.523	68.9	59.2	T764	lineage2	lineage2.2.1	2017	Shandong	Eastern China
NC_000962	1	4411532	6577671	4346692	98.5302	223.567	69.1	59.2	T115	lineage2	lineage2.2.1	2017	Shandong	Eastern China
NC_000962	1	4411532	7211797	4354851	98.7152	245.12	69.3	59.3	T2564	lineage2	lineage2.2.1	2018	Shandong	Eastern China
NC_000962	1	4411532	6696962	4369508	99.0474	227.632	70	59.2	T952	lineage2	lineage2.2.1	2017	Shandong	Eastern China
NC_000962	1	4411532	3617122	4379413	99.2719	122.93	69.4	59.2	R4	lineage2	lineage2.2.1	2009	Shandong	Eastern China
NC_000962	1	4411532	6849787	4370362	99.0668	232.81	68.7	59.5	T1686	lineage4	lineage4.4.2	2017	Shandong	Eastern China
NC_000962	1	4411532	6892957	4361257	98.8604	234.315	70.2	59.1	T2851	lineage2	lineage2.2.1.1	2018	Shandong	Eastern China
NC_000962	1	4411532	7128628	4372466	99.1145	242.306	69.4	59.4	T2348	lineage4	lineage4.4.2	2018	Shandong	Eastern China
NC_000962	1	4411532	7115711	4361918	98.8754	241.878	69.9	59.2	T768	lineage2	lineage2.2.1	2017	Shandong	Eastern China
NC_000962	1	4411532	7101367	4357708	98.7799	241.362	68.9	59.2	T2222	lineage2	lineage2.2.1	2017	Shandong	Eastern China
NC_000962	1	4411532	7132106	4360410	98.8412	242.378	68.6	59.1	T796	lineage2	lineage2.2.1	2017	Shandong	Eastern China
NC_000962	1	4411532	6356003	4344381	98.4778	216.05	69.1	59.2	T1381	lineage2	lineage2.2.1	2017	Shandong	Eastern China
NC_000962	1	4411532	6998684	4352218	98.6555	237.868	69.2	59.2	T1390	lineage2	lineage2.2.1	2017	Shandong	Eastern China
NC_000962	1	4411532	7119343	4378323	99.2472	241.944	69.4	59.2	T900	lineage2	lineage2.2.1	2017	Shandong	Eastern China
NC_000962	1	4411532	3622168	4370985	99.0809	123.099	69.2	59.1	R95	lineage2	lineage2.2.1	2012	Shandong	Eastern China
NC_000962	1	4411532	6804135	4370972	99.0806	231.249	69	59.2	T209	lineage2	lineage2.2.1	2016	Shandong	Eastern China
NC_000962	1	4411532	7169006	4363912	98.9206	243.699	69.9	59.3	T2919	lineage2	lineage2.2.1	2018	Shandong	Eastern China
NC_000962	1	4411532	6932708	4351177	98.6319	235.618	69.2	59.1	T1266	lineage2	lineage2.2.1	2017	Shandong	Eastern China
NC_000962	1	4411532	7020422	4371212	99.086	238.617	68.8	59.3	T256	lineage2	lineage2.2.1	2016	Shandong	Eastern China
NC_000962	1	4411532	6925278	4349603	98.5962	235.341	69.3	59.1	T1575	lineage2	lineage2.2.1	2017	Shandong	Eastern China
NC_000962	1	4411532	7084083	4361829	98.8733	240.725	68.7	59.1	T678	lineage2	lineage2.2.1	2017	Shandong	Eastern China
NC_000962	1	4411532	6396103	4378421	99.2494	217.386	68.8	59.2	T134	lineage2	lineage2.2.1	2017	Shandong	Eastern China
NC_000962	1	4411532	7136918	4360952	98.8535	242.606	70	59.2	T1864	lineage2	lineage2.2.1	2017	Shandong	Eastern China
NC_000962	1	4411532	7293845	4352579	98.6637	247.915	68.8	59.2	T339	lineage2	lineage2.2.1	2016	Shandong	Eastern China
NC_000962	1	4411532	6836967	4383598	99.3668	232.376	69.7	59.3	T5068	lineage2	lineage2.2.2	2017	Shandong	Eastern China
NC_000962	1	4411532	7194212	4375873	99.1917	244.531	69	59.2	T863	lineage2	lineage2.2.1	2017	Shandong	Eastern China
NC_000962	1	4411532	7092808	4354472	98.7066	241.102	69.8	59.4	T1953	lineage2	lineage2.2.2	2018	Shandong	Eastern China
NC_000962	1	4411532	6762151	4383975	99.3753	229.829	69.7	59.1	T2663	lineage2	lineage2.2.1	2018	Shandong	Eastern China
NC_000962	1	4411532	7021082	4350476	98.616	238.631	69.2	59.2	T1383	lineage2	lineage2.2.1	2017	Shandong	Eastern China
NC_000962	1	4411532	7045224	4355534	98.7306	239.471	70.2	59.3	T381	lineage2	lineage2.2.1	2016	Shandong	Eastern China
NC_000962	1	4411532	7104794	4371129	99.0842	241.469	69.5	59.4	T5036	lineage4	lineage4.5	2017	Shandong	Eastern China
NC_000962	1	4411532	3596737	4375842	99.191	122.227	69.2	59.2	R24	lineage2	lineage2.2.1	2013	Shandong	Eastern China
NC_000962	1	4411532	7111118	4380686	99.3008	241.716	70.2	59.4	T2119	lineage4	lineage4.4.2	2017	Shandong	Eastern China
NC_000962	1	4411532	6744034	4357067	98.7654	229.227	68.6	59.4	T392	lineage4	lineage4	2016	Shandong	Eastern China
NC_000962	1	4411532	3492652	4366004	98.968	118.659	67.9	59.1	S38	lineage2	lineage2.2.1.1	2016	Shandong	Eastern China
NC_000962	1	4411532	6773062	4394228	99.6078	230.184	69.7	59.1	T5053	lineage2	lineage2.2.1	2016	Shandong	Eastern China
NC_000962	1	4411532	7216494	4362148	98.8806	245.276	69.4	59.1	T2561	lineage2	lineage2.2.1	2018	Shandong	Eastern China
NC_000962	1	4411532	6992464	4383336	99.3609	237.674	70.1	59.4	T1817	lineage4	lineage4.4.2	2017	Shandong	Eastern China
NC_000962	1	4411532	6936555	4362317	98.8844	235.728	68.7	59.2	T723	lineage2	lineage2.2.1	1900	Shandong	Eastern China
NC_000962	1	4411532	6910477	4363510	98.9114	234.922	70.2	59.2	T2867	lineage2	lineage2.2.1	2018	Shandong	Eastern China
NC_000962	1	4411532	6909968	4375651	99.1867	234.877	69.7	59.1	T2652	lineage2	lineage2.2.1.1	2018	Shandong	Eastern China
NC_000962	1	4411532	6475193	4347587	98.5505	220.05	69.3	59.1	T1473	lineage2	lineage2.2.1	2017	Shandong	Eastern China
NC_000962	1	4411532	6692043	4353436	98.6831	227.447	68.7	59.2	T380	lineage2	lineage2.2.1	2016	Shandong	Eastern China
NC_000962	1	4411532	7170044	4352798	98.6686	243.722	69.9	59.1	T373	lineage2	lineage2.2.1	2016	Shandong	Eastern China
NC_000962	1	4411532	6690672	4382691	99.3462	227.374	69	59.1	T797	lineage2	lineage2.2.1	2017	Shandong	Eastern China
NC_000962	1	4411532	7043345	4378873	99.2597	239.407	69.9	59.2	T2239	lineage2	lineage2.2.1	2017	Shandong	Eastern China
NC_000962	1	4411532	7176236	4370333	99.0661	243.902	69.1	59.2	T235	lineage2	lineage2.2.1	2016	Shandong	Eastern China
NC_000962	1	4411532	7104469	4360759	98.8491	241.475	69.9	59.1	T350	lineage2	lineage2.2.1	2016	Shandong	Eastern China
NC_000962	1	4411532	7150938	4365385	98.9539	243.091	70.1	59.3	T1760	lineage2	lineage2.2.1	2017	Shandong	Eastern China
NC_000962	1	4411532	7173288	4365091	98.9473	243.826	69.9	59.2	T1905	lineage2	lineage2.2.1	2017	Shandong	Eastern China
NC_000962	1	4411532	3522232	4379878	99.2825	119.683	68.6	59.2	R62	lineage2	lineage2.2.1	2012	Shandong	Eastern China
NC_000962	1	4411532	7287546	4364895	98.9428	247.712	69.3	59.2	T62	lineage2	lineage2.2.1	2016	Shandong	Eastern China
NC_000962	1	4411532	6866501	4379352	99.2705	233.395	69.6	59.1	T2692	lineage2	lineage2.2.1	2018	Shandong	Eastern China
NC_000962	1	4411532	3485710	4375596	99.1854	118.401	67.8	59.1	S52	lineage2	lineage2.2.1	2016	Shandong	Eastern China
NC_000962	1	4411532	7036334	4365073	98.9469	239.156	70	59.2	T1922	lineage2	lineage2.2.1	2017	Shandong	Eastern China
NC_000962	1	4411532	6971602	4366614	98.9818	236.99	70.2	59.1	T2855	lineage2	lineage2.2.1	2018	Shandong	Eastern China
NC_000962	1	4411532	7308031	4346814	98.533	248.411	69.4	59.2	T2521	lineage2	lineage2.2.1	2018	Shandong	Eastern China
NC_000962	1	4411532	6958229	4383606	99.367	236.492	70	59.1	T644	lineage2	lineage2.2.1	2016	Shandong	Eastern China
NC_000962	1	4411532	6900058	4389353	99.4972	234.523	69.1	59.5	T403	lineage4	lineage4.2.2	2016	Shandong	Eastern China
NC_000962	1	4411532	3483617	4364910	98.9432	118.335	67.1	59.1	S42	lineage2	lineage2.2.1	2016	Shandong	Eastern China
NC_000962	1	4411532	7062127	4381169	99.3117	240.051	69.9	59.3	T2263	lineage2	lineage2.2.2	2018	Shandong	Eastern China
NC_000962	1	4411532	3530011	4372525	99.1158	119.909	67.1	59.2	S53	lineage2	lineage2.2.1	2016	Shandong	Eastern China
NC_000962	1	4411532	7026969	4366693	98.9836	238.809	69.1	59.2	T557	lineage2	lineage2.2.1	2016	Shandong	Eastern China
NC_000962	1	4411532	7183291	4369365	99.0442	244.148	68.8	59.1	T5109	lineage2	lineage2.2.1	2017	Shandong	Eastern China
NC_000962	1	4411532	7047524	4367659	99.0055	239.523	70	59.2	T5116	lineage2	lineage2.2.1	0	Shandong	Eastern China
NC_000962	1	4411532	6905450	4385309	99.4056	234.74	70.1	59.2	T2803	lineage2	lineage2.2.1	2018	Shandong	Eastern China
NC_000962	1	4411532	6883596	4361471	98.8652	233.938	70	59.2	T637	lineage2	lineage2.2.1	2016	Shandong	Eastern China
NC_000962	1	4411532	7053486	4362075	98.8789	239.761	70	59.2	T1890	lineage2	lineage2.2.1	2017	Shandong	Eastern China
NC_000962	1	4411532	7261040	4345617	98.5058	246.8	69.4	59.2	T2570	lineage2	lineage2.2.1	2018	Shandong	Eastern China
NC_000962	1	4411532	6621613	4353438	98.6831	225.051	69.8	59.2	T332	lineage2	lineage2.2.1	2016	Shandong	Eastern China
NC_000962	1	4411532	6970968	4361294	98.8612	236.932	70.3	59.2	T1622	lineage2	lineage2.2.1	2017	Shandong	Eastern China
NC_000962	1	4411532	7054686	4355560	98.7312	239.791	70.2	59.1	T1283	lineage2	lineage2.2.1	2017	Shandong	Eastern China
NC_000962	1	4411532	3543477	4379654	99.2774	120.407	68.5	59.2	S64	lineage2	lineage2.2.1	2016	Shandong	Eastern China
NC_000962	1	4411532	6963368	4384609	99.3897	236.661	69.2	59.3	T1258	lineage4	lineage4.4.2	2017	Shandong	Eastern China
NC_000962	1	4411532	6785530	4361637	98.869	230.628	69.9	59.1	T1788	lineage2	lineage2.2.1	2017	Shandong	Eastern China
NC_000962	1	4411532	3516166	4380277	99.2915	119.46	67.9	59.2	S86	lineage2	lineage2.2.1	2016	Shandong	Eastern China
NC_000962	1	4411532	6927253	4349315	98.5897	235.445	69.1	59.2	T117	lineage2	lineage2.2.1	2017	Shandong	Eastern China
NC_000962	1	4411532	6944700	4360355	98.8399	236.04	69.8	59.2	T1962	lineage2	lineage2.2.1	2017	Shandong	Eastern China
NC_000962	1	4411532	6871717	4385296	99.4053	233.561	69.7	59.3	T5074	lineage2	lineage2.2.1	2017	Shandong	Eastern China
NC_000962	1	4411532	6833988	4366038	98.9687	232.234	69.3	59.1	T1580	lineage2	lineage2.2.1	2017	Shandong	Eastern China
NC_000962	1	4411532	6818499	4356955	98.7629	231.713	70.2	59.1	T1626	lineage2	lineage2.2.1	2017	Shandong	Eastern China
NC_000962	1	4411532	6925637	4379997	99.2852	235.41	69.6	59.2	T2687	lineage2	lineage2.2.1	2018	Shandong	Eastern China
NC_000962	1	4411532	6758893	4355583	98.7318	229.691	68.9	59.2	T1241	lineage2	lineage2.2.1	2017	Shandong	Eastern China
NC_000962	1	4411532	7021360	4354174	98.6998	238.656	69.7	59.2	T1930	lineage2	lineage2.2.1	2017	Shandong	Eastern China
NC_000962	1	4411532	6871306	4372598	99.1174	233.554	69.7	59.1	T2644	lineage2	lineage2.2.1	2018	Shandong	Eastern China
NC_000962	1	4411532	6762233	4371927	99.1022	229.863	69.9	59.5	T1318	lineage4	lineage4.2.2	2017	Shandong	Eastern China
NC_000962	1	4411532	3562059	4375682	99.1874	121.04	68.5	59.2	R54	lineage2	lineage2.2.1	2011	Shandong	Eastern China
NC_000962	1	4411532	7005806	4346000	98.5145	238.128	70	59.2	T1944	lineage2	lineage2.2.1	2017	Shandong	Eastern China
NC_000962	1	4411532	3601975	4378276	99.2462	122.406	69.1	59.3	R105	lineage2	lineage2.2.2	2014	Shandong	Eastern China
NC_000962	1	4411532	3503921	4378577	99.253	119.059	68.7	59.1	R60	lineage2	lineage2.2.1	0	Shandong	Eastern China
NC_000962	1	4411532	3502320	4364777	98.9402	118.966	67.6	59.1	S34	lineage2	lineage2.2.1	2016	Shandong	Eastern China
NC_000962	1	4411532	6688042	4366248	98.9735	227.316	70	59.1	T1764	lineage2	lineage2.2.1	2017	Shandong	Eastern China
NC_000962	1	4411532	6989359	4408069	99.9215	237.576	70	59.3	T2322	lineage4	lineage4.4	2017	Shandong	Eastern China
NC_000962	1	4411532	7215058	4369053	99.0371	245.268	70	59.2	T2447	lineage2	lineage2.2.1	2018	Shandong	Eastern China
NC_000962	1	4411532	6926288	4353849	98.6924	235.386	69.3	59.1	T1370	lineage2	lineage2.2.1	2017	Shandong	Eastern China
NC_000962	1	4411532	7028614	4354166	98.6996	238.897	69.1	59.3	T1551	lineage2	lineage2.2.1	2017	Shandong	Eastern China
NC_000962	1	4411532	7033047	4348449	98.57	239.04	69.3	59.1	T2588	lineage2	lineage2.2.1	2018	Shandong	Eastern China
NC_000962	1	4411532	7125132	4371096	99.0834	242.199	70.1	59.3	T219	lineage2	lineage2.2.2	2016	Shandong	Eastern China
NC_000962	1	4411532	7219139	4407426	99.9069	245.375	69.1	59.3	T164	lineage4	lineage4.4.2	2017	Shandong	Eastern China
NC_000962	1	4411532	7219752	4358413	98.7959	245.412	70.3	59.3	T2895	lineage2	lineage2.2.1	2018	Shandong	Eastern China
NC_000962	1	4411532	5770556	4345917	98.5126	196.132	68.5	59.2	T414	lineage2	lineage2.2.1	2016	Shandong	Eastern China
NC_000962	1	4411532	7218101	4353499	98.6845	245.367	69.7	59.2	T837	lineage2	lineage2.2.1	2017	Shandong	Eastern China
NC_000962	1	4411532	7051307	4360875	98.8517	239.686	69.7	59.2	T1973	lineage2	lineage2.2.1	2017	Shandong	Eastern China
NC_000962	1	4411532	6999361	4355927	98.7396	237.915	69.7	59.3	T1968	lineage2	lineage2.2.2	2017	Shandong	Eastern China
NC_000962	1	4411532	6929467	4389689	99.5049	235.511	70	59.3	T469	lineage4	lineage4.4.2	2016	Shandong	Eastern China
NC_000962	1	4411532	3587520	4366854	98.9872	121.919	69.1	59.3	R71	lineage2	lineage2.2.2	2014	Shandong	Eastern China
NC_000962	1	4411532	6904090	4362233	98.8825	234.698	70.2	59.3	T2865	lineage2	lineage2.2.1	2018	Shandong	Eastern China
NC_000962	1	4411532	6848680	4371285	99.0877	232.784	69.6	59.2	T2645	lineage2	lineage2.2.1	2018	Shandong	Eastern China
NC_000962	1	4411532	6935701	4385514	99.4102	235.749	69.6	59.1	T5081	lineage2	lineage2.2.1.1	2017	Shandong	Eastern China
NC_000962	1	4411532	7112113	4358296	98.7933	241.742	69.8	59.2	T2183	lineage2	lineage2.2.1	2017	Shandong	Eastern China
NC_000962	1	4411532	7118339	4381514	99.3196	241.92	69	59.1	T1990	lineage2	lineage2.2.1	2017	Shandong	Eastern China
NC_000962	1	4411532	7243601	4348061	98.5612	246.189	68.7	59.2	T234	lineage2	lineage2.2.1	2016	Shandong	Eastern China
NC_000962	1	4411532	7000088	4369592	99.0493	237.92	70.1	59.1	T1824	lineage2	lineage2.2.1	2017	Shandong	Eastern China
NC_000962	1	4411532	7147903	4361558	98.8672	242.972	69.9	59.2	T2087	lineage2	lineage2.2.1	2017	Shandong	Eastern China
NC_000962	1	4411532	3536418	4359311	98.8163	120.17	68.5	59.2	S22	lineage2	lineage2.2.1.1	1900	Shandong	Eastern China
NC_000962	1	4411532	7185385	4364952	98.9441	244.242	69.8	59.2	T1081	lineage2	lineage2.2.1	2017	Shandong	Eastern China
NC_000962	1	4411532	7160386	4356281	98.7476	243.402	69.9	59.2	T376	lineage2	lineage2.2.1	2016	Shandong	Eastern China
NC_000962	1	4411532	5940305	4354817	98.7144	201.903	69.4	59.1	T1988	lineage2	lineage2.2.1	2017	Shandong	Eastern China
NC_000962	1	4411532	7013852	4373559	99.1392	238.348	69.2	59.2	T575	lineage2	lineage2.2.1	2016	Shandong	Eastern China
NC_000962	1	4411532	6892115	4356868	98.7609	234.28	70.2	59.2	T2786	lineage2	lineage2.2.1	2018	Shandong	Eastern China
NC_000962	1	4411532	6150253	4343170	98.4504	209.039	69.1	59.1	T116	lineage2	lineage2.2.1	2017	Shandong	Eastern China
NC_000962	1	4411532	6835823	4359535	98.8213	232.366	70.2	59.1	T2765	lineage2	lineage2.2.1	2018	Shandong	Eastern China
NC_000962	1	4411532	6676161	4382559	99.3432	226.881	69.8	59.2	T5096	lineage2	lineage2.2.1	2018	Shandong	Eastern China
NC_000962	1	4411532	7184619	4363326	98.9073	244.237	70.1	59.3	T1889	lineage2	lineage2.2.1	2017	Shandong	Eastern China
NC_000962	1	4411532	6547774	4360317	98.8391	222.549	68.5	59.2	T641	lineage2	lineage2.2.1	2017	Shandong	Eastern China
NC_000962	1	4411532	7133984	4356903	98.7617	242.459	69.3	59.2	T2507	lineage2	lineage2.2.1	2018	Shandong	Eastern China
NC_000962	1	4411532	7204874	4356025	98.7418	244.883	69.3	59.3	T2528	lineage2	lineage2.2.1	2018	Shandong	Eastern China
NC_000962	1	4411532	3500064	4350383	98.6139	118.928	68.4	59.1	S4	lineage2	lineage2.2.1	1900	Shandong	Eastern China
NC_000962	1	4411532	6829820	4381463	99.3184	232.149	69.7	59.1	T2697	lineage2	lineage2.2.1	2018	Shandong	Eastern China
NC_000962	1	4411532	6871446	4408747	99.9369	233.547	69.9	59.4	T2246	lineage4	lineage4.4.2	2017	Shandong	Eastern China
NC_000962	1	4411532	6864782	4374070	99.1508	233.333	69.7	59.2	T2668	lineage2	lineage2.2.1	2018	Shandong	Eastern China
NC_000962	1	4411532	7018079	4355128	98.7214	238.553	70.1	59.2	T1898	lineage2	lineage2.2.1	2017	Shandong	Eastern China
NC_000962	1	4411532	7055105	4380433	99.2951	239.767	69	59.2	T2067	lineage2	lineage2.2.1	2017	Shandong	Eastern China
NC_000962	1	4411532	7102622	4359204	98.8138	241.424	70.2	59.2	T536	lineage2	lineage2.2.1	2017	Shandong	Eastern China
NC_000962	1	4411532	7104906	4358342	98.7943	241.506	70.2	59.3	T2273	lineage2	lineage2.2.1	2018	Shandong	Eastern China
NC_000962	1	4411532	7088502	4361966	98.8764	240.935	69.9	59.2	T2307	lineage2	lineage2.2.1	2018	Shandong	Eastern China
NC_000962	1	4411532	3547286	4372479	99.1148	120.536	68.5	59.3	R101	lineage2	lineage2.2.2	0	Shandong	Eastern China
NC_000962	1	4411532	7203263	4355012	98.7188	244.818	68.7	59.2	T821	lineage2	lineage2.2.1	2017	Shandong	Eastern China
NC_000962	1	4411532	7058472	4360656	98.8467	239.908	69.9	59.1	T941	lineage2	lineage2.2.1	2017	Shandong	Eastern China
NC_000962	1	4411532	5789998	4357014	98.7642	196.735	68.7	59.1	T720	lineage2	lineage2.2.1	2017	Shandong	Eastern China
NC_000962	1	4411532	3465822	4372784	99.1217	117.72	67.6	59.1	S51	lineage2	lineage2.2.1	2016	Shandong	Eastern China
NC_000962	1	4411532	7046872	4365484	98.9562	239.48	69.1	59.1	T1692	lineage2	lineage2.2.1	2017	Shandong	Eastern China
NC_000962	1	4411532	7062533	4353303	98.6801	240.06	69.8	59.2	T1932	lineage2	lineage2.2.1	2017	Shandong	Eastern China
NC_000962	1	4411532	6704608	4390049	99.513	227.881	70	59.4	T1294	lineage4	lineage4.5	2017	Shandong	Eastern China
NC_000962	1	4411532	3601130	4345387	98.5006	122.397	68.9	59.1	R35	lineage2	lineage2.2.1	2012	Shandong	Eastern China
NC_000962	1	4411532	6609242	4367606	99.0043	224.636	68.6	59.5	T253	lineage4	lineage4.5	2016	Shandong	Eastern China
NC_000962	1	4411532	7157723	4363084	98.9018	243.32	70	59.2	T2977	lineage2	lineage2.2.1	2018	Shandong	Eastern China
NC_000962	1	4411532	6473442	4353288	98.6797	220.003	68.6	59.2	T667	lineage2	lineage2.2.1	2016	Shandong	Eastern China
NC_000962	1	4411532	7188244	4372949	99.1254	244.355	69.9	59.4	T1340	lineage4	lineage4.2.2	2017	Shandong	Eastern China
NC_000962	1	4411532	7073327	4363100	98.9022	240.425	69.9	59.3	T2277	lineage2	lineage2.2.1	2018	Shandong	Eastern China
NC_000962	1	4411532	7084714	4371088	99.0832	240.771	69.2	59.1	T553	lineage2	lineage2.2.1	2016	Shandong	Eastern China
NC_000962	1	4411532	6805921	4409617	99.9566	231.245	68.8	59.4	T2012	lineage4	lineage4.4.2	2017	Shandong	Eastern China
NC_000962	1	4411532	6874319	4354060	98.6972	233.65	69.5	59.3	T1169	lineage2	lineage2.2.2	2017	Shandong	Eastern China
NC_000962	1	4411532	7064095	4366953	98.9895	240.102	69.9	59.1	T2300	lineage2	lineage2.2.1	2018	Shandong	Eastern China
NC_000962	1	4411532	3495037	4363971	98.9219	118.732	68.1	59.1	R89	lineage2	lineage2.2.1	2013	Shandong	Eastern China
NC_000962	1	4411532	7156738	4356541	98.7535	243.27	69.9	59.2	T174	lineage2	lineage2.2.1	2017	Shandong	Eastern China
NC_000962	1	4411532	7106232	4359182	98.8133	241.539	69.9	59.2	T1337	lineage2	lineage2.2.1	2017	Shandong	Eastern China
NC_000962	1	4411532	7001551	4383891	99.3734	237.973	70.2	59.4	T1741	lineage4	lineage4.4.2	2017	Shandong	Eastern China
NC_000962	1	4411532	6767096	4382536	99.3427	229.983	69.9	59.2	T5077	lineage2	lineage2.2.1	2018	Shandong	Eastern China
NC_000962	1	4411532	7019186	4349482	98.5935	238.57	69.3	59.2	T1360	lineage2	lineage2.2.1	2017	Shandong	Eastern China
NC_000962	1	4411532	3533567	4363186	98.9041	120.073	68.7	59.2	R66	lineage2	lineage2.2.1	2012	Shandong	Eastern China
NC_000962	1	4411532	6172630	4371065	99.0827	209.79	69	59.1	T185	lineage2	lineage2.2.1	2017	Shandong	Eastern China
NC_000962	1	4411532	6761543	4348220	98.5649	229.814	70	58.9	T1307	lineage2	lineage2.2.1	2017	Shandong	Eastern China
NC_000962	1	4411532	6683987	4375350	99.1798	227.139	69.7	59.1	T5103	lineage2	lineage2.2.1	2017	Shandong	Eastern China
NC_000962	1	4411532	6881996	4355422	98.7281	233.869	69.3	59.1	T1490	lineage2	lineage2.2.1	2017	Shandong	Eastern China
NC_000962	1	4411532	7202235	4353356	98.6813	244.8	69.1	59.3	T584	lineage2	lineage2.2.1	2016	Shandong	Eastern China
NC_000962	1	4411532	6802538	4382010	99.3308	231.202	69.2	59.2	T961	lineage2	lineage2.2.1	2017	Shandong	Eastern China
NC_000962	1	4411532	3608361	4350844	98.6243	122.626	68.6	59.2	S100	lineage2	lineage2.2.1	2016	Shandong	Eastern China
NC_000962	1	4411532	7004588	4384318	99.3831	238.07	70.1	59.3	T2415	lineage4	lineage4.4.2	2018	Shandong	Eastern China
NC_000962	1	4411532	6807405	4365434	98.9551	231.383	70.2	59.2	T2731	lineage2	lineage2.2.1	2018	Shandong	Eastern China
NC_000962	1	4411532	6887298	4347169	98.541	234.087	68.6	59.2	T1665	lineage2	lineage2.2.1	2017	Shandong	Eastern China
NC_000962	1	4411532	7071411	4362544	98.8895	240.369	70	59.2	T1952	lineage2	lineage2.2.1	2017	Shandong	Eastern China
NC_000962	1	4411532	6696015	4364971	98.9446	227.582	69.4	59.2	T2600	lineage2	lineage2.2.1	2018	Shandong	Eastern China
NC_000962	1	4411532	6852188	4347539	98.5494	232.864	69.3	59.1	T1289	lineage2	lineage2.2.1.1	2017	Shandong	Eastern China
NC_000962	1	4411532	6913584	4363620	98.9139	235.022	70.1	59.2	T2788	lineage2	lineage2.2.1.1	2018	Shandong	Eastern China
NC_000962	1	4411532	5947332	4380337	99.2929	202.127	69.2	59.1	T2337	lineage2	lineage2.2.1	2018	Shandong	Eastern China
NC_000962	1	4411532	7121601	4360795	98.8499	242.065	69.9	59.3	T566	lineage2	lineage2.2.1	2016	Shandong	Eastern China
NC_000962	1	4411532	6885411	4361627	98.8688	234.06	70.2	59.2	T2730	lineage2	lineage2.2.1	2018	Shandong	Eastern China
NC_000962	1	4411532	7029969	4363610	98.9137	238.922	70	59.2	T577	lineage2	lineage2.2.1	2016	Shandong	Eastern China
NC_000962	1	4411532	7054864	4361173	98.8585	239.792	70.2	59.2	T337	lineage2	lineage2.2.1	2016	Shandong	Eastern China
NC_000962	1	4411532	7225057	4356596	98.7547	245.573	68.6	59.2	T1678	lineage2	lineage2.2.1	2017	Shandong	Eastern China
NC_000962	1	4411532	3518900	4359335	98.8168	119.546	67.9	59.2	S49	lineage2	lineage2.2.1	2016	Shandong	Eastern China
NC_000962	1	4411532	6140560	4388183	99.4707	208.69	69.3	59.4	T5026	lineage4	lineage4.5	2017	Shandong	Eastern China
NC_000962	1	4411532	7038836	4369231	99.0411	239.28	70.2	59.4	T2870	lineage2	lineage2.2.2	2018	Shandong	Eastern China
NC_000962	1	4411532	6624329	4370908	99.0791	225.138	69.9	59.3	T305	lineage4	lineage4.5	2016	Shandong	Eastern China
NC_000962	1	4411532	7083287	4362555	98.8898	240.76	69.9	59.2	T578	lineage2	lineage2.2.1	2016	Shandong	Eastern China
NC_000962	1	4411532	7151959	4376400	99.2036	243.072	69.1	59.2	T212	lineage2	lineage2.2.1	2017	Shandong	Eastern China
NC_000962	1	4411532	3565014	4367669	99.0057	121.1	67.6	59.2	S101	lineage2	lineage2.2.1	2016	Shandong	Eastern China
NC_000962	1	4411532	6932203	4356438	98.7511	235.598	70.4	59.1	T1531	lineage2	lineage2.2.1	2017	Shandong	Eastern China
NC_000962	1	4411532	7179032	4359400	98.8183	244.012	69.3	59.2	T2043	lineage2	lineage2.2.1	2017	Shandong	Eastern China
NC_000962	1	4411532	6812469	4394306	99.6095	231.55	69.7	59.4	T5066	lineage4	lineage4.8	2016	Shandong	Eastern China
NC_000962	1	4411532	3475836	4378183	99.244	118.073	67.5	59.2	S71	lineage2	lineage2.2.1	2016	Shandong	Eastern China
NC_000962	1	4411532	7039011	4351647	98.6425	239.258	69.9	59.2	T1931	lineage2	lineage2.2.1	2017	Shandong	Eastern China
NC_000962	1	4411532	7136496	4369573	99.0489	242.586	70	59.2	T2101	lineage2	lineage2.2.1	2017	Shandong	Eastern China
NC_000962	1	4411532	7315355	4352427	98.6602	248.658	69.6	59.2	T168	lineage2	lineage2.2.1	2017	Shandong	Eastern China
NC_000962	1	4411532	7037943	4349780	98.6002	239.229	69.9	59.2	T1956	lineage2	lineage2.2.1	2017	Shandong	Eastern China
NC_000962	1	4411532	6930254	4355335	98.7261	235.53	69.3	59.1	T1254	lineage2	lineage2.2.1	2017	Shandong	Eastern China
NC_000962	1	4411532	7117482	4381072	99.3095	241.95	69.8	59.2	T2363	lineage2	lineage2.2.1	2018	Shandong	Eastern China
NC_000962	1	4411532	3557249	4351398	98.6369	120.899	68.6	59.2	R115	lineage2	lineage2.2.1	0	Shandong	Eastern China
NC_000962	1	4411532	7339996	4352986	98.6729	249.511	69.3	59.2	T65	lineage2	lineage2.2.1	2016	Shandong	Eastern China
NC_000962	1	4411532	6999084	4369363	99.0441	237.831	69.3	59.1	T368	lineage2	lineage2.2.1	2016	Shandong	Eastern China
NC_000962	1	4411532	5660037	4364922	98.9435	192.362	70	59.2	T953	lineage2	lineage2.2.1	2017	Shandong	Eastern China
NC_000962	1	4411532	7220519	4352579	98.6637	245.418	69.6	59.2	T2537	lineage2	lineage2.2.1	2018	Shandong	Eastern China
NC_000962	1	4411532	6829830	4350824	98.6239	232.111	68.7	59.1	T1231	lineage2	lineage2.2.1	2017	Shandong	Eastern China
NC_000962	1	4411532	7115026	4354063	98.6973	241.806	68.9	59.1	T1750	lineage2	lineage2.2.1	2017	Shandong	Eastern China
NC_000962	1	4411532	7134117	4344197	98.4737	242.439	68.7	59.3	T371	lineage2	lineage2.2.1	2014	Shandong	Eastern China
NC_000962	1	4411532	6001065	4346557	98.5272	203.963	69.3	59.1	T2572	lineage2	lineage2.2.1	2018	Shandong	Eastern China
NC_000962	1	4411532	7182547	4370418	99.068	244.121	69	59.2	T369	lineage2	lineage2.2.1	2016	Shandong	Eastern China
NC_000962	1	4411532	6892956	4341983	98.4235	234.247	69.3	59.1	T1179	lineage2	lineage2.2.1	2017	Shandong	Eastern China
NC_000962	1	4411532	7155429	4369399	99.0449	243.201	69	59.2	T770	lineage2	lineage2.2.1	2017	Shandong	Eastern China
NC_000962	1	4411532	6863313	4365434	98.9551	233.307	70.2	59.2	T2811	lineage2	lineage2.2.1	2018	Shandong	Eastern China
NC_000962	1	4411532	7251803	4378498	99.2512	246.499	69.4	59.4	T2350	lineage4	lineage4.5	2018	Shandong	Eastern China
NC_000962	1	4411532	6721760	4354343	98.7036	228.429	68.8	59.1	T1240	lineage2	lineage2.2.1	2017	Shandong	Eastern China
NC_000962	1	4411532	7097037	4360194	98.8363	241.232	70	59.2	T2308	lineage2	lineage2.2.1	2018	Shandong	Eastern China
NC_000962	1	4411532	6875055	4356039	98.7421	233.647	69.3	59.1	T1477	lineage2	lineage2.2.1	2017	Shandong	Eastern China
NC_000962	1	4411532	7155461	4354169	98.6997	243.202	69.6	59.1	T2168	lineage2	lineage2.2.1	2017	Shandong	Eastern China
NC_000962	1	4411532	6661845	4359295	98.8159	226.422	69.9	59.1	T1309	lineage2	lineage2.2.1	2017	Shandong	Eastern China
NC_000962	1	4411532	7111326	4360467	98.8425	241.717	69.1	59.1	T1581	lineage2	lineage2.2.1	2017	Shandong	Eastern China
NC_000962	1	4411532	6627529	4361384	98.8633	225.241	69.8	59.3	T343	lineage2	lineage2.2.1	2016	Shandong	Eastern China
NC_000962	1	4411532	7080424	4370293	99.0652	240.646	69.2	59.1	T1244	lineage2	lineage2.2.1	2017	Shandong	Eastern China
NC_000962	1	4411532	6885985	4369354	99.0439	234.065	70.1	59.2	T2701	lineage2	lineage2.2.1	2018	Shandong	Eastern China
NC_000962	1	4411532	7188446	4357606	98.7776	244.316	69.3	59.2	T5041	lineage2	lineage2.2.1	2017	Shandong	Eastern China
NC_000962	1	4411532	6611155	4345714	98.508	224.708	69.3	59.2	T2592	lineage2	lineage2.2.1	2018	Shandong	Eastern China
NC_000962	1	4411532	7096186	4360895	98.8522	241.162	68.9	59.2	T1724	lineage2	lineage2.2.1	2017	Shandong	Eastern China
NC_000962	1	4411532	7139309	4351340	98.6356	242.644	69.6	59.2	T2527	lineage2	lineage2.2.1	2018	Shandong	Eastern China
NC_000962	1	4411532	6871551	4357453	98.7741	233.512	69.2	59.2	T1474	lineage2	lineage2.2.1	2017	Shandong	Eastern China
NC_000962	1	4411532	6569112	4370708	99.0746	223.283	69	59.2	T398	lineage2	lineage2.2.1	2016	Shandong	Eastern China
NC_000962	1	4411532	7099596	4379938	99.2838	241.297	69.1	59.1	T2448	lineage2	lineage2.2.1	2018	Shandong	Eastern China
NC_000962	1	4411532	6912772	4383353	99.3612	234.925	70	59.1	T2022	lineage2	lineage2.2.1	2017	Shandong	Eastern China
NC_000962	1	4411532	7032014	4379897	99.2829	239.022	69.8	59.2	T351	lineage2	lineage2.2.1	2016	Shandong	Eastern China
NC_000962	1	4411532	3552605	4366697	98.9837	120.739	69.1	59.1	R74	lineage2	lineage2.2.1	0	Shandong	Eastern China
NC_000962	1	4411532	3547387	4371768	99.0986	120.499	67.7	59.2	R22	lineage2	lineage2.2.1	2011	Shandong	Eastern China
NC_000962	1	4411532	7098044	4363444	98.9099	241.263	69.8	59.2	T537	lineage2	lineage2.2.1	2016	Shandong	Eastern China
NC_000962	1	4411532	6864208	4354969	98.7178	233.259	68.8	59.1	T721	lineage2	lineage2.2.1	2017	Shandong	Eastern China
NC_000962	1	4411532	7173572	4355564	98.7313	243.81	69.4	59.1	T20	lineage2	lineage2.2.1	2016	Shandong	Eastern China
NC_000962	1	4411532	6977928	4365724	98.9616	237.176	70	59.2	T954	lineage2	lineage2.2.1	2017	Shandong	Eastern China
NC_000962	1	4411532	7059079	4358640	98.8011	239.933	70	59.2	T550	lineage2	lineage2.2.1	2016	Shandong	Eastern China
NC_000962	1	4411532	6594442	4385681	99.414	224.083	69.8	59.1	T5055	lineage2	lineage2.2.1	2016	Shandong	Eastern China
NC_000962	1	4411532	6712875	4385359	99.4067	228.129	69.8	59	T5069	lineage2	lineage2.2.1	2016	Shandong	Eastern China
NC_000962	1	4411532	6697864	4352029	98.6512	227.606	68.7	59.2	T1239	lineage2	lineage2.2.1	2017	Shandong	Eastern China
NC_000962	1	4411532	3517994	4357601	98.7775	119.531	68.7	59.2	R87	lineage2	lineage2.2.1	2013	Shandong	Eastern China
NC_000962	1	4411532	6793800	4386614	99.4352	230.898	69.6	59.3	T1152	lineage4	lineage4.4.2	2017	Shandong	Eastern China
NC_000962	1	4411532	7108686	4356821	98.7598	241.613	69.5	59.2	T2413	lineage2	lineage2.2.1	2018	Shandong	Eastern China
NC_000962	1	4411532	3610421	4371902	99.1017	122.695	69.2	59.1	R99	lineage2	lineage2.2.1	2013	Shandong	Eastern China
NC_000962	1	4411532	6967397	4363525	98.9118	236.766	69.2	59.2	T1253	lineage2	lineage2.2.1	2017	Shandong	Eastern China
NC_000962	1	4411532	7132961	4382411	99.3399	242.422	68.9	59.2	T2151	lineage2	lineage2.2.1	2017	Shandong	Eastern China
NC_000962	1	4411532	3562205	4379556	99.2752	121.049	69.6	59.2	R8	lineage2	lineage2.2.1	2013	Shandong	Eastern China
NC_000962	1	4411532	7125170	4409290	99.9492	242.172	69	59.3	T2229	lineage4	lineage4.4.2	2017	Shandong	Eastern China
NC_000962	1	4411532	3577505	4367306	98.9975	121.561	68.5	59.2	R47	lineage2	lineage2.2.1	0	Shandong	Eastern China
NC_000962	1	4411532	7126800	4358267	98.7926	242.231	70	59.1	T650	lineage2	lineage2.2.1.1	2017	Shandong	Eastern China
NC_000962	1	4411532	5864050	4342160	98.4275	199.294	69.3	59.2	T2517	lineage2	lineage2.2.1	2018	Shandong	Eastern China
NC_000962	1	4411532	6871033	4346648	98.5292	233.528	68.6	59.1	T1235	lineage2	lineage2.2.1	2017	Shandong	Eastern China
NC_000962	1	4411532	3518326	4373800	99.1447	119.538	68.4	59.2	R55	lineage2	lineage2.2.1	2011	Shandong	Eastern China
NC_000962	1	4411532	6246871	4359916	98.83	212.327	69.4	59.3	T248	lineage2	lineage2.2.1	2016	Shandong	Eastern China
NC_000962	1	4411532	3516734	4376204	99.1992	119.491	68.7	59.3	R79	lineage2	lineage2.2.1	0	Shandong	Eastern China
NC_000962	1	4411532	7002603	4359407	98.8184	237.931	68.8	59.1	T347	lineage2	lineage2.2.1	2016	Shandong	Eastern China
NC_000962	1	4411532	6723768	4353129	98.6761	228.527	69.4	59.2	T2392	lineage2	lineage2.2.1	2018	Shandong	Eastern China
NC_000962	1	4411532	7174590	4379979	99.2848	243.844	68.7	59.4	T824	lineage2	lineage2.2.2	2017	Shandong	Eastern China
NC_000962	1	4411532	6186230	4346702	98.5304	210.244	69.2	59.1	T1414	lineage2	lineage2.2.1	2017	Shandong	Eastern China
NC_000962	1	4411532	6549439	4358434	98.7964	222.576	68.9	59.2	T762	lineage2	lineage2.2.1	2017	Shandong	Eastern China
NC_000962	1	4411532	7057676	4353373	98.6817	239.901	70.2	59.1	T1108	lineage2	lineage2.2.1	2017	Shandong	Eastern China
NC_000962	1	4411532	7040510	4380809	99.3036	239.281	68.7	59.2	T2047	lineage2	lineage2.2.1	2018	Shandong	Eastern China
NC_000962	1	4411532	7144914	4359617	98.8232	242.857	69.8	59.2	T1075	lineage2	lineage2.2.1	2016	Shandong	Eastern China
NC_000962	1	4411532	6508278	4391777	99.5522	221.172	70	59.3	T1777	lineage4	lineage4.5	2017	Shandong	Eastern China
NC_000962	1	4411532	7110633	4382902	99.351	241.652	69	59.1	T1989	lineage2	lineage2.2.1	2017	Shandong	Eastern China
NC_000962	1	4411532	3484874	4365329	98.9527	118.393	68	59	S25	lineage2	lineage2.2.1	1900	Shandong	Eastern China
NC_000962	1	4411532	7141793	4359087	98.8112	242.76	69.9	59.2	T2371	lineage2	lineage2.2.1	2018	Shandong	Eastern China
NC_000962	1	4411532	6933339	4382095	99.3327	235.595	69	59.2	T2024	lineage2	lineage2.2.1	2018	Shandong	Eastern China
NC_000962	1	4411532	7323922	4353029	98.6739	248.965	69.3	59.3	T64	lineage2	lineage2.2.1	2016	Shandong	Eastern China
NC_000962	1	4411532	6907298	4360140	98.8351	234.747	69.2	59	T1552	lineage2	lineage2.2.1	2017	Shandong	Eastern China
NC_000962	1	4411532	7055556	4366173	98.9718	239.764	68.9	59.4	T1668	lineage2	lineage2.2.2	2017	Shandong	Eastern China
NC_000962	1	4411532	7100366	4352092	98.6526	241.309	69.2	59.2	T5015	lineage2	lineage2.2.1	2017	Shandong	Eastern China
NC_000962	1	4411532	7123194	4375430	99.1816	242.108	68.8	59.1	T374	lineage2	lineage2.2.1	2016	Shandong	Eastern China
NC_000962	1	4411532	7021796	4384628	99.3901	238.676	70	59.1	T2333	lineage2	lineage2.2.1	2018	Shandong	Eastern China
NC_000962	1	4411532	7182363	4377119	99.2199	244.145	69.8	59.5	T988	lineage4	lineage4.4.2	2017	Shandong	Eastern China
NC_000962	1	4411532	6880179	4379996	99.2851	233.881	69.8	59.2	T683	lineage2	lineage2.2.1	1900	Shandong	Eastern China
NC_000962	1	4411532	7046637	4359665	98.8243	239.497	69.8	59.2	T654	lineage2	lineage2.2.1	2017	Shandong	Eastern China
NC_000962	1	4411532	7189137	4365011	98.9455	244.355	69.4	59.4	T2518	lineage4	lineage4.2.2	2018	Shandong	Eastern China
NC_000962	1	4411532	7098917	4369175	99.0399	241.286	70.1	59.2	T906	lineage2	lineage2.2.1	2017	Shandong	Eastern China
NC_000962	1	4411532	3497193	4352776	98.6681	118.825	67.8	59.1	S5	lineage2	lineage2.2.1.1	2016	Shandong	Eastern China
NC_000962	1	4411532	6993831	4379781	99.2803	237.677	69	59.1	T719	lineage2	lineage2.2.1	2017	Shandong	Eastern China
NC_000962	1	4411532	7083280	4384660	99.3909	240.776	69.8	59.2	T897	lineage2	lineage2.2.1	2017	Shandong	Eastern China
NC_000962	1	4411532	7027605	4355280	98.7249	238.854	70	59.1	T1910	lineage2	lineage2.2.1	2017	Shandong	Eastern China
NC_000962	1	4411532	6851157	4359219	98.8142	232.892	69.9	59.2	T2310	lineage2	lineage2.2.1	2018	Shandong	Eastern China
NC_000962	1	4411532	3487053	4380087	99.2872	118.489	68.5	59.2	S80	lineage2	lineage2.2.1	2016	Shandong	Eastern China
NC_000962	1	4411532	6936750	4376983	99.2168	235.775	69.6	59.2	T2654	lineage2	lineage2.2.1	2018	Shandong	Eastern China
NC_000962	1	4411532	6050240	4356525	98.7531	205.619	68.6	59.2	T716	lineage2	lineage2.2.1	2017	Shandong	Eastern China
NC_000962	1	4411532	7027993	4381879	99.3278	238.881	70	59.1	T395	lineage2	lineage2.2.1	2016	Shandong	Eastern China
NC_000962	1	4411532	7121487	4355268	98.7246	242.081	70.1	59.1	T2110	lineage2	lineage2.2.1	2017	Shandong	Eastern China
NC_000962	1	4411532	6837931	4357239	98.7693	232.433	70.2	59.3	T2815	lineage2	lineage2.2.1	2018	Shandong	Eastern China
NC_000962	1	4411532	3569298	4384766	99.3933	121.259	67.6	59.4	S35	lineage4	lineage4.5	2016	Shandong	Eastern China
NC_000962	1	4411532	6974679	4361377	98.8631	237.062	69.9	59.2	T1963	lineage2	lineage2.2.1	2017	Shandong	Eastern China
NC_000962	1	4411532	7126872	4359195	98.8136	242.249	69.8	59.3	T940	lineage2	lineage2.2.1	2017	Shandong	Eastern China
NC_000962	1	4411532	6933856	4379418	99.272	235.666	69.2	59.1	T962	lineage2	lineage2.2.1	2017	Shandong	Eastern China
NC_000962	1	4411532	7075919	4356427	98.7509	240.497	69.9	59.3	T935	lineage2	lineage2.2.2;lineage2.2.1	2017	Shandong	Eastern China
NC_000962	1	4411532	6573496	4351567	98.6407	223.365	69.6	59.2	T1158	lineage2	lineage2.2.1	2017	Shandong	Eastern China
NC_000962	1	4411532	7145673	4359120	98.8119	242.893	69.8	59.2	T251	lineage2	lineage2.2.1	2017	Shandong	Eastern China
NC_000962	1	4411532	6638017	4366024	98.9684	225.612	70	59.1	T1765	lineage2	lineage2.2.1	2017	Shandong	Eastern China
NC_000962	1	4411532	6863718	4377032	99.218	233.291	69.7	59.1	T5102	lineage2	lineage2.2.1	2017	Shandong	Eastern China
NC_000962	1	4411532	7094363	4378791	99.2578	241.109	69.2	59.3	T138	lineage2	lineage2.2.1	2017	Shandong	Eastern China
NC_000962	1	4411532	7353928	4356176	98.7452	249.989	69.3	59.3	T59	lineage2	lineage2.2.1	2016	Shandong	Eastern China
NC_000962	1	4411532	6618288	4366288	98.9744	224.915	68.6	59.2	T774	lineage2	lineage2.2.1	2017	Shandong	Eastern China
NC_000962	1	4411532	7136024	4355019	98.719	242.555	69.4	59.2	T1482	lineage2	lineage2.2.2	2017	Shandong	Eastern China
NC_000962	1	4411532	6556119	4351250	98.6335	222.806	69.8	59.2	T312	lineage2	lineage2.2.1	2016	Shandong	Eastern China
NC_000962	1	4411532	6813276	4364988	98.9449	231.519	70	59.1	T359	lineage2	lineage2.2.1	2016	Shandong	Eastern China
NC_000962	1	4411532	6983644	4351697	98.6437	237.372	70.2	59.1	T1611	lineage2	lineage2.2.1	2017	Shandong	Eastern China
NC_000962	1	4411532	6914714	4384492	99.3871	235.001	70.1	59.4	T1630	lineage4	lineage4.5	2017	Shandong	Eastern China
NC_000962	1	4411532	7029596	4363179	98.9039	238.916	70.2	59.2	T254	lineage2	lineage2.2.1	2015	Shandong	Eastern China
NC_000962	1	4411532	7065439	4362060	98.8786	240.156	70	59.2	T1812	lineage2	lineage2.2.1	2017	Shandong	Eastern China
NC_000962	1	4411532	7019776	4360486	98.8429	238.608	69.9	59.2	T411	lineage2	lineage2.2.1	2016	Shandong	Eastern China
NC_000962	1	4411532	3626749	4373750	99.1436	123.25	69.4	59.1	R90	lineage2	lineage2.2.1.1	0	Shandong	Eastern China
NC_000962	1	4411532	6714357	4357840	98.7829	228.176	68.7	59.1	T1220	lineage2	lineage2.2.1	2016	Shandong	Eastern China
NC_000962	1	4411532	3597091	4364865	98.9422	122.238	69.3	59.1	R93	lineage2	lineage2.2.1	2012	Shandong	Eastern China
NC_000962	1	4411532	7181977	4388111	99.4691	244.144	69.9	59.4	T2917	lineage4	lineage4.5	2018	Shandong	Eastern China
NC_000962	1	4411532	3502468	4379325	99.2699	118.998	68.3	59.1	S79	lineage2	lineage2.2.1	2016	Shandong	Eastern China
NC_000962	1	4411532	7043320	4358886	98.8066	239.382	69.9	59.2	T945	lineage2	lineage2.2.1	2017	Shandong	Eastern China
NC_000962	1	4411532	7096620	4380788	99.3031	241.22	69.8	59.3	T1933	lineage2	lineage2.2.1	2017	Shandong	Eastern China
NC_000962	1	4411532	7106082	4354192	98.7002	241.531	69.2	59.3	T21	lineage2	lineage2.2.2	2016	Shandong	Eastern China
NC_000962	1	4411532	6909377	4373440	99.1365	234.766	69.3	59.1	T738	lineage2	lineage2.2.1.1	2017	Shandong	Eastern China
NC_000962	1	4411532	6954989	4381646	99.3225	236.352	69.1	59.1	T2241	lineage2	lineage2.2.1	2017	Shandong	Eastern China
NC_000962	1	4411532	7180457	4375471	99.1826	244.053	68.7	59.2	T2080	lineage2	lineage2.2.1	2017	Shandong	Eastern China
NC_000962	1	4411532	7052774	4390910	99.5325	239.748	69.8	59.1	T711	lineage2	lineage2.2.1	2017	Shandong	Eastern China
NC_000962	1	4411532	6681473	4355686	98.7341	227.101	69.8	59.2	T1805	lineage2	lineage2.2.1	2017	Shandong	Eastern China
NC_000962	1	4411532	3530681	4368264	99.0192	119.934	67.6	59.2	R31	lineage2	lineage2.2.1	2011	Shandong	Eastern China
NC_000962	1	4411532	6955954	4355046	98.7196	236.429	70.1	59.1	T1896	lineage2	lineage2.2.1	2017	Shandong	Eastern China
NC_000962	1	4411532	6722344	4347091	98.5393	228.441	68.5	59.2	T1223	lineage2	lineage2.2.1	2017	Shandong	Eastern China
NC_000962	1	4411532	3507759	4369632	99.0502	119.161	67.6	59.1	S82	lineage2	lineage2.2.1.1	2016	Shandong	Eastern China
NC_000962	1	4411532	3402178	4365823	98.9639	115.565	68	59.3	R34	lineage2	lineage2.2.2	2013	Shandong	Eastern China
NC_000962	1	4411532	7108115	4350501	98.6166	241.575	69.5	59.2	T2626	lineage2	lineage2.2.1.1	2018	Shandong	Eastern China
NC_000962	1	4411532	3490141	4376666	99.2097	118.599	69.3	59.2	R104	lineage2	lineage2.2.1	2014	Shandong	Eastern China
NC_000962	1	4411532	7022378	4366853	98.9872	238.686	70	59.2	T1847	lineage2	lineage2.2.1	2017	Shandong	Eastern China
NC_000962	1	4411532	7221392	4357701	98.7798	245.44	69.7	59.2	T2437	lineage2	lineage2.2.1	2018	Shandong	Eastern China
NC_000962	1	4411532	6631394	4383407	99.3625	225.347	69.8	59.1	T5065	lineage2	lineage2.2.1	2016	Shandong	Eastern China
NC_000962	1	4411532	7131934	4361470	98.8652	242.424	70	59.2	T1901	lineage2	lineage2.2.1	2017	Shandong	Eastern China
NC_000962	1	4411532	7232428	4380465	99.2958	245.829	69.1	59.1	T167	lineage2	lineage2.2.1	2017	Shandong	Eastern China
NC_000962	1	4411532	7227886	4354235	98.7012	245.666	69.4	59.1	T2535	lineage2	lineage2.2.1	2018	Shandong	Eastern China
NC_000962	1	4411532	3507973	4372690	99.1195	119.169	67.6	59.1	S72	lineage2	lineage2.2.1	2016	Shandong	Eastern China
NC_000962	1	4411532	3534202	4376733	99.2112	120.094	68.6	59.2	S75	lineage2	lineage2.2.1	2016	Shandong	Eastern China
NC_000962	1	4411532	7178383	4355854	98.7379	244.013	69.8	59.2	T1203	lineage2	lineage2.2.1	2017	Shandong	Eastern China
NC_000962	1	4411532	7056979	4357622	98.778	239.857	69.9	59.1	T634	lineage2	lineage2.2.1	2016	Shandong	Eastern China
NC_000962	1	4411532	7151032	4350300	98.612	243.076	69.8	59.3	T2948	lineage2	lineage2.2.1	2018	Shandong	Eastern China
NC_000962	1	4411532	6940631	4359640	98.8237	235.895	70.3	59.1	T1112	lineage2	lineage2.2.1.1	2017	Shandong	Eastern China
NC_000962	1	4411532	7101572	4361233	98.8598	241.325	69.1	59.4	T1717	lineage2	lineage2.2.2	2017	Shandong	Eastern China
NC_000962	1	4411532	7092227	4357417	98.7733	241.068	69.4	59.1	T2274	lineage2	lineage2.2.1	2018	Shandong	Eastern China
NC_000962	1	4411532	6850351	4378788	99.2578	232.816	70	59.5	T995	lineage4	lineage4.4.2	2017	Shandong	Eastern China
NC_000962	1	4411532	3519427	4355583	98.7318	119.553	67.8	59.2	S47	lineage2	lineage2.2.1	2016	Shandong	Eastern China
NC_000962	1	4411532	6990980	4358166	98.7903	237.634	70.2	59.1	T2309	lineage2	lineage2.2.1	2018	Shandong	Eastern China
NC_000962	1	4411532	7200942	4387882	99.4639	244.758	69.6	59.4	T2303	lineage4	lineage4.4.2	2018	Shandong	Eastern China
NC_000962	1	4411532	6902322	4391488	99.5456	234.562	69.4	59.4	T904	lineage4	lineage4.4.2	2017	Shandong	Eastern China
NC_000962	1	4411532	7212386	4350314	98.6123	245.14	69.5	59.3	T2625	lineage2	lineage2.2.1	2018	Shandong	Eastern China
NC_000962	1	4411532	3468232	4375472	99.1826	117.837	68.5	59.2	R45	lineage2	lineage2.2.1	2013	Shandong	Eastern China
NC_000962	1	4411532	6704320	4353727	98.6897	227.87	69.3	59.2	T2495	lineage2	lineage2.2.1	2018	Shandong	Eastern China
NC_000962	1	4411532	7129075	4361736	98.8712	242.337	70.1	59.2	T1755	lineage2	lineage2.2.1	2017	Shandong	Eastern China
NC_000962	1	4411532	6975253	4372283	99.1103	237.083	69.9	59.1	T1816	lineage2	lineage2.2.1	2017	Shandong	Eastern China
NC_000962	1	4411532	7175882	4355442	98.7286	243.892	69.1	59.2	T531	lineage2	lineage2.2.1	2016	Shandong	Eastern China
NC_000962	1	4411532	6716983	4352624	98.6647	228.258	68.6	59.2	T1659	lineage2	lineage2.2.1	2017	Shandong	Eastern China
NC_000962	1	4411532	7157757	4352324	98.6579	243.262	69.2	59.2	T5010	lineage2	lineage2.2.1	2016	Shandong	Eastern China
NC_000962	1	4411532	7342689	4370548	99.071	249.59	68.6	59.5	T430	lineage4	lineage4.4.2	2016	Shandong	Eastern China
NC_000962	1	4411532	6511450	4354680	98.7113	221.27	70	59.1	T326	lineage2	lineage2.2.1	2016	Shandong	Eastern China
NC_000962	1	4411532	6853191	4352337	98.6582	232.897	70.1	59.2	T1387	lineage2	lineage2.2.1	2017	Shandong	Eastern China
NC_000962	1	4411532	7193248	4381405	99.3171	244.499	68.8	59.3	T2088	lineage2	lineage2.2.1	2017	Shandong	Eastern China
NC_000962	1	4411532	6317292	4354294	98.7025	214.722	68.4	59.2	T833	lineage2	lineage2.2.1	2017	Shandong	Eastern China
NC_000962	1	4411532	7112948	4353726	98.6897	241.775	69.7	59.1	T1066	lineage2	lineage2.2.1	2016	Shandong	Eastern China
NC_000962	1	4411532	6876826	4359894	98.8295	233.765	70.2	59.2	T2727	lineage2	lineage2.2.1	2018	Shandong	Eastern China
NC_000962	1	4411532	3518644	4363226	98.905	119.525	67.7	59.2	S23	lineage2	lineage2.2.1	1900	Shandong	Eastern China
NC_000962	1	4411532	7242715	4347577	98.5503	246.175	69.3	59.1	T2541	lineage2	lineage2.2.1	2018	Shandong	Eastern China
NC_000962	1	4411532	6822240	4362893	98.8975	231.901	70.3	59.2	T2766	lineage2	lineage2.2.1	2018	Shandong	Eastern China
NC_000962	1	4411532	3530936	4400624	99.7527	119.982	68.5	59.5	S89	lineage4	lineage4.4.2	2016	Shandong	Eastern China
NC_000962	1	4411532	6979977	4366634	98.9823	237.217	69.2	59.1	T1585	lineage2	lineage2.2.1	2017	Shandong	Eastern China
NC_000962	1	4411532	7092386	4338451	98.3434	241.057	68.9	59.3	T766	lineage2	lineage2.2.1	2017	Shandong	Eastern China
NC_000962	1	4411532	6918670	4390960	99.5337	235.142	69.9	59.3	T2016	lineage4	lineage4.4.2	2017	Shandong	Eastern China
NC_000962	1	4411532	7220701	4350562	98.6179	245.427	69.4	59.2	T2590	lineage2	lineage2.2.1	2018	Shandong	Eastern China
NC_000962	1	4411532	6866014	4364071	98.9242	233.396	70.2	59.3	T2797	lineage2	lineage2.2.1	2018	Shandong	Eastern China
NC_000962	1	4411532	3543828	4361826	98.8733	120.381	67.5	59.2	S32	lineage2	lineage2.2.1	2016	Shandong	Eastern China
NC_000962	1	4411532	7000140	4366335	98.9755	237.919	70.2	59.2	T1614	lineage2	lineage2.2.1	2017	Shandong	Eastern China
NC_000962	1	4411532	7195201	4364899	98.9429	244.583	69.8	59.3	T2962	lineage2	lineage2.2.1	2018	Shandong	Eastern China
NC_000962	1	4411532	3516455	4374585	99.1625	119.444	67.7	59.2	R25	lineage2	lineage2.2.1	0	Shandong	Eastern China
NC_000962	1	4411532	6894875	4358783	98.8043	234.379	70.3	59.1	T2734	lineage2	lineage2.2.1	2018	Shandong	Eastern China
NC_000962	1	4411532	7181458	4357077	98.7656	244.109	69.9	59.2	T145	lineage2	lineage2.2.1	2017	Shandong	Eastern China
NC_000962	1	4411532	3546170	4360675	98.8472	120.497	69	59.2	R67	lineage2	lineage2.2.1	2011	Shandong	Eastern China
NC_000962	1	4411532	3478169	4374276	99.1555	118.156	67.6	59.1	S67	lineage2	lineage2.2.1	2016	Shandong	Eastern China
NC_000962	1	4411532	6976068	4383715	99.3694	237.113	69.8	59.2	T913	lineage2	lineage2.2.1	2017	Shandong	Eastern China
NC_000962	1	4411532	7028529	4372152	99.1073	238.842	69.2	59.2	T686	lineage2	lineage2.2.1	2017	Shandong	Eastern China
NC_000962	1	4411532	6999888	4366958	98.9896	237.924	70	59.2	T1862	lineage2	lineage2.2.1	2017	Shandong	Eastern China
NC_000962	1	4411532	7160278	4380333	99.2928	243.361	69.1	59.2	T2154	lineage2	lineage2.2.1	2017	Shandong	Eastern China
NC_000962	1	4411532	7100410	4376175	99.1985	241.354	69.8	59.2	T2391	lineage2	lineage2.2.1	1900	Shandong	Eastern China
NC_000962	1	4411532	7040464	4359388	98.818	239.296	69.9	59.2	T562	lineage2	lineage2.2.1	2016	Shandong	Eastern China
NC_000962	1	4411532	3628358	4345512	98.5035	123.32	68.8	59.2	R114	lineage2	lineage2.2.1	0	Shandong	Eastern China
NC_000962	1	4411532	6962934	4351562	98.6406	236.645	69.4	59.2	T1269	lineage2	lineage2.2.1	2017	Shandong	Eastern China
NC_000962	1	4411532	7070941	4361953	98.8762	240.344	70.1	59.2	T1874	lineage2	lineage2.2.1	2017	Shandong	Eastern China
NC_000962	1	4411532	6852217	4388174	99.4705	232.893	69.7	59.1	T2666	lineage2	lineage2.2.1	2018	Shandong	Eastern China
NC_000962	1	4411532	7226580	4372321	99.1112	245.629	68.9	59.1	T418	lineage2	lineage2.2.1	2015	Shandong	Eastern China
NC_000962	1	4411532	7020193	4382820	99.3492	238.618	69.8	59.2	T2267	lineage2	lineage2.2.1	2018	Shandong	Eastern China
NC_000962	1	4411532	3563986	4374772	99.1667	121.094	69.1	59.1	R2	lineage2	lineage2.2.1	2009	Shandong	Eastern China
NC_000962	1	4411532	6821751	4375406	99.1811	231.868	68.7	59.2	T2123	lineage2	lineage2.2.1	2017	Shandong	Eastern China
NC_000962	1	4411532	7222062	4364611	98.9364	245.474	68.7	59.2	T385	lineage2	lineage2.2.1	2016	Shandong	Eastern China
NC_000962	1	4411532	7050359	4377438	99.2272	239.635	69.9	59.4	T349	lineage4	lineage4.4.2	2016	Shandong	Eastern China
NC_000962	1	4411532	3477870	4359163	98.8129	118.18	68.9	59.2	R20	lineage2	lineage2.2.1	2011	Shandong	Eastern China
NC_000962	1	4411532	6688316	4343266	98.4526	227.329	69.3	59.3	T2559	lineage2	lineage2.2.1	2018	Shandong	Eastern China
NC_000962	1	4411532	6678429	4361412	98.8639	226.987	69.7	59.3	T341	lineage2	lineage2.2.1	2016	Shandong	Eastern China
NC_000962	1	4411532	6928397	4369615	99.0498	235.481	70.3	59.2	T1139	lineage4	lineage4.4.2	2017	Shandong	Eastern China
NC_000962	1	4411532	7104152	4356132	98.7442	241.475	70.2	59.2	T340	lineage2	lineage2.2.1	2016	Shandong	Eastern China
NC_000962	1	4411532	7029208	4374653	99.164	238.929	70.3	59.4	T2155	lineage4	lineage4.5	2017	Shandong	Eastern China
NC_000962	1	4411532	3475334	4362916	98.898	118.064	67.9	59.1	R37	lineage2	lineage2.2.1	2011	Shandong	Eastern China
NC_000962	1	4411532	5946388	4348274	98.5661	202.088	68.7	59.2	T556	lineage2	lineage2.2.1	2016	Shandong	Eastern China
NC_000962	1	4411532	7170496	4365047	98.9463	243.73	70	59.2	T2346	lineage2	lineage2.2.1	2018	Shandong	Eastern China
NC_000962	1	4411532	6531199	4395890	99.6454	221.927	69.9	59.4	T5092	lineage4	lineage4.4.2	2016	Shandong	Eastern China
NC_000962	1	4411532	6886175	4348386	98.5686	234.057	69.3	59.2	T2166	lineage2	lineage2.2.1	2017	Shandong	Eastern China
NC_000962	1	4411532	3548672	4352576	98.6636	120.581	68.7	59.1	S2	lineage2	lineage2.2.1	2016	Shandong	Eastern China
NC_000962	1	4411532	6457212	4354161	98.6995	219.463	69.2	59.1	T5017	lineage2	lineage2.2.1	2016	Shandong	Eastern China
NC_000962	1	4411532	7094421	4360646	98.8465	241.091	68.7	59.2	T789	lineage2	lineage2.2.1	2017	Shandong	Eastern China
NC_000962	1	4411532	7055097	4359006	98.8093	239.807	70.1	59.1	T1863	lineage2	lineage2.2.1	2017	Shandong	Eastern China
NC_000962	1	4411532	3610556	4390401	99.521	122.691	69	59.4	R83	lineage4	lineage4.4.2	0	Shandong	Eastern China
NC_000962	1	4411532	6970788	4362083	98.8791	236.946	69.8	59.1	T872	lineage2	lineage2.2.1	2017	Shandong	Eastern China
NC_000962	1	4411532	7241990	4354535	98.708	246.15	69.5	59.2	T2598	lineage2	lineage2.2.1	2018	Shandong	Eastern China
NC_000962	1	4411532	3602772	4341969	98.4232	122.44	68.7	59.2	S91	lineage2	lineage2.2.1	2016	Shandong	Eastern China
NC_000962	1	4411532	7289641	4351451	98.6381	247.785	69.3	59.2	T2472	lineage2	lineage2.2.1	2018	Shandong	Eastern China
NC_000962	1	4411532	7031743	4353153	98.6767	238.953	68.8	59.1	T791	lineage2	lineage2.2.1	2017	Shandong	Eastern China
NC_000962	1	4411532	6927105	4361441	98.8645	235.423	69.5	59.2	T2424	lineage2	lineage2.2.1	2018	Shandong	Eastern China
NC_000962	1	4411532	7038860	4355912	98.7392	239.242	69.8	59.2	T936	lineage2	lineage2.2.1	2017	Shandong	Eastern China
NC_000962	1	4411532	6899338	4362582	98.8904	234.499	69.5	59.2	T2393	lineage2	lineage2.2.1	2018	Shandong	Eastern China
NC_000962	1	4411532	6624533	4364937	98.9438	225.139	69.9	59	T1792	lineage2	lineage2.2.1	2017	Shandong	Eastern China
NC_000962	1	4411532	7192710	4362476	98.888	244.51	69.9	59.3	T2981	lineage2	lineage2.2.1	2018	Shandong	Eastern China
NC_000962	1	4411532	6878294	4375659	99.1868	233.794	69.6	59.2	T2646	lineage2	lineage2.2.1	2018	Shandong	Eastern China
NC_000962	1	4411532	3461391	4373611	99.1404	117.582	67.5	59.1	R18	lineage2	lineage2.2.1	2011	Shandong	Eastern China
NC_000962	1	4411532	6819625	4384739	99.3927	231.78	69.7	59.2	T5088	lineage2	lineage2.2.1	2016	Shandong	Eastern China
NC_000962	1	4411532	7222806	4356247	98.7468	245.502	69.5	59.3	T2031	lineage2	lineage2.2.1	2015	Shandong	Eastern China
NC_000962	1	4411532	6901307	4360702	98.8478	234.597	70.2	59.2	T2852	lineage2	lineage2.2.1	2018	Shandong	Eastern China
NC_000962	1	4411532	7056236	4357551	98.7764	239.847	70.2	59.2	T1923	lineage2	lineage2.2.1	2017	Shandong	Eastern China
NC_000962	1	4411532	6877785	4376430	99.2043	233.774	69.3	59.2	T903	lineage2	lineage2.2.1	2017	Shandong	Eastern China
NC_000962	1	4411532	6918759	4365927	98.9662	235.189	70.2	59.2	T2778	lineage2	lineage2.2.1	2018	Shandong	Eastern China
NC_000962	1	4411532	6856853	4358828	98.8053	233.084	70.2	59.2	T2735	lineage2	lineage2.2.1.1	2018	Shandong	Eastern China
NC_000962	1	4411532	7034956	4345805	98.5101	239.083	68.8	59.2	T2412	lineage2	lineage2.2.1	2018	Shandong	Eastern China
NC_000962	1	4411532	3466585	4362125	98.88	117.769	68	59.2	S60	lineage2	lineage2.2.1	2016	Shandong	Eastern China
NC_000962	1	4411532	7192766	4369240	99.0413	244.465	69	59.2	T355	lineage2	lineage2.2.1	2016	Shandong	Eastern China
NC_000962	1	4411532	7102372	4368112	99.0158	241.355	68.8	59.3	T684	lineage2	lineage2.2.1	2016	Shandong	Eastern China
NC_000962	1	4411532	6858659	4339098	98.3581	233.102	68.4	59.2	T1184	lineage2	lineage2.2.1	2017	Shandong	Eastern China
NC_000962	1	4411532	7100825	4363127	98.9028	241.362	70	59.2	T1914	lineage2	lineage2.2.1	2017	Shandong	Eastern China
NC_000962	1	4411532	3457736	4355936	98.7398	117.464	67.9	59.1	S30	lineage2	lineage2.2.1	1900	Shandong	Eastern China
NC_000962	1	4411532	6225142	4369794	99.0539	211.594	70.1	59.2	T1848	lineage2	lineage2.2.1	2017	Shandong	Eastern China
NC_000962	1	4411532	7063510	4374997	99.1718	240.093	70	59.2	T1883	lineage2	lineage2.2.1	2017	Shandong	Eastern China
NC_000962	1	4411532	6970168	4364476	98.9333	236.902	70.3	59.4	T1136	lineage2	lineage2.2.2	2017	Shandong	Eastern China
NC_000962	1	4411532	6938844	4359371	98.8176	235.879	70.2	59.2	T2863	lineage2	lineage2.2.1	2018	Shandong	Eastern China
NC_000962	1	4411532	6761486	4382112	99.3331	229.796	69.7	59.2	T5085	lineage2	lineage2.2.1	2016	Shandong	Eastern China
NC_000962	1	4411532	7115273	4365227	98.9504	241.855	70.1	59.3	T1870	lineage2	lineage2.2.1	1900	Shandong	Eastern China
NC_000962	1	4411532	7026904	4387819	99.4625	238.84	69.8	59.1	T914	lineage2	lineage2.2.1	2017	Shandong	Eastern China
NC_000962	1	4411532	3549281	4389595	99.5027	120.605	68.5	59.3	S77	lineage4	lineage4.5	2016	Shandong	Eastern China
NC_000962	1	4411532	6932983	4376375	99.2031	235.671	69.6	59.2	T5093	lineage2	lineage2.2.1	2017	Shandong	Eastern China
NC_000962	1	4411532	7138797	4355290	98.7251	242.609	69.4	59.2	T2453	lineage2	lineage2.2.1	2018	Shandong	Eastern China
NC_000962	1	4411532	7278861	4346926	98.5355	247.407	69.3	59.2	T5007	lineage2	lineage2.2.1	2016	Shandong	Eastern China
NC_000962	1	4411532	7143238	4359473	98.8199	242.808	69.8	59.2	T2914	lineage2	lineage2.2.1	2018	Shandong	Eastern China
NC_000962	1	4411532	3560116	4400792	99.7565	120.975	68.5	59.5	S57	lineage4	lineage4.4.2	2016	Shandong	Eastern China
NC_000962	1	4411532	6878458	4390929	99.533	233.772	70	59.3	T959	lineage4	lineage4.4	2017	Shandong	Eastern China
NC_000962	1	4411532	6775457	4347556	98.5498	230.252	68.8	59.2	T1229	lineage2	lineage2.2.1	2017	Shandong	Eastern China
NC_000962	1	4411532	7109334	4381866	99.3275	241.624	69	59.1	T2262	lineage2	lineage2.2.1	2018	Shandong	Eastern China
NC_000962	1	4411532	6904754	4380453	99.2955	234.656	70.3	59.3	T2451	lineage4	lineage4.5	2018	Shandong	Eastern China
NC_000962	1	4411532	6987580	4358384	98.7952	237.482	69.8	59.2	T898	lineage2	lineage2.2.1	2017	Shandong	Eastern China
NC_000962	1	4411532	7187886	4374839	99.1682	244.305	69	59.3	T224	lineage2	lineage2.2.1	2017	Shandong	Eastern China
NC_000962	1	4411532	6776353	4349567	98.5954	230.294	69.5	59.2	T1109	lineage2	lineage2.2.1	2017	Shandong	Eastern China
NC_000962	1	4411532	7229611	4355730	98.7351	245.737	69.3	59.1	T5040	lineage2	lineage2.2.1	2017	Shandong	Eastern China
NC_000962	1	4411532	6990008	4359262	98.8152	237.575	69.9	59.3	T2900	lineage2	lineage2.2.2	2018	Shandong	Eastern China
NC_000962	1	4411532	6984914	4381674	99.3232	237.41	69.8	59.2	T912	lineage2	lineage2.2.1	2017	Shandong	Eastern China
NC_000962	1	4411532	7141154	4351925	98.6488	242.747	69.7	59.2	T2931	lineage2	lineage2.2.1	2018	Shandong	Eastern China
NC_000962	1	4411532	6940645	4351072	98.6295	235.896	70.3	59.1	T1274	lineage2	lineage2.2.1	2017	Shandong	Eastern China
NC_000962	1	4411532	6866420	4361800	98.8727	233.412	70.2	59.1	T2769	lineage2	lineage2.2.1	2018	Shandong	Eastern China
NC_000962	1	4411532	6888290	4381536	99.3201	234.096	70.4	59.3	T552	lineage4	lineage4.4.2	1900	Shandong	Eastern China
NC_000962	1	4411532	6903619	4371819	99.0998	234.66	69.7	59.1	T2651	lineage2	lineage2.2.1	2018	Shandong	Eastern China
NC_000962	1	4411532	6874730	4384453	99.3862	233.653	69.6	59.2	T5071	lineage2	lineage2.2.1	2017	Shandong	Eastern China
NC_000962	1	4411532	7082940	4341277	98.4075	240.777	69.8	59.2	T2460	lineage2	lineage2.2.1	2018	Shandong	Eastern China
NC_000962	1	4411532	3476191	4371232	99.0865	118.077	67.7	59.2	S58	lineage2	lineage2.2.1	2016	Shandong	Eastern China
NC_000962	1	4411532	7138834	4360970	98.8539	242.665	69.9	59.3	T2934	lineage2	lineage2.2.1	2018	Shandong	Eastern China
NC_000962	1	4411532	3627953	4333611	98.2337	123.3	67.7	59.2	R6	lineage2	lineage2.2.1	2011	Shandong	Eastern China
NC_000962	1	4411532	7136467	4366363	98.9761	242.53	68.6	59.2	T804	lineage2	lineage2.2.1	2017	Shandong	Eastern China
NC_000962	1	4411532	6888645	4373355	99.1346	234.166	70.1	59.2	T2818	lineage2	lineage2.2.1	2018	Shandong	Eastern China
NC_000962	1	4411532	6989924	4385179	99.4026	237.594	69.8	59.1	T910	lineage2	lineage2.2.1	2017	Shandong	Eastern China
NC_000962	1	4411532	6874515	4353095	98.6754	233.611	69.2	59.2	T5115	lineage2	lineage2.2.1	2016	Shandong	Eastern China
NC_000962	1	4411532	7033781	4371286	99.0877	239.024	69.2	59.1	T388	lineage2	lineage2.2.1	2016	Shandong	Eastern China
NC_000962	1	4411532	6937347	4360333	98.8394	235.779	70.2	59.2	T1613	lineage2	lineage2.2.1	2017	Shandong	Eastern China
NC_000962	1	4411532	6915886	4353781	98.6909	235.03	69.2	59.1	T1374	lineage2	lineage2.2.1	2017	Shandong	Eastern China
NC_000962	1	4411532	6911400	4397062	99.672	234.879	70	59.5	T361	lineage4	lineage4.4.2	2016	Shandong	Eastern China
NC_000962	1	4411532	7092063	4395064	99.6267	241.032	69.4	59.1	T920	lineage2	lineage2.2.1	2017	Shandong	Eastern China
NC_000962	1	4411532	7246615	4365731	98.9618	246.288	68.4	59.2	T825	lineage2	lineage2.2.1	2017	Shandong	Eastern China
NC_000962	1	4411532	6779621	4371285	99.0877	230.419	69.5	59.1	T1151	lineage2	lineage2.2.1.1	2017	Shandong	Eastern China
NC_000962	1	4411532	7033399	4377747	99.2342	239.058	69.9	59.4	T2027	lineage4	lineage4.4.2	2017	Shandong	Eastern China
NC_000962	1	4411532	3462779	4368870	99.0329	117.633	67.9	59.1	S24	lineage2	lineage2.2.1	1900	Shandong	Eastern China
NC_000962	1	4411532	6860464	4364572	98.9355	233.208	70.3	59.2	T2783	lineage2	lineage2.2.1	2018	Shandong	Eastern China
NC_000962	1	4411532	6753328	4391078	99.5364	229.512	69.7	59.3	T5091	lineage2	lineage2.2.2	2017	Shandong	Eastern China
NC_000962	1	4411532	6756901	4352169	98.6544	229.624	68.7	59.3	T1222	lineage2	lineage2.2.1	2017	Shandong	Eastern China
NC_000962	1	4411532	6969719	4365297	98.952	236.886	70.2	59.1	T1617	lineage2	lineage2.2.1	2016	Shandong	Eastern China
NC_000962	1	4411532	6944525	4360208	98.8366	236.063	70.3	59.2	T2884	lineage2	lineage2.2.1	2018	Shandong	Eastern China
NC_000962	1	4411532	7298549	4355874	98.7384	248.094	69.4	59.2	T2268	lineage2	lineage2.2.1	2018	Shandong	Eastern China
NC_000962	1	4411532	6900084	4373698	99.1424	234.556	70.1	59.2	T2700	lineage2	lineage2.2.1	2018	Shandong	Eastern China
NC_000962	1	4411532	6884732	4379285	99.269	234.012	69.7	59	T2690	lineage2	lineage2.2.1	2018	Shandong	Eastern China
NC_000962	1	4411532	6506573	4353487	98.6842	221.109	70	59.1	T325	lineage2	lineage2.2.1	2016	Shandong	Eastern China
NC_000962	1	4411532	6838428	4358461	98.797	232.387	69.2	59.1	T1555	lineage2	lineage2.2.1.1	2017	Shandong	Eastern China
NC_000962	1	4411532	7076786	4363157	98.9034	240.483	69.1	59.1	T1720	lineage2	lineage2.2.1	2017	Shandong	Eastern China
NC_000962	1	4411532	7138592	4370286	99.065	242.672	70.2	59.1	T1118	lineage2	lineage2.2.1	2017	Shandong	Eastern China
NC_000962	1	4411532	7252150	4384546	99.3883	246.501	69.3	59.1	T932	lineage2	lineage2.2.1	2017	Shandong	Eastern China
NC_000962	1	4411532	7170868	4362978	98.8994	243.756	70	59.2	T2892	lineage2	lineage2.2.1	2018	Shandong	Eastern China
NC_000962	1	4411532	6672263	4358811	98.8049	226.781	69.2	59.2	T2055	lineage2	lineage2.2.1	2017	Shandong	Eastern China
NC_000962	1	4411532	6907639	4367381	98.9992	234.822	70.1	59.2	T2879	lineage2	lineage2.2.1	2018	Shandong	Eastern China
NC_000962	1	4411532	7215798	4359010	98.8094	245.236	69.4	59.2	T2599	lineage2	lineage2.2.1	2018	Shandong	Eastern China
NC_000962	1	4411532	7008429	4360715	98.8481	238.205	70	59.1	T984	lineage2	lineage2.2.1	2017	Shandong	Eastern China
NC_000962	1	4411532	7030870	4358823	98.8052	238.994	69.7	59.2	T1948	lineage2	lineage2.2.1	2017	Shandong	Eastern China
NC_000962	1	4411532	7083099	4377174	99.2212	240.725	69.5	59.4	T2630	lineage1	lineage1.1.2	2018	Shandong	Eastern China
NC_000962	1	4411532	6612165	4402848	99.8032	224.706	69.7	59.3	T5067	lineage4	lineage4.5	2017	Shandong	Eastern China
NC_000962	1	4411532	7069260	4359384	98.8179	240.285	69.9	59.2	T974	lineage2	lineage2.2.1	2017	Shandong	Eastern China
NC_000962	1	4411532	7194441	4371394	99.0902	244.569	69.9	59.2	T1339	lineage2	lineage2.2.1	2017	Shandong	Eastern China
NC_000962	1	4411532	6917970	4354406	98.7051	235.113	69.2	59.1	T1273	lineage2	lineage2.2.1	2017	Shandong	Eastern China
NC_000962	1	4411532	7196498	4352892	98.6708	244.588	69.4	59.3	T5012	lineage2	lineage2.2.1	2016	Shandong	Eastern China
NC_000962	1	4411532	3560666	4376789	99.2125	120.986	68.4	59.1	R42	lineage2	lineage2.2.1	0	Shandong	Eastern China
NC_000962	1	4411532	6485703	4353516	98.6849	220.396	68.6	59.1	T1644	lineage2	lineage2.2.1	2017	Shandong	Eastern China
NC_000962	1	4411532	5676290	4388099	99.4688	192.934	68.7	59.4	T214	lineage4	lineage4.4.2	2016	Shandong	Eastern China
NC_000962	1	4411532	6754318	4385727	99.4151	229.554	69.8	59.2	T5051	lineage2	lineage2.2.1	2016	Shandong	Eastern China
NC_000962	1	4411532	6639541	4367141	98.9938	225.661	70	59.1	T1772	lineage2	lineage2.2.1	2017	Shandong	Eastern China
NC_000962	1	4411532	6221324	4363236	98.9052	211.446	69.2	59.2	T2023	lineage2	lineage2.2.1	2017	Shandong	Eastern China
NC_000962	1	4411532	6842624	4348881	98.5798	232.559	69.3	59.2	T2605	lineage2	lineage2.2.1	2018	Shandong	Eastern China
NC_000962	1	4411532	7163330	4380113	99.2878	243.464	69.1	59.1	T2090	lineage2	lineage2.2.1	2017	Shandong	Eastern China
NC_000962	1	4411532	3483882	4375570	99.1848	118.371	68.5	59.1	S88	lineage2	lineage2.2.1	2016	Shandong	Eastern China
NC_000962	1	4411532	6815870	4384726	99.3924	231.665	69.6	59.1	T5087	lineage2	lineage2.2.1	2016	Shandong	Eastern China
NC_000962	1	4411532	6692700	4399339	99.7236	227.479	69.5	59.4	T2049	lineage4	lineage4.5	2017	Shandong	Eastern China
NC_000962	1	4411532	7174513	4353158	98.6768	243.875	69.8	59.2	T2906	lineage2	lineage2.2.1	2018	Shandong	Eastern China
NC_000962	1	4411532	6808606	4358032	98.7873	231.397	69	59.2	T1715	lineage2	lineage2.2.1	2017	Shandong	Eastern China
NC_000962	1	4411532	6929098	4365516	98.9569	235.478	70.1	59.2	T793	lineage2	lineage2.2.1	2017	Shandong	Eastern China
NC_000962	1	4411532	6821950	4360568	98.8448	231.806	70.1	59.1	T348	lineage2	lineage2.2.1	2016	Shandong	Eastern China
NC_000962	1	4411532	7148923	4371475	99.092	242.953	68.9	59.2	T2248	lineage2	lineage2.2.1	2017	Shandong	Eastern China
NC_000962	1	4411532	7111019	4352673	98.6658	241.68	69.5	59.1	T5025	lineage2	lineage2.2.1	2017	Shandong	Eastern China
NC_000962	1	4411532	7172860	4348827	98.5786	243.8	69.2	59.2	T60	lineage2	lineage2.2.1	2016	Shandong	Eastern China
NC_000962	1	4411532	6745343	4388957	99.4883	229.295	69.1	59.3	T957	lineage4	lineage4.4.2	2017	Shandong	Eastern China
NC_000962	1	4411532	7127696	4349438	98.5925	242.238	69.3	59.2	T2566	lineage2	lineage2.2.1	2018	Shandong	Eastern China
NC_000962	1	4411532	3518592	4370979	99.0808	119.558	68.5	59.2	R57	lineage2	lineage2.2.1	0	Shandong	Eastern China
NC_000962	1	4411532	7156110	4363811	98.9183	243.265	69.9	59.2	T2976	lineage2	lineage2.2.1	2018	Shandong	Eastern China
NC_000962	1	4411532	6281723	4346133	98.5175	213.523	69.3	59.2	T5016	lineage2	lineage2.2.1	2016	Shandong	Eastern China
NC_000962	1	4411532	7221073	4350858	98.6247	245.431	69.5	59.2	T2456	lineage2	lineage2.2.1	2018	Shandong	Eastern China
NC_000962	1	4411532	6948215	4370154	99.062	236.144	70.1	59.4	T1634	lineage2	lineage2.2.2	2016	Shandong	Eastern China
NC_000962	1	4411532	3498725	4377653	99.232	118.854	67.6	59.3	S70	lineage2	lineage2.2.1	2016	Shandong	Eastern China
NC_000962	1	4411532	6774601	4354782	98.7136	230.242	68.9	59.2	T2167	lineage2	lineage2.2.1	2017	Shandong	Eastern China
NC_000962	1	4411532	3501453	4403560	99.8193	118.944	67.3	59.4	S66	lineage4	lineage4.4.2	2016	Shandong	Eastern China
NC_000962	1	4411532	6734117	4366023	98.9684	228.893	69.9	59.1	T1759	lineage2	lineage2.2.1	2017	Shandong	Eastern China
NC_000962	1	4411532	6932234	4358825	98.8052	235.66	70.2	59.1	T2773	lineage2	lineage2.2.1	2017	Shandong	Eastern China
NC_000962	1	4411532	6373554	4360661	98.8469	216.631	70	59.2	T2336	lineage2	lineage2.2.1	2018	Shandong	Eastern China
NC_000962	1	4411532	7067355	4357105	98.7663	240.236	70.2	59.2	T2104	lineage2	lineage2.2.1	2017	Shandong	Eastern China
NC_000962	1	4411532	6969428	4362195	98.8816	236.852	69.9	59.1	T656	lineage2	lineage2.2.1	2015	Shandong	Eastern China
NC_000962	1	4411532	3539844	4363902	98.9203	120.275	68.7	59.1	R84	lineage2	lineage2.2.1	2013	Shandong	Eastern China
NC_000962	1	4411532	7195016	4356130	98.7442	244.57	69.8	59.2	T949	lineage2	lineage2.2.1	2017	Shandong	Eastern China
NC_000962	1	4411532	7215305	4357805	98.7821	245.227	69	59.2	T463	lineage2	lineage2.2.1	2016	Shandong	Eastern China
NC_000962	1	4411532	7114528	4382016	99.3309	241.791	68.6	59.2	T2013	lineage2	lineage2.2.1	2017	Shandong	Eastern China
NC_000962	1	4411532	7205866	4355010	98.7188	244.901	69.4	59.2	T2464	lineage2	lineage2.2.1	2018	Shandong	Eastern China
NC_000962	1	4411532	7159739	4359450	98.8194	243.373	69.9	59.2	T2085	lineage2	lineage2.2.1	2017	Shandong	Eastern China
NC_000962	1	4411532	7094097	4379433	99.2724	241.132	69.9	59.2	T2713	lineage2	lineage2.2.1	2018	Shandong	Eastern China
NC_000962	1	4411532	3502837	4375898	99.1923	118.996	67.7	59.1	S62	lineage2	lineage2.2.1	2016	Shandong	Eastern China
NC_000962	1	4411532	6979089	4368769	99.0307	237.211	70.1	59.1	T1852	lineage2	lineage2.2.1	2017	Shandong	Eastern China
NC_000962	1	4411532	3475382	4373137	99.1297	118.034	67	59.1	S15	lineage2	lineage2.2.1	2016	Shandong	Eastern China
NC_000962	1	4411532	7178937	4373619	99.1406	243.992	69.4	59.1	T858	lineage2	lineage2.2.1.1	2017	Shandong	Eastern China
NC_000962	1	4411532	6512845	4362147	98.8805	221.335	68.7	59.2	T692	lineage2	lineage2.2.1	2017	Shandong	Eastern China
NC_000962	1	4411532	3440605	4366634	98.9823	116.871	67.8	59.2	S56	lineage2	lineage2.2.1	2016	Shandong	Eastern China
NC_000962	1	4411532	3494145	4366478	98.9787	118.688	67.7	59.1	R30	lineage2	lineage2.2.1	2011	Shandong	Eastern China
NC_000962	1	4411532	3537229	4375706	99.1879	120.193	68.5	59.2	S81	lineage2	lineage2.2.1	2016	Shandong	Eastern China
NC_000962	1	4411532	6909936	4355757	98.7357	234.859	69.8	59.1	T1960	lineage2	lineage2.2.1	2017	Shandong	Eastern China
NC_000962	1	4411532	7115489	4357880	98.7838	241.877	69.9	59.1	T356	lineage2	lineage2.2.1	2016	Shandong	Eastern China
NC_000962	1	4411532	6575684	4378307	99.2469	223.48	69.5	59.4	T2160	lineage4	lineage4.4.2	2017	Shandong	Eastern China
NC_000962	1	4411532	6981432	4364581	98.9357	237.283	70	59.1	T693	lineage2	lineage2.2.1	2017	Shandong	Eastern China
NC_000962	1	4411532	7203911	4357452	98.7741	244.889	69.9	59.2	T998	lineage2	lineage2.2.1	2017	Shandong	Eastern China
NC_000962	1	4411532	6799258	4382249	99.3362	231.075	69.3	59.1	T918	lineage2	lineage2.2.1	2017	Shandong	Eastern China
NC_000962	1	4411532	6987345	4377471	99.2279	237.467	69	59.4	T5002	lineage4	lineage4.5	2016	Shandong	Eastern China
NC_000962	1	4411532	7126424	4354308	98.7029	242.203	69.5	59.1	T2612	lineage2	lineage2.2.1	2018	Shandong	Eastern China
NC_000962	1	4411532	7136583	4358957	98.8082	242.535	68.9	59.2	T377	lineage2	lineage2.2.1	2016	Shandong	Eastern China
NC_000962	1	4411532	7075441	4379850	99.2818	240.462	69.2	59.1	T2283	lineage2	lineage2.2.1	2018	Shandong	Eastern China
NC_000962	1	4411532	3533197	4377606	99.231	120.055	68.5	59.2	S76	lineage2	lineage2.2.1	2016	Shandong	Eastern China
NC_000962	1	4411532	6907555	4364884	98.9426	234.816	70.2	59.2	T2861	lineage2	lineage2.2.1	2018	Shandong	Eastern China
NC_000962	1	4411532	6717721	4367831	99.0094	228.323	69.9	59.2	T1783	lineage2	lineage2.2.1	2017	Shandong	Eastern China
NC_000962	1	4411532	7187070	4369745	99.0528	244.325	70	59.4	T3000	lineage4	lineage4.5	2018	Shandong	Eastern China
NC_000962	1	4411532	6770215	4362424	98.8868	230.093	68.6	59.2	T801	lineage2	lineage2.2.1	2017	Shandong	Eastern China
NC_000962	1	4411532	3555962	4376887	99.2147	120.796	67.6	59.1	R9	lineage2	lineage2.2.1	0	Shandong	Eastern China
NC_000962	1	4411532	3617042	4372697	99.1197	122.915	69.2	59.2	R3	lineage2	lineage2.2.1	0	Shandong	Eastern China
NC_000962	1	4411532	6901892	4362655	98.8921	234.616	70.2	59.3	T2828	lineage2	lineage2.2.1	2018	Shandong	Eastern China
NC_000962	1	4411532	6716574	4392911	99.5779	228.285	69.9	59.2	T542	lineage2	lineage2.2.1.1	2017	Shandong	Eastern China
NC_000962	1	4411532	7147444	4363124	98.9027	242.946	69.9	59.1	T2362	lineage2	lineage2.2.1	2018	Shandong	Eastern China
NC_000962	1	4411532	7182129	4393213	99.5847	244.045	70.1	59.5	T2905	lineage4	lineage4.4	2018	Shandong	Eastern China
NC_000962	1	4411532	7100187	4354316	98.703	241.358	70.1	59.2	T2071	lineage2	lineage2.2.1	2018	Shandong	Eastern China
NC_000962	1	4411532	6761883	4385783	99.4163	229.809	69.7	59	T5048	lineage2	lineage2.2.1	2017	Shandong	Eastern China
NC_000962	1	4411532	3501919	4366206	98.9726	118.973	68	59.2	S28	lineage2	lineage2.2.1	1900	Shandong	Eastern China
NC_000962	1	4411532	3503978	4379180	99.2666	119.057	68.6	59.1	S69	lineage2	lineage2.2.1	2016	Shandong	Eastern China
NC_000962	1	4411532	3550150	4393568	99.5928	120.639	68.6	59.3	R64	lineage4	lineage4.5	0	Shandong	Eastern China
NC_000962	1	4411532	6842628	4351029	98.6285	232.557	68.7	59.2	T1216	lineage2	lineage2.2.1	2017	Shandong	Eastern China
NC_000962	1	4411532	7054725	4366457	98.9782	239.748	68.9	59.1	T1704	lineage2	lineage2.2.1	2017	Shandong	Eastern China
NC_000962	1	4411532	6914527	4361776	98.8721	235.042	70.2	59.2	T2772	lineage2	lineage2.2.1	2018	Shandong	Eastern China
NC_000962	1	4411532	6949499	4363064	98.9013	236.195	70.2	59.1	T1615	lineage2	lineage2.2.1	2017	Shandong	Eastern China
NC_000962	1	4411532	6819027	4348599	98.5734	231.797	69.3	59.3	T2355	lineage2	lineage2.2.1	2018	Shandong	Eastern China
NC_000962	1	4411532	3584269	4382149	99.334	121.765	67.7	59.4	S21	lineage4	lineage4.5	1900	Shandong	Eastern China
NC_000962	1	4411532	6817408	4377424	99.2268	231.709	69.7	59.1	T2685	lineage2	lineage2.2.1	2018	Shandong	Eastern China
NC_000962	1	4411532	3500656	4374643	99.1638	118.916	67.8	59.4	S46	lineage4	lineage4.5	2016	Shandong	Eastern China
NC_000962	1	4411532	7106237	4383500	99.3646	241.554	69.8	59.2	T2358	lineage2	lineage2.2.1	2018	Shandong	Eastern China
NC_000962	1	4411532	7048902	4376808	99.2129	239.56	69.1	59.1	T2179	lineage2	lineage2.2.1	2017	Shandong	Eastern China
NC_000962	1	4411532	7077958	4355511	98.7301	240.576	69.8	59.2	T944	lineage2	lineage2.2.1	2017	Shandong	Eastern China
NC_000962	1	4411532	7124408	4360334	98.8395	242.161	69.9	59.2	T2208	lineage2	lineage2.2.1	2017	Shandong	Eastern China
NC_000962	1	4411532	6511459	4372901	99.1243	221.305	69.2	59.4	T2018	lineage4	lineage4.4.2	2017	Shandong	Eastern China
NC_000962	1	4411532	7024763	4383858	99.3727	238.727	69.3	59.4	T2604	lineage4	lineage4.4.2	2018	Shandong	Eastern China
NC_000962	1	4411532	6905293	4375849	99.1911	234.722	69.6	59.2	T2682	lineage2	lineage2.2.1	2018	Shandong	Eastern China
NC_000962	1	4411532	3428404	4370221	99.0636	116.464	67.9	59.1	S27	lineage2	lineage2.2.1	1900	Shandong	Eastern China
NC_000962	1	4411532	3549769	4374880	99.1692	120.616	68.9	59.1	R109	lineage2	lineage2.2.1	2013	Shandong	Eastern China
NC_000962	1	4411532	6853657	4358804	98.8048	232.975	70.2	59.1	T2732	lineage2	lineage2.2.1	2018	Shandong	Eastern China
NC_000962	1	4411532	3537996	4356464	98.7517	120.222	68.7	59.1	S92	lineage2	lineage2.2.1	2016	Shandong	Eastern China
NC_000962	1	4411532	6988996	4377339	99.2249	237.541	69.9	59.2	T2715	lineage2	lineage2.2.1	2018	Shandong	Eastern China
NC_000962	1	4411532	7109726	4362607	98.891	241.67	68.9	59.4	T1265	lineage4	lineage4.4.2	2017	Shandong	Eastern China
NC_000962	1	4411532	3607179	4360514	98.8435	122.585	68.9	59.2	R77	lineage2	lineage2.2.1	2012	Shandong	Eastern China
NC_000962	1	4411532	7050187	4355039	98.7194	239.638	69.9	59.1	T2008	lineage2	lineage2.2.1	2017	Shandong	Eastern China
NC_000962	1	4411532	7164751	4386019	99.4217	243.554	69.9	59.4	T5046	lineage4	lineage4.5	2017	Shandong	Eastern China
NC_000962	1	4411532	6650169	4362991	98.8997	226.003	68.7	59.2	T732	lineage2	lineage2.2.1	2017	Shandong	Eastern China
NC_000962	1	4411532	6973858	4366867	98.9875	237.07	70.1	59.2	T2777	lineage2	lineage2.2.1	2018	Shandong	Eastern China
NC_000962	1	4411532	7071081	4351822	98.6465	240.35	70	59.1	T1928	lineage2	lineage2.2.1	2017	Shandong	Eastern China
NC_000962	1	4411532	3508633	4372795	99.1219	119.181	67.5	59.2	R19	lineage2	lineage2.2.1	0	Shandong	Eastern China
NC_000962	1	4411532	7010481	4371339	99.0889	238.299	70.1	59.2	T1875	lineage2	lineage2.2.1	2017	Shandong	Eastern China
NC_000962	1	4411532	6897333	4356531	98.7532	234.397	69	59.1	T1547	lineage2	lineage2.2.1	2017	Shandong	Eastern China
NC_000962	1	4411532	3501929	4366387	98.9767	118.975	69	59.1	R92	lineage2	lineage2.2.1	2012	Shandong	Eastern China
NC_000962	1	4411532	7249888	4344463	98.4797	246.429	69.3	59.1	T2587	lineage2	lineage2.2.1	2018	Shandong	Eastern China
NC_000962	1	4411532	7209175	4350811	98.6236	245.035	69.5	59.1	T2629	lineage2	lineage2.2.1	2018	Shandong	Eastern China
NC_000962	1	4411532	6968430	4386177	99.4253	236.837	69.9	59.1	T1348	lineage2	lineage2.2.1	2017	Shandong	Eastern China
NC_000962	1	4411532	6941322	4359769	98.8266	235.904	69.3	59.2	T849	lineage2	lineage2.2.1	2017	Shandong	Eastern China
NC_000962	1	4411532	3550552	4363958	98.9216	120.645	68.8	59.2	R12	lineage2	lineage2.2.1	2012	Shandong	Eastern China
NC_000962	1	4411532	7342151	4360382	98.8405	249.578	69.2	59.2	T848	lineage2	lineage2.2.1	2017	Shandong	Eastern China
NC_000962	1	4411532	6978968	4361571	98.8675	237.194	69.9	59.1	T993	lineage2	lineage2.2.1	2017	Shandong	Eastern China
NC_000962	1	4411532	7044843	4379846	99.2817	239.471	70	59.3	T951	lineage2	lineage2.2.1	2017	Shandong	Eastern China
NC_000962	1	4411532	7104490	4364355	98.9306	241.48	69.9	59.2	T2331	lineage2	lineage2.2.1	2018	Shandong	Eastern China
NC_000962	1	4411532	3576625	4404467	99.8399	121.535	68.7	59.4	R49	lineage4	lineage4.4.2	2012	Shandong	Eastern China
NC_000962	1	4411532	6698867	4356890	98.7614	227.671	70	59.1	T1311	lineage2	lineage2.2.1	2017	Shandong	Eastern China
NC_000962	1	4411532	7037046	4365943	98.9666	239.181	69.9	59.2	T917	lineage2	lineage2.2.1	2017	Shandong	Eastern China
NC_000962	1	4411532	6968949	4360508	98.8434	236.91	70.2	59.2	T2883	lineage2	lineage2.2.1	2018	Shandong	Eastern China
NC_000962	1	4411532	7029273	4373432	99.1364	238.917	70.1	59.3	T1837	lineage2	lineage2.2.1	2017	Shandong	Eastern China
NC_000962	1	4411532	7145358	4352409	98.6598	242.865	69.3	59.1	T2548	lineage2	lineage2.2.1	2018	Shandong	Eastern China
NC_000962	1	4411532	3513621	4370050	99.0597	119.359	67.7	59.2	R38	lineage2	lineage2.2.1	2012	Shandong	Eastern China
NC_000962	1	4411532	6476340	4355804	98.7368	220.082	69.9	59.2	T303	lineage2	lineage2.2.1	2016	Shandong	Eastern China
NC_000962	1	4411532	3626875	4370078	99.0603	123.251	69.1	59.1	R1	lineage2	lineage2.2.1	0	Shandong	Eastern China
NC_000962	1	4411532	7210553	4363545	98.9122	245.117	70	59.3	T2523	lineage2	lineage2.2.1	2018	Shandong	Eastern China
NC_000962	1	4411532	7139486	4350304	98.6121	242.658	68.8	59.2	T1655	lineage2	lineage2.2.1	2017	Shandong	Eastern China
NC_000962	1	4411532	7079014	4358218	98.7915	240.614	70.1	59.2	T2015	lineage2	lineage2.2.1	2018	Shandong	Eastern China
NC_000962	1	4411532	6935134	4368430	99.023	235.687	70	59.1	T5114	lineage2	lineage2.2.1	2017	Shandong	Eastern China
NC_000962	1	4411532	7073725	4380772	99.3027	240.448	69.8	59.3	T2311	lineage2	lineage2.2.1	2018	Shandong	Eastern China
NC_000962	1	4411532	3605379	4383790	99.3711	122.527	68.8	59.4	S94	lineage4	lineage4.4.2	1900	Shandong	Eastern China
NC_000962	1	4411532	7154588	4360745	98.8488	243.156	69	59.2	T1743	lineage2	lineage2.2.1	2017	Shandong	Eastern China
NC_000962	1	4411532	7008445	4381173	99.3118	238.154	69.1	59.2	T2397	lineage2	lineage2.2.1	2018	Shandong	Eastern China
NC_000962	1	4411532	6940769	4372930	99.125	235.913	68.7	59.4	T137	lineage4	lineage4.5	2017	Shandong	Eastern China
NC_000962	1	4411532	7150412	4370442	99.0686	243.064	70	59.2	T1866	lineage2	lineage2.2.1	2017	Shandong	Eastern China
NC_000962	1	4411532	7107444	4358849	98.8058	241.596	69.9	59.2	T2964	lineage2	lineage2.2.1	2018	Shandong	Eastern China
NC_000962	1	4411532	6551039	4366814	98.9863	222.653	70.3	59.2	T1114	lineage2	lineage2.2.1	2017	Shandong	Eastern China
NC_000962	1	4411532	6816257	4355395	98.7275	231.629	69.3	59.2	T1543	lineage2	lineage2.2.1	2017	Shandong	Eastern China
NC_000962	1	4411532	7025488	4367595	99.004	238.797	70.1	59.2	T1857	lineage2	lineage2.2.1	2017	Shandong	Eastern China
NC_000962	1	4411532	6664708	4365721	98.9616	226.517	69.9	59	T1787	lineage2	lineage2.2.1	2017	Shandong	Eastern China
NC_000962	1	4411532	7205610	4355475	98.7293	244.905	69.3	59.3	T5037	lineage2	lineage2.2.1	2016	Shandong	Eastern China
NC_000962	1	4411532	7172734	4369416	99.0453	243.822	70	59.2	T275	lineage2	lineage2.2.1	2017	Shandong	Eastern China
NC_000962	1	4411532	6900630	4374208	99.1539	234.553	69.7	59.4	T2648	lineage2	lineage2.2.2	2018	Shandong	Eastern China
NC_000962	1	4411532	6864813	4384397	99.3849	233.277	68.7	59.3	T788	lineage4	lineage4.4.2	2017	Shandong	Eastern China
NC_000962	1	4411532	6833756	4383739	99.37	232.285	69.4	59.1	T929	lineage2	lineage2.2.1	2017	Shandong	Eastern China
NC_000962	1	4411532	7157917	4378017	99.2403	243.285	68.8	59.4	T2425	lineage2	lineage2.2.2	2018	Shandong	Eastern China
NC_000962	1	4411532	7196808	4357009	98.7641	244.597	68.9	59.1	T1746	lineage2	lineage2.2.1	2017	Shandong	Eastern China
NC_000962	1	4411532	7221205	4347460	98.5476	245.439	69	59.2	T250	lineage2	lineage2.2.1	2016	Shandong	Eastern China
NC_000962	1	4411532	6722484	4357891	98.7841	228.44	68.6	59.1	T1645	lineage2	lineage2.2.1	2017	Shandong	Eastern China
NC_000962	1	4411532	6917130	4361001	98.8546	235.09	70.3	59.1	T1533	lineage2	lineage2.2.1	2017	Shandong	Eastern China
NC_000962	1	4411532	7044063	4359490	98.8203	239.43	70	59.2	T1908	lineage2	lineage2.2.1	2017	Shandong	Eastern China
NC_000962	1	4411532	6394376	4356703	98.7571	217.286	69.9	59.1	T313	lineage2	lineage2.2.1	2016	Shandong	Eastern China
NC_000962	1	4411532	7066356	4356791	98.7591	240.187	69.9	59.2	T991	lineage2	lineage2.2.1	2017	Shandong	Eastern China
NC_000962	1	4411532	6762173	4383986	99.3756	229.801	69.8	59.1	T5090	lineage2	lineage2.2.1	2016	Shandong	Eastern China
NC_000962	1	4411532	7078856	4361361	98.8627	240.623	70.2	59.2	T2095	lineage2	lineage2.2.1	2017	Shandong	Eastern China
NC_000962	1	4411532	6706919	4356137	98.7443	227.902	68.7	59.1	T1647	lineage2	lineage2.2.1	2017	Shandong	Eastern China
NC_000962	1	4411532	6959303	4378328	99.2473	236.535	69.9	59.1	T2419	lineage2	lineage2.2.1	2018	Shandong	Eastern China
NC_000962	1	4411532	7327085	4349275	98.5888	249.06	69.6	59.2	T2479	lineage2	lineage2.2.1	2018	Shandong	Eastern China
NC_000962	1	4411532	3499576	4362829	98.896	118.917	68.8	59.2	R76	lineage2	lineage2.2.1	2012	Shandong	Eastern China
NC_000962	1	4411532	7156385	4369767	99.0533	243.278	70.1	59.4	T1507	lineage4	lineage4.5	2017	Shandong	Eastern China
NC_000962	1	4411532	6933656	4371279	99.0876	235.653	70	59.4	T419	lineage4	lineage4.5	2016	Shandong	Eastern China
NC_000962	1	4411532	3530955	4358038	98.7874	119.951	67.9	59.1	S44	lineage2	lineage2.2.1	2016	Shandong	Eastern China
NC_000962	1	4411532	6340016	4381910	99.3285	215.463	68.8	59.1	T740	lineage2	lineage2.2.1	2017	Shandong	Eastern China
NC_000962	1	4411532	3571467	4362646	98.8919	121.37	68.9	59.1	R68	lineage2	lineage2.2.1	2011	Shandong	Eastern China
NC_000962	1	4411532	6924014	4360850	98.8511	235.303	69.1	59.2	T1553	lineage2	lineage2.2.1	2017	Shandong	Eastern China
NC_000962	1	4411532	3520906	4367724	99.007	119.596	67.4	59.3	S14	lineage2	lineage2.2.2	2016	Shandong	Eastern China
NC_000962	1	4411532	6663665	4365609	98.959	226.49	69.9	59.2	T1786	lineage2	lineage2.2.1	2017	Shandong	Eastern China
NC_000962	1	4411532	6729507	4356906	98.7617	228.743	69.9	59.2	T1789	lineage2	lineage2.2.1	2017	Shandong	Eastern China
NC_000962	1	4411532	6764867	4353409	98.6825	229.891	68.7	59.2	T642	lineage2	lineage2.2.1	2017	Shandong	Eastern China
NC_000962	1	4411532	7129404	4360405	98.8411	242.345	69.8	59.3	T2927	lineage2	lineage2.2.1	2018	Shandong	Eastern China
NC_000962	1	4411532	6648659	4359993	98.8317	225.967	69.9	59.2	T1793	lineage2	lineage2.2.1	2017	Shandong	Eastern China
NC_000962	1	4411532	6946070	4353163	98.6769	236.068	69.3	59.3	T1287	lineage2	lineage2.2.1	2017	Shandong	Eastern China
NC_000962	1	4411532	7095457	4363333	98.9074	241.187	70	59.2	T1814	lineage2	lineage2.2.1	2017	Shandong	Eastern China
NC_000962	1	4411532	7066250	4366111	98.9704	240.186	70.1	59.2	T211	lineage2	lineage2.2.1	2016	Shandong	Eastern China
NC_000962	1	4411532	7104553	4357790	98.7818	241.483	69.9	59.2	T2020	lineage2	lineage2.2.1	2017	Shandong	Eastern China
NC_000962	1	4411532	6941360	4377799	99.2353	235.895	69.1	59.2	T955	lineage2	lineage2.2.1	2017	Shandong	Eastern China
NC_000962	1	4411532	6798602	4349690	98.5982	231.051	68.6	59.2	T1233	lineage2	lineage2.2.1	2017	Shandong	Eastern China
NC_000962	1	4411532	6797397	4372584	99.1171	231.029	69.2	59.2	T560	lineage2	lineage2.2.1	2016	Shandong	Eastern China
NC_000962	1	4411532	7125147	4374736	99.1659	242.139	69.6	59.4	T2462	lineage4	lineage4.5	2018	Shandong	Eastern China
NC_000962	1	4411532	6631966	4353250	98.6789	225.364	68.8	59.2	T1177	lineage2	lineage2.2.1	2017	Shandong	Eastern China
NC_000962	1	4411532	6966136	4381035	99.3087	236.768	69.9	59.1	T636	lineage2	lineage2.2.1	2016	Shandong	Eastern China
NC_000962	1	4411532	6811582	4367080	98.9924	231.458	69.3	59.2	T1579	lineage2	lineage2.2.1	2017	Shandong	Eastern China
NC_000962	1	4411532	7052450	4367606	99.0043	239.672	69	59.1	T1693	lineage2	lineage2.2.1	2017	Shandong	Eastern China
NC_000962	1	4411532	6871648	4357907	98.7844	233.583	70.2	59.2	T2754	lineage2	lineage2.2.1	2018	Shandong	Eastern China
NC_000962	1	4411532	3507799	4398377	99.7018	119.177	68	59.3	S10	lineage4	lineage4.4.2	2016	Shandong	Eastern China
NC_000962	1	4411532	7110467	4355784	98.7363	241.678	69	59.3	T2579	lineage2	lineage2.2.1	2018	Shandong	Eastern China
NC_000962	1	4411532	7232395	4384447	99.386	245.822	69.4	59.3	T933	lineage2	lineage2.2.2	2017	Shandong	Eastern China
NC_000962	1	4411532	3592850	4350966	98.6271	122.104	68.8	59.1	S97	lineage2	lineage2.2.1	1900	Shandong	Eastern China
NC_000962	1	4411532	7208334	4354897	98.7162	245.017	68.9	59.2	T2216	lineage2	lineage2.2.1	2017	Shandong	Eastern China
NC_000962	1	4411532	3499124	4357869	98.7836	118.871	68	59.1	S31	lineage2	lineage2.2.1	1900	Shandong	Eastern China
NC_000962	1	4411532	6708331	4355212	98.7233	227.973	69	59.2	T5001	lineage2	lineage2.2.1	2017	Shandong	Eastern China
NC_000962	1	4411532	7078360	4380267	99.2913	240.563	69.2	59.1	T2301	lineage2	lineage2.2.1	2018	Shandong	Eastern China
NC_000962	1	4411532	6989821	4357253	98.7696	237.562	69.2	59.1	T1257	lineage2	lineage2.2.1	2017	Shandong	Eastern China
NC_000962	1	4411532	6936522	4359450	98.8194	235.76	69.2	59.2	T5033	lineage2	lineage2.2.1	2016	Shandong	Eastern China
NC_000962	1	4411532	7168780	4361494	98.8657	243.637	68.6	59.2	T2440	lineage2	lineage2.2.1	2018	Shandong	Eastern China
NC_000962	1	4411532	6750118	4378304	99.2468	229.418	69.7	59.1	T5094	lineage2	lineage2.2.1	2017	Shandong	Eastern China
NC_000962	1	4411532	7158747	4352543	98.6628	243.32	69.4	59.1	T2482	lineage2	lineage2.2.1	2018	Shandong	Eastern China
NC_000962	1	4411532	7250050	4353289	98.6798	246.428	69.5	59.2	T1978	lineage2	lineage2.2.1	2017	Shandong	Eastern China
NC_000962	1	4411532	7146881	4364403	98.9317	242.943	70	59.3	T864	lineage2	lineage2.2.1	2017	Shandong	Eastern China
NC_000962	1	4411532	7032939	4351884	98.6479	239.028	69.8	59.1	T990	lineage2	lineage2.2.1	2017	Shandong	Eastern China
NC_000962	1	4411532	6691454	4369828	99.0547	227.446	68.8	59.5	T2238	lineage4	lineage4.2.2	2017	Shandong	Eastern China
NC_000962	1	4411532	7116783	4356794	98.7592	241.888	69.2	59.1	T2574	lineage2	lineage2.2.1	2018	Shandong	Eastern China
NC_000962	1	4411532	7084653	4359564	98.822	240.798	69.9	59.2	T677	lineage2	lineage2.2.1	2017	Shandong	Eastern China
NC_000962	1	4411532	7161631	4362272	98.8834	243.452	70	59.2	T2987	lineage2	lineage2.2.1	2018	Shandong	Eastern China
NC_000962	1	4411532	6632559	4356338	98.7489	225.429	69.9	59.1	T1804	lineage2	lineage2.2.1	2017	Shandong	Eastern China
NC_000962	1	4411532	3587486	4379200	99.2671	121.91	69.2	59.1	R103	lineage2	lineage2.2.1	2014	Shandong	Eastern China
NC_000962	1	4411532	6676168	4345215	98.4967	226.899	68.6	59.2	T2360	lineage2	lineage2.2.1	2018	Shandong	Eastern China
NC_000962	1	4411532	6972777	4360674	98.8472	236.983	69.2	59.2	T1586	lineage2	lineage2.2.1	2017	Shandong	Eastern China
NC_000962	1	4411532	3448278	4373504	99.138	117.131	67.7	59.1	S59	lineage2	lineage2.2.1	2016	Shandong	Eastern China
NC_000962	1	4411532	6776496	4363614	98.9138	230.345	70.3	59.1	T2775	lineage2	lineage2.2.1	2018	Shandong	Eastern China
NC_000962	1	4411532	6844254	4375575	99.1849	232.644	70	59.2	T2702	lineage2	lineage2.2.1	2018	Shandong	Eastern China
NC_000962	1	4411532	7016758	4366842	98.987	238.47	69.9	59.1	T206	lineage2	lineage2.2.1	2017	Shandong	Eastern China
NC_000962	1	4411532	6700740	4378346	99.2477	227.756	69.1	59.3	T270	lineage4	lineage4.4.2	2016	Shandong	Eastern China
NC_000962	1	4411532	6852356	4365320	98.9525	232.891	69.7	59.1	T1157	lineage2	lineage2.2.1	2017	Shandong	Eastern China
NC_000962	1	4411532	7047044	4364104	98.9249	239.523	70.2	59.2	T2394	lineage2	lineage2.2.1	2018	Shandong	Eastern China
NC_000962	1	4411532	6855009	4356969	98.7632	233.02	70.2	59.2	T2866	lineage2	lineage2.2.1	2018	Shandong	Eastern China
NC_000962	1	4411532	6668715	4352004	98.6506	226.653	69.4	59.4	T2496	lineage2	lineage2.2.2	2018	Shandong	Eastern China
NC_000962	1	4411532	7066457	4372825	99.1226	240.151	69.2	59.1	T775	lineage2	lineage2.2.1	2017	Shandong	Eastern China
NC_000962	1	4411532	6757429	4381000	99.3079	229.656	69.7	59.1	T5083	lineage2	lineage2.2.1	2016	Shandong	Eastern China
NC_000962	1	4411532	7164039	4390947	99.5334	243.49	69.2	59.5	T865	lineage4	lineage4.4.2	2017	Shandong	Eastern China
NC_000962	1	4411532	6866658	4364989	98.945	233.422	70.1	59.2	T2850	lineage2	lineage2.2.1	2018	Shandong	Eastern China
NC_000962	1	4411532	6894004	4369522	99.0477	234.34	69.4	59.5	T2417	lineage4	lineage4.4	2018	Shandong	Eastern China
NC_000962	1	4411532	7086181	4357533	98.776	240.866	70.3	59.1	T318	lineage2	lineage2.2.1	2016	Shandong	Eastern China
NC_000962	1	4411532	6966231	4387130	99.4469	236.764	69.9	59.1	T2065	lineage2	lineage2.2.1	2018	Shandong	Eastern China
NC_000962	1	4411532	3451429	4352472	98.6612	117.207	67	59.2	S39	lineage2	lineage2.2.1	2016	Shandong	Eastern China
NC_000962	1	4411532	3609875	4375283	99.1783	122.679	69.2	59.1	R98	lineage2	lineage2.2.1	2012	Shandong	Eastern China
NC_000962	1	4411532	7190313	4354750	98.7129	244.383	69.3	59.1	T2609	lineage2	lineage2.2.1	2018	Shandong	Eastern China
NC_000962	1	4411532	7220864	4351897	98.6482	245.433	69.5	59.2	T2586	lineage2	lineage2.2.1	2018	Shandong	Eastern China
NC_000962	1	4411532	6899063	4380375	99.2937	234.506	70	59.1	T2704	lineage2	lineage2.2.1	2018	Shandong	Eastern China
NC_000962	1	4411532	6850684	4378491	99.251	232.812	70.1	59.3	T2315	lineage4	lineage4.5	2018	Shandong	Eastern China
NC_000962	1	4411532	7136674	4356685	98.7567	242.544	69.2	59.1	T5009	lineage2	lineage2.2.1	2016	Shandong	Eastern China
NC_000962	1	4411532	7175360	4366101	98.9702	243.911	70.3	59.2	T163	lineage2	lineage2.2.1.1	2017	Shandong	Eastern China
NC_000962	1	4411532	7049282	4370364	99.0668	239.563	68.9	59.2	T1694	lineage2	lineage2.2.1	2017	Shandong	Eastern China
NC_000962	1	4411532	7181433	4361138	98.8577	244.127	70	59.2	T3007	lineage2	lineage2.2.1	2018	Shandong	Eastern China
NC_000962	1	4411532	6899071	4345594	98.5053	234.461	69.3	59.1	T1280	lineage2	lineage2.2.1	2017	Shandong	Eastern China
NC_000962	1	4411532	6094542	4357081	98.7657	207.147	69.4	59.2	T2349	lineage2	lineage2.2.1	2018	Shandong	Eastern China
NC_000962	1	4411532	3550925	4367939	99.0118	120.657	68.4	59.2	R61	lineage2	lineage2.2.1	2013	Shandong	Eastern China
NC_000962	1	4411532	6932223	4357757	98.781	235.653	69.9	59.2	T968	lineage2	lineage2.2.1	2017	Shandong	Eastern China
NC_000962	1	4411532	7096519	4376413	99.2039	241.176	69.1	59.2	T2093	lineage2	lineage2.2.1	2017	Shandong	Eastern China
NC_000962	1	4411532	6695120	4352437	98.6604	227.515	69.6	59.2	T1174	lineage2	lineage2.2.1	2017	Shandong	Eastern China
NC_000962	1	4411532	6581099	4353019	98.6736	223.679	69.3	59.2	T2550	lineage2	lineage2.2.1	2018	Shandong	Eastern China
NC_000962	1	4411532	6827743	4383695	99.369	232.059	69.7	59	T5058	lineage2	lineage2.2.1	2016	Shandong	Eastern China
NC_000962	1	4411532	6883874	4356561	98.7539	233.963	70.1	59	T1887	lineage2	lineage2.2.1	2017	Shandong	Eastern China
NC_000962	1	4411532	7278912	4392814	99.5757	247.419	68.7	59.4	T186	lineage4	lineage4.5	2017	Shandong	Eastern China
NC_000962	1	4411532	7300892	4378791	99.2578	248.159	68.4	59.5	T769	lineage4	lineage4.4.2	2017	Shandong	Eastern China
NC_000962	1	4411532	7219845	4379886	99.2827	245.396	68.9	59.2	T2137	lineage2	lineage2.2.1	2017	Shandong	Eastern China
NC_000962	1	4411532	7116582	4358627	98.8008	241.906	70.2	59.2	T2276	lineage2	lineage2.2.1	2017	Shandong	Eastern China
NC_000962	1	4411532	6931990	4358568	98.7994	235.591	69.3	59.2	T1256	lineage2	lineage2.2.1	2017	Shandong	Eastern China
NC_000962	1	4411532	7122867	4380260	99.2911	242.07	69	59.2	T2081	lineage2	lineage2.2.1	2018	Shandong	Eastern China
NC_000962	1	4411532	7258475	4355689	98.7342	246.713	69.3	59.2	T2558	lineage2	lineage2.2.1	2018	Shandong	Eastern China
NC_000962	1	4411532	7142889	4388745	99.4835	242.808	70.1	59.4	T2142	lineage4	lineage4.4.2	2017	Shandong	Eastern China
NC_000962	1	4411532	6984394	4368763	99.0305	237.394	70	59.1	T798	lineage2	lineage2.2.1	2017	Shandong	Eastern China
NC_000962	1	4411532	7039564	4362311	98.8843	239.281	69.9	59.3	T971	lineage2	lineage2.2.1	1900	Shandong	Eastern China
NC_000962	1	4411532	5966672	4342299	98.4306	202.768	68.7	59.2	T407	lineage2	lineage2.2.1	2016	Shandong	Eastern China
NC_000962	1	4411532	7021307	4359990	98.8317	238.661	70.2	59.2	T215	lineage2	lineage2.2.1	2016	Shandong	Eastern China
NC_000962	1	4411532	3566210	4359987	98.8316	121.182	68.9	59.2	R85	lineage2	lineage2.2.1	2012	Shandong	Eastern China
NC_000962	1	4411532	3492787	4364745	98.9394	118.658	67.9	59.1	S41	lineage2	lineage2.2.1	2016	Shandong	Eastern China
NC_000962	1	4411532	7288419	4351085	98.6298	247.734	69.1	59.2	T2632	lineage2	lineage2.2.1	2018	Shandong	Eastern China
NC_000962	1	4411532	3565194	4375654	99.1867	121.15	69.2	59.2	R108	lineage2	lineage2.2.1	2013	Shandong	Eastern China
NC_000962	1	4411532	6772421	4356558	98.7539	230.147	68.7	59.1	T1208	lineage2	lineage2.2.1	2017	Shandong	Eastern China
NC_000962	1	4411532	6679988	4350508	98.6167	227.038	69.8	59.1	T1319	lineage2	lineage2.2.1	2017	Shandong	Eastern China
NC_000962	1	4411532	3509789	4376801	99.2127	119.226	67.5	59.2	S63	lineage2	lineage2.2.1	2016	Shandong	Eastern China
NC_000962	1	4411532	6983316	4357882	98.7839	237.356	70	59.2	T1909	lineage2	lineage2.2.1	2017	Shandong	Eastern China
NC_000962	1	4411532	6632182	4350447	98.6153	225.424	69.2	59.2	T316	lineage2	lineage2.2.1	2016	Shandong	Eastern China
NC_000962	1	4411532	7228205	4350918	98.626	245.687	69.4	59.3	T2563	lineage2	lineage2.2.1	2018	Shandong	Eastern China
NC_000962	1	4411532	6915233	4360626	98.8461	235.022	70.3	59.2	T399	lineage2	lineage2.2.1	2017	Shandong	Eastern China
NC_000962	1	4411532	6935087	4366640	98.9824	235.75	70.2	59.2	T2891	lineage2	lineage2.2.1	2018	Shandong	Eastern China
NC_000962	1	4411532	7251225	4378351	99.2479	246.464	69	59.2	T2073	lineage2	lineage2.2.1	2018	Shandong	Eastern China
NC_000962	1	4411532	7158588	4355831	98.7374	243.33	69.9	59.2	T576	lineage2	lineage2.2.1	2016	Shandong	Eastern China
NC_000962	1	4411532	6773623	4347444	98.5473	230.188	68.7	59.2	T1642	lineage2	lineage2.2.1	2017	Shandong	Eastern China
NC_000962	1	4411532	6867509	4353219	98.6782	233.421	69.5	59.2	T1148	lineage2	lineage2.2.1	2017	Shandong	Eastern China
NC_000962	1	4411532	6734257	4344119	98.4719	228.897	69.9	59.2	T330	lineage2	lineage2.2.1	2016	Shandong	Eastern China
NC_000962	1	4411532	3500955	4364597	98.9361	118.934	67.8	59.1	S43	lineage2	lineage2.2.1.1	2016	Shandong	Eastern China
NC_000962	1	4411532	7101377	4382924	99.3515	241.388	70	59.2	T2338	lineage2	lineage2.2.1	2018	Shandong	Eastern China
NC_000962	1	4411532	6718027	4363347	98.9077	228.276	69.1	59.1	T1690	lineage2	lineage2.2.1	2017	Shandong	Eastern China
NC_000962	1	4411532	3496854	4379604	99.2763	118.817	68.6	59.1	R44	lineage2	lineage2.2.1	2012	Shandong	Eastern China
NC_000962	1	4411532	6951036	4353086	98.6752	236.296	70.2	59.1	T2787	lineage2	lineage2.2.1	2018	Shandong	Eastern China
NC_000962	1	4411532	7233800	4348340	98.5676	245.876	69.4	59.2	T5029	lineage2	lineage2.2.1	2016	Shandong	Eastern China
NC_000962	1	4411532	6989281	4382713	99.3467	237.564	70.1	59.4	T1899	lineage4	lineage4.4.2	2017	Shandong	Eastern China
NC_000962	1	4411532	7150820	4368646	99.0279	243.087	69.9	59.2	T2983	lineage2	lineage2.2.1.1	2018	Shandong	Eastern China
NC_000962	1	4411532	3507193	4367987	99.0129	119.171	68.9	59.2	R72	lineage2	lineage2.2.1	2013	Shandong	Eastern China
NC_000962	1	4411532	7206419	4365755	98.9623	244.939	69.6	59.1	T2287	lineage2	lineage2.2.1	2017	Shandong	Eastern China
NC_000962	1	4411532	7058720	4360689	98.8475	239.917	69.3	59.2	T2505	lineage2	lineage2.2.1	2018	Shandong	Eastern China
NC_000962	1	4411532	7188986	4379965	99.2844	244.343	68.9	59.2	T2150	lineage2	lineage2.2.1	2017	Shandong	Eastern China
NC_000962	1	4411532	7162903	4357687	98.7794	243.491	69.9	59.3	T2933	lineage2	lineage2.2.1	2018	Shandong	Eastern China
NC_000962	1	4411532	7123059	4359030	98.8099	242.121	70	59.2	T472	lineage2	lineage2.2.1	2016	Shandong	Eastern China
NC_000962	1	4411532	7056270	4362766	98.8946	239.839	70	59.1	T1859	lineage2	lineage2.2.1	2017	Shandong	Eastern China
NC_000962	1	4411532	6761391	4361423	98.8641	229.781	70	59.2	T5108	lineage2	lineage2.2.1	2017	Shandong	Eastern China
NC_000962	1	4411532	3477840	4389672	99.5045	118.15	67.7	59.5	S90	lineage4	lineage4.4.2	2016	Shandong	Eastern China
NC_000962	1	4411532	6841447	4356661	98.7562	232.552	70.2	59.2	T2759	lineage2	lineage2.2.1	0	Shandong	Eastern China
NC_000962	1	4411532	7309097	4353732	98.6898	248.459	69.3	59.2	T2269	lineage2	lineage2.2.1	2017	Shandong	Eastern China
NC_000962	1	4411532	7122134	4377683	99.2327	242.106	69.9	59.4	T2985	lineage4	lineage4.4.2	2018	Shandong	Eastern China
NC_000962	1	4411532	6943197	4379733	99.2792	235.971	69.3	59.4	T1353	lineage4	lineage4.5	2017	Shandong	Eastern China
NC_000962	1	4411532	7069049	4372727	99.1204	240.244	69	59.2	T884	lineage2	lineage2.2.1	2017	Shandong	Eastern China
NC_000962	1	4411532	6921975	4363190	98.9042	235.3	70.2	59.2	T2784	lineage2	lineage2.2.1	2018	Shandong	Eastern China
NC_000962	1	4411532	6901700	4373309	99.1336	234.617	70.2	59.2	T2878	lineage2	lineage2.2.1	2018	Shandong	Eastern China
NC_000962	1	4411532	7113022	4379626	99.2768	241.782	69.9	59.3	T2345	lineage4	lineage4.5	2018	Shandong	Eastern China
NC_000962	1	4411532	3536338	4392653	99.5721	120.165	68.7	59.4	R56	lineage4	lineage4.5	2012	Shandong	Eastern China
NC_000962	1	4411532	7255761	4360115	98.8345	246.62	69.7	59.2	T2429	lineage2	lineage2.2.1	2018	Shandong	Eastern China
NC_000962	1	4411532	6880437	4376345	99.2024	233.88	69.6	59.4	T2653	lineage2	lineage2.2.2	2018	Shandong	Eastern China
NC_000962	1	4411532	7050890	4375597	99.1854	239.659	70	59.2	T2711	lineage2	lineage2.2.1	2018	Shandong	Eastern China
NC_000962	1	4411532	6724472	4347599	98.5508	228.54	68.7	59.2	T172	lineage2	lineage2.2.1	2017	Shandong	Eastern China
NC_000962	1	4411532	7108755	4376862	99.2141	241.646	69.8	59.2	T2370	lineage2	lineage2.2.1.1	2018	Shandong	Eastern China
NC_000962	1	4411532	3492844	4372418	99.1134	118.66	67.9	59.2	S54	lineage2	lineage2.2.1	1900	Shandong	Eastern China
NC_000962	1	4411532	7005702	4362734	98.8939	238.121	70.2	59.2	T2046	lineage2	lineage2.2.1	2018	Shandong	Eastern China
NC_000962	1	4411532	6377897	4384695	99.3917	216.697	68.9	59.3	T384	lineage4	lineage4.4.2	2017	Shandong	Eastern China
NC_000962	1	4411532	7175798	4362886	98.8973	243.93	69.9	59.2	T2946	lineage2	lineage2.2.1	2018	Shandong	Eastern China
NC_000962	1	4411532	6780189	4356044	98.7422	230.397	68.7	59.1	T1180	lineage2	lineage2.2.1	2017	Shandong	Eastern China
NC_000962	1	4411532	7096339	4375323	99.1792	241.17	68.9	59.1	T886	lineage2	lineage2.2.1	2017	Shandong	Eastern China
NC_000962	1	4411532	7149138	4359472	98.8199	243.007	70	59.3	T344	lineage2	lineage2.2.1	2016	Shandong	Eastern China
NC_000962	1	4411532	3492743	4364970	98.9445	118.657	67.9	59.2	R36	lineage2	lineage2.2.1	0	Shandong	Eastern China
NC_000962	1	4411532	7169416	4355967	98.7405	243.706	69.8	59.2	T989	lineage2	lineage2.2.1	2017	Shandong	Eastern China
NC_000962	1	4411532	6953384	4364529	98.9345	236.314	69.9	59.1	T977	lineage2	lineage2.2.1	2017	Shandong	Eastern China
NC_000962	1	4411532	7278651	4384266	99.3819	247.41	69.3	59.1	T927	lineage2	lineage2.2.1	2017	Shandong	Eastern China
NC_000962	1	4411532	6523173	4346392	98.5234	221.706	69.3	59.1	T1386	lineage2	lineage2.2.1	2017	Shandong	Eastern China
NC_000962	1	4411532	7033089	4365425	98.9549	239.055	70	59.2	T970	lineage2	lineage2.2.1	2017	Shandong	Eastern China
NC_000962	1	4411532	7009017	4392271	99.5634	238.228	70.1	59.4	T1882	lineage4	lineage4.8	2017	Shandong	Eastern China
NC_000962	1	4411532	7059173	4405050	99.8531	239.943	69.9	59.4	T540	lineage4	lineage4.5	2016	Shandong	Eastern China
NC_000962	1	4411532	3518711	4388322	99.4739	119.558	68.7	59.1	R16	lineage2	lineage2.2.1	2011	Shandong	Eastern China
NC_000962	1	4411532	6925466	4351824	98.6465	235.362	69.2	59.2	T1389	lineage2	lineage2.2.1	2017	Shandong	Eastern China
NC_000962	1	4411532	6247384	4349771	98.6	212.309	68.8	59.2	T366	lineage2	lineage2.2.1	2016	Shandong	Eastern China
NC_000962	1	4411532	7168341	4360023	98.8324	243.647	69.3	59.2	T846	lineage2	lineage2.2.1	2017	Shandong	Eastern China
NC_000962	1	4411532	7204672	4376077	99.1963	244.886	68.7	59.4	T5034	lineage4	lineage4.5	2017	Shandong	Eastern China
NC_000962	1	4411532	6890754	4386177	99.4253	234.183	69.9	59.1	T1344	lineage2	lineage2.2.1	2017	Shandong	Eastern China
NC_000962	1	4411532	7002550	4356419	98.7507	238.013	70.1	59.1	T1907	lineage2	lineage2.2.1	2017	Shandong	Eastern China
NC_000962	1	4411532	7266588	4362613	98.8911	247.003	69.4	59.2	T2107	lineage2	lineage2.2.1	2017	Shandong	Eastern China
NC_000962	1	4411532	3493005	4369767	99.0533	118.67	69	59.2	R14	lineage2	lineage2.2.1	0	Shandong	Eastern China
NC_000962	1	4411532	7206314	4354952	98.7175	244.927	69.4	59.2	T2463	lineage2	lineage2.2.1	2018	Shandong	Eastern China
NC_000962	1	4411532	6603374	4351810	98.6462	224.382	68.7	59.2	T1640	lineage2	lineage2.2.1	2017	Shandong	Eastern China
NC_000962	1	4411532	3557179	4365150	98.9486	120.865	68.6	59.2	R65	lineage2	lineage2.2.1	0	Shandong	Eastern China
NC_000962	1	4411532	3597944	4372446	99.114	122.265	68.7	59.1	R50	lineage2	lineage2.2.1	0	Shandong	Eastern China
NC_000962	1	4411532	7051558	4332427	98.2069	239.689	69	59.1	T1362	lineage2	lineage2.2.1	2017	Shandong	Eastern China
NC_000962	1	4411532	6533911	4367330	98.998	222.043	68.8	59.2	T564	lineage2	lineage2.2.1	2016	Shandong	Eastern China
NC_000962	1	4411532	6840913	4357956	98.7855	232.496	69.2	59.2	T5011	lineage2	lineage2.2.1	2016	Shandong	Eastern China
NC_000962	1	4411532	3537610	4376266	99.2006	120.2	68.2	59.2	R11	lineage2	lineage2.2.1	2012	Shandong	Eastern China
NC_000962	1	4411532	7086295	4376194	99.199	240.856	70	59.2	T2719	lineage2	lineage2.2.1	2018	Shandong	Eastern China
NC_000962	1	4411532	7309350	4358753	98.8036	248.463	69.3	59.2	T2270	lineage2	lineage2.2.1	2018	Shandong	Eastern China
NC_000962	1	4411532	7042629	4374952	99.1708	239.358	69	59.2	T272	lineage2	lineage2.2.1	2016	Shandong	Eastern China
NC_000962	1	4411532	6821854	4369210	99.0407	231.871	69	59.2	T640	lineage2	lineage2.2.1	2016	Shandong	Eastern China
NC_000962	1	4411532	7162670	4352847	98.6697	243.45	69.4	59.2	T72	lineage2	lineage2.2.1	2016	Shandong	Eastern China
NC_000962	1	4411532	7013889	4354668	98.711	238.378	69.1	59.2	T2060	lineage2	lineage2.2.1	2018	Shandong	Eastern China
NC_000962	1	4411532	3480834	4374280	99.1556	118.253	68.9	59.1	R23	lineage2	lineage2.2.1	2014	Shandong	Eastern China
NC_000962	1	4411532	7153932	4364438	98.9325	243.124	68.6	59.2	T803	lineage2	lineage2.2.1	2017	Shandong	Eastern China
NC_000962	1	4411532	6971298	4368310	99.0202	236.986	70.2	59.2	T2833	lineage2	lineage2.2.1	2018	Shandong	Eastern China
NC_000962	1	4411532	7195868	4382944	99.352	244.611	69.8	59.4	T994	lineage4	lineage4.5	2017	Shandong	Eastern China
NC_000962	1	4411532	6977562	4365523	98.9571	237.155	70.1	59.2	T1911	lineage2	lineage2.2.1	2017	Shandong	Eastern China
NC_000962	1	4411532	6677176	4382905	99.3511	226.914	69.8	59.2	T5056	lineage2	lineage2.2.1	2017	Shandong	Eastern China
NC_000962	1	4411532	7158639	4360414	98.8413	243.342	69.9	59.3	T2943	lineage2	lineage2.2.1	2018	Shandong	Eastern China
NC_000962	1	4411532	7203356	4367896	99.0109	244.86	69.9	59.2	T2372	lineage2	lineage2.2.1	2018	Shandong	Eastern China
NC_000962	1	4411532	6544019	4385117	99.4012	222.366	69.8	59.1	T5059	lineage2	lineage2.2.1	2016	Shandong	Eastern China
NC_000962	1	4411532	7219292	4381901	99.3283	245.39	69.5	59.1	T930	lineage2	lineage2.2.1	2017	Shandong	Eastern China
NC_000962	1	4411532	6192329	4380027	99.2858	210.48	68.6	59.2	T834	lineage2	lineage2.2.1	2017	Shandong	Eastern China
NC_000962	1	4411532	7178271	4359547	98.8216	243.959	69.4	59.2	T2452	lineage2	lineage2.2.1	2018	Shandong	Eastern China
NC_000962	1	4411532	6200889	4350611	98.6191	210.762	69.2	59.2	T125	lineage2	lineage2.2.1	2017	Shandong	Eastern China
NC_000962	1	4411532	7083729	4358534	98.7986	240.737	68.9	59.2	T379	lineage2	lineage2.2.1	2016	Shandong	Eastern China
NC_000962	1	4411532	7138445	4368717	99.0295	242.66	70	59.2	T1776	lineage2	lineage2.2.1	2017	Shandong	Eastern China
NC_000962	1	4411532	6802995	4382749	99.3476	231.238	70.2	59.4	T2726	lineage4	lineage4.4.2	2018	Shandong	Eastern China
NC_000962	1	4411532	6039890	4377438	99.2272	205.296	69.4	59.4	T2384	lineage4	lineage4.4.2	2018	Shandong	Eastern China
NC_000962	1	4411532	6698192	4378175	99.2439	227.188	70.5	59.1	T2070	lineage2	lineage2.2.1	2017	Shandong	Eastern China
NC_000962	1	4411532	7042153	4385287	99.4051	239.37	69.9	59.3	T2173	lineage2	lineage2.2.1	2017	Shandong	Eastern China
NC_000962	1	4411532	3450221	4367678	99.0059	117.202	67.8	59.2	S55	lineage2	lineage2.2.1	2016	Shandong	Eastern China
NC_000962	1	4411532	3560012	4368493	99.0244	120.973	69.4	59.2	R91	lineage2	lineage2.2.1	2012	Shandong	Eastern China
NC_000962	1	4411532	5797662	4353631	98.6875	197.024	68.6	59.2	T676	lineage2	lineage2.2.1	2017	Shandong	Eastern China
NC_000962	1	4411532	7038461	4357697	98.7797	239.225	70.3	59.2	T390	lineage2	lineage2.2.1	2016	Shandong	Eastern China
NC_000962	1	4411532	7055232	4367484	99.0015	239.802	69.9	59.2	T950	lineage2	lineage2.2.1	2017	Shandong	Eastern China
NC_000962	1	4411532	7088453	4378971	99.2619	240.936	69.9	59.2	T2707	lineage2	lineage2.2.1	2018	Shandong	Eastern China
NC_000962	1	4411532	7216682	4350900	98.6256	245.303	68.9	59.2	T2224	lineage2	lineage2.2.1	2017	Shandong	Eastern China
NC_000962	1	4411532	3510703	4369893	99.0561	119.245	67.4	59.1	S9	lineage2	lineage2.2.1	2016	Shandong	Eastern China
NC_000962	1	4411532	3557157	4362729	98.8937	120.869	68.6	59.3	R48	lineage2	lineage2.2.2	2012	Shandong	Eastern China
NC_000962	1	4411532	6628468	4357959	98.7856	225.281	70	59.2	T1796	lineage2	lineage2.2.1	2017	Shandong	Eastern China
NC_000962	1	4411532	6977773	4346200	98.5191	237.155	69.8	59.1	T1929	lineage2	lineage2.2.1.1	2017	Shandong	Eastern China
NC_000962	1	4411532	6856856	4393602	99.5936	233.015	70.1	59.4	T2522	lineage4	lineage4.4.2	2018	Shandong	Eastern China
NC_000962	1	4411532	6842592	4363420	98.9094	232.602	70.1	59.2	T2820	lineage2	lineage2.2.1	2018	Shandong	Eastern China
NC_000962	1	4411532	7044244	4356494	98.7524	239.43	70.3	59.1	T1509	lineage2	lineage2.2.1	2017	Shandong	Eastern China
NC_000962	1	4411532	7209297	4356948	98.7627	245.029	69.4	59.2	T2431	lineage2	lineage2.2.1	2018	Shandong	Eastern China
NC_000962	1	4411532	6209449	4367227	98.9957	211.015	68.7	59.1	T776	lineage2	lineage2.2.1	2017	Shandong	Eastern China
NC_000962	1	4411532	6931163	4357756	98.781	235.555	69.2	59.1	T1534	lineage2	lineage2.2.1	2017	Shandong	Eastern China
NC_000962	1	4411532	6270055	4346582	98.5277	213.078	68.6	59.2	T2439	lineage2	lineage2.2.1	2018	Shandong	Eastern China
NC_000962	1	4411532	6850826	4369701	99.0518	232.877	70.1	59.2	T2819	lineage2	lineage2.2.1	2018	Shandong	Eastern China
NC_000962	1	4411532	7059146	4359242	98.8147	239.923	69.9	59.1	T535	lineage2	lineage2.2.1	2017	Shandong	Eastern China
NC_000962	1	4411532	6926160	4356365	98.7495	235.382	69.2	59.3	T1541	lineage2	lineage2.2.2	2017	Shandong	Eastern China
NC_000962	1	4411532	7044166	4358878	98.8064	239.434	70.1	59.2	T2077	lineage2	lineage2.2.1	2017	Shandong	Eastern China
NC_000962	1	4411532	6982359	4377246	99.2228	237.331	70	59.4	T1942	lineage4	lineage4.4.2	2017	Shandong	Eastern China
NC_000962	1	4411532	6703900	4399370	99.7243	227.848	69.3	59.5	T919	lineage4	lineage4.4.2	2017	Shandong	Eastern China
NC_000962	1	4411532	7074077	4358070	98.7881	240.453	70.2	59.2	T231	lineage2	lineage2.2.1	2016	Shandong	Eastern China
NC_000962	1	4411532	6894203	4348022	98.5604	234.307	68.4	59.3	T1219	lineage2	lineage2.2.1	2017	Shandong	Eastern China
NC_000962	1	4411532	6992297	4350220	98.6102	237.642	69.3	59.3	T1475	lineage2	lineage2.2.2	2017	Shandong	Eastern China
NC_000962	1	4411532	7088114	4385041	99.3995	240.933	69.9	59.3	T2275	lineage4	lineage4.5	2018	Shandong	Eastern China
NC_000962	1	4411532	7235200	4358075	98.7882	245.932	69.5	59.2	T1985	lineage2	lineage2.2.1	2017	Shandong	Eastern China
NC_000962	1	4411532	6942292	4383897	99.3736	235.958	69.9	59.1	T911	lineage2	lineage2.2.1	2017	Shandong	Eastern China
NC_000962	1	4411532	6722304	4379874	99.2824	228.451	69.8	59.1	T5097	lineage2	lineage2.2.1	2017	Shandong	Eastern China
NC_000962	1	4411532	6492670	4372851	99.1232	220.682	68.9	59.2	T287	lineage2	lineage2.2.1	2016	Shandong	Eastern China
NC_000962	1	4411532	7022028	4357640	98.7784	238.638	69	59.1	T1744	lineage2	lineage2.2.1	2017	Shandong	Eastern China
NC_000962	1	4411532	6976140	4374771	99.1667	237.052	69.2	59.2	T268	lineage2	lineage2.2.1	2016	Shandong	Eastern China
NC_000962	1	4411532	3426064	4404373	99.8377	116.394	68.6	59.3	R86	lineage4	lineage4.5	0	Shandong	Eastern China
NC_000962	1	4411532	7171555	4367446	99.0007	243.776	70.1	59.2	T161	lineage2	lineage2.2.1	2017	Shandong	Eastern China
NC_000962	1	4411532	6915676	4373711	99.1427	235.072	69.6	59.3	T2683	lineage2	lineage2.2.2	2018	Shandong	Eastern China
NC_000962	1	4411532	6984112	4360212	98.8367	237.39	69.8	59.2	T1950	lineage2	lineage2.2.1	2018	Shandong	Eastern China
NC_000962	1	4411532	3546053	4361735	98.8712	120.457	67.6	59.4	R28	lineage2	lineage2.2.2	0	Shandong	Eastern China
NC_000962	1	4411532	6975483	4369270	99.042	237.066	69.9	59.1	T5111	lineage2	lineage2.2.1	2016	Shandong	Eastern China
NC_000962	1	4411532	6783662	4377043	99.2182	230.571	68.6	59.4	T1191	lineage4	lineage4.4.2	2017	Shandong	Eastern China
NC_000962	1	4411532	6995846	4361005	98.8547	237.783	69.9	59.2	T1951	lineage2	lineage2.2.1	2017	Shandong	Eastern China
NC_000962	1	4411532	6495391	4347663	98.5522	220.753	68.7	59.1	T400	lineage2	lineage2.2.1	2016	Shandong	Eastern China
NC_000962	1	4411532	6989642	4358676	98.8019	237.541	69.2	59.2	T1535	lineage2	lineage2.2.1	2017	Shandong	Eastern China
NC_000962	1	4411532	3464251	4361675	98.8698	117.678	67.9	59.1	S40	lineage2	lineage2.2.1	2016	Shandong	Eastern China
NC_000962	1	4411532	7063557	4358969	98.8085	240.08	69.9	59.2	T2189	lineage2	lineage2.2.1	2017	Shandong	Eastern China
NC_000962	1	4411532	6861443	4356307	98.7482	233.243	69.8	59.2	T300	lineage2	lineage2.2.1	2016	Shandong	Eastern China
NC_000962	1	4411532	7112775	4358112	98.7891	241.775	70.1	59.3	T1886	lineage2	lineage2.2.1	2017	Shandong	Eastern China
NC_000962	1	4411532	6952947	4382893	99.3508	236.312	70	59.1	T717	lineage2	lineage2.2.1	2017	Shandong	Eastern China
NC_000962	1	4411532	7067549	4347413	98.5466	240.221	69.2	59.2	T1406	lineage2	lineage2.2.1	2017	Shandong	Eastern China
NC_000962	1	4411532	7165368	4360077	98.8336	243.574	69.8	59.3	T2125	lineage2	lineage2.2.1	2017	Shandong	Eastern China
NC_000962	1	4411532	6835495	4362652	98.892	232.292	70	59.1	T946	lineage2	lineage2.2.1	2017	Shandong	Eastern China
NC_000962	1	4411532	3553380	4366006	98.968	120.751	69.4	59.2	R100	lineage2	lineage2.2.1	1900	Shandong	Eastern China
NC_000962	1	4411532	6807911	4358710	98.8026	231.385	70	59.1	T980	lineage2	lineage2.2.1	2017	Shandong	Eastern China
NC_000962	1	4411532	7063873	4375825	99.1906	240.043	69.2	59.2	T5110	lineage2	lineage2.2.1	2017	Shandong	Eastern China
NC_000962	1	4411532	7025954	4378377	99.2484	238.796	69	59.3	T1248	lineage4	lineage4.4.2	2017	Shandong	Eastern China
NC_000962	1	4411532	7055045	4386596	99.4348	239.808	69.8	59.2	T2213	lineage2	lineage2.2.1	2017	Shandong	Eastern China
NC_000962	1	4411532	6361270	4356467	98.7518	216.216	69.3	59.1	T2580	lineage2	lineage2.2.1	2018	Shandong	Eastern China
NC_000962	1	4411532	6965993	4357210	98.7686	236.755	70.3	59.2	T1345	lineage2	lineage2.2.1	2017	Shandong	Eastern China
NC_000962	1	4411532	6689484	4359049	98.8103	227.368	70	59.2	T1790	lineage2	lineage2.2.1	2017	Shandong	Eastern China
NC_000962	1	4411532	7036241	4352262	98.6565	239.169	69.8	59.2	T648	lineage2	lineage2.2.1	2017	Shandong	Eastern China
NC_000962	1	4411532	7121229	4377555	99.2298	242.017	69	59.2	T956	lineage2	lineage2.2.1	2017	Shandong	Eastern China
NC_000962	1	4411532	7110885	4353664	98.6883	241.721	70.2	59.3	T267	lineage2	lineage2.2.1	2016	Shandong	Eastern China
NC_000962	1	4411532	7228440	4362486	98.8882	245.723	69.9	59.2	T475	lineage2	lineage2.2.1	2016	Shandong	Eastern China
NC_000962	1	4411532	6838571	4345226	98.497	232.436	69.2	59.2	T2540	lineage2	lineage2.2.1	2018	Shandong	Eastern China
NC_000962	1	4411532	7154861	4358176	98.7905	243.213	70	59.2	T2959	lineage2	lineage2.2.1	2018	Shandong	Eastern China
NC_000962	1	4411532	3586365	4345680	98.5073	121.877	68.9	59.1	R75	lineage2	lineage2.2.1	2012	Shandong	Eastern China
NC_000962	1	4411532	6764340	4382827	99.3493	229.888	69.7	59.2	T5050	lineage2	lineage2.2.1	2018	Shandong	Eastern China
NC_000962	1	4411532	7126819	4362011	98.8775	242.263	70.1	59.2	T875	lineage2	lineage2.2.1	2017	Shandong	Eastern China
NC_000962	1	4411532	7103318	4384252	99.3816	241.4	69.7	59.5	T2610	lineage4	lineage4.4.2	2018	Shandong	Eastern China
NC_000962	1	4411532	7331373	4329891	98.1494	249.219	69.1	59.3	T2476	lineage2	lineage2.2.1	2018	Shandong	Eastern China
NC_000962	1	4411532	6881969	4354710	98.712	233.886	70.1	59.2	T1532	lineage2	lineage2.2.1	2017	Shandong	Eastern China
NC_000962	1	4411532	7023651	4395033	99.626	238.741	69.9	59.2	T406	lineage2	lineage2.2.1	2016	Shandong	Eastern China
NC_000962	1	4411532	7154175	4372677	99.1192	243.162	68.8	59.2	T393	lineage2	lineage2.2.1	2016	Shandong	Eastern China
NC_000962	1	4411532	3600415	4407929	99.9183	122.35	69	59.3	R5	lineage4	lineage4.4.2	2010	Shandong	Eastern China
NC_000962	1	4411532	7228255	4380520	99.297	245.679	69.1	59.2	T2435	lineage2	lineage2.2.1	2018	Shandong	Eastern China
NC_000962	1	4411532	7030737	4357028	98.7645	238.977	70	59.2	T1888	lineage2	lineage2.2.1	2017	Shandong	Eastern China
NC_000962	1	4411532	6947704	4353030	98.6739	236.126	69.2	59.1	T1267	lineage2	lineage2.2.1	2017	Shandong	Eastern China
NC_000962	1	4411532	7093459	4383288	99.3598	241.102	69.2	59.3	T1	lineage4	lineage4.4.2	0	Shandong	Eastern China
NC_000962	1	4411532	7061854	4374943	99.1706	240.036	69	59.3	T862	lineage2	lineage2.2.1	2017	Shandong	Eastern China
NC_000962	1	4411532	7140333	4372467	99.1145	242.696	69.8	59.2	T1987	lineage2	lineage2.2.1	2017	Shandong	Eastern China
NC_000962	1	4411532	6911847	4367452	99.0008	234.959	70.1	59.2	T2806	lineage2	lineage2.2.1	2018	Shandong	Eastern China
NC_000962	1	4411532	3548747	4369704	99.0518	120.548	67.5	59.2	S17	lineage2	lineage2.2.1	2016	Shandong	Eastern China
NC_000962	1	4411532	6731517	4378270	99.246	228.764	69.8	59.1	T5107	lineage2	lineage2.2.1	2017	Shandong	Eastern China
NC_000962	1	4411532	7035191	4371878	99.1011	239.066	69.2	59.2	T539	lineage2	lineage2.2.1	2017	Shandong	Eastern China
NC_000962	1	4411532	7118796	4366659	98.9828	241.995	70	59.3	T2986	lineage2	lineage2.2.1	2018	Shandong	Eastern China
NC_000962	1	4411532	7141852	4363476	98.9107	242.764	70	59.3	T2304	lineage2	lineage2.2.2	2018	Shandong	Eastern China
NC_000962	1	4411532	7125637	4360031	98.8326	242.218	69.8	59.3	T2960	lineage2	lineage2.2.1	2018	Shandong	Eastern China
NC_000962	1	4411532	6966557	4354456	98.7062	236.771	69.2	59.2	T2036	lineage2	lineage2.2.1	2018	Shandong	Eastern China
NC_000962	1	4411532	7081206	4375082	99.1738	240.69	69.8	59.2	T2718	lineage2	lineage2.2.1	2018	Shandong	Eastern China
NC_000962	1	4411532	3501161	4372202	99.1085	118.933	67.7	59.2	R33	lineage2	lineage2.2.1	2013	Shandong	Eastern China
NC_000962	1	4411532	6765892	4387242	99.4494	229.94	69.8	59.2	T5062	lineage2	lineage2.2.1	2016	Shandong	Eastern China
NC_000962	1	4411532	6840082	4377769	99.2347	232.488	69.6	59.2	T2691	lineage2	lineage2.2.1	2018	Shandong	Eastern China
NC_000962	1	4411532	7030582	4364389	98.9314	238.96	70	59.2	T523	lineage2	lineage2.2.1	2017	Shandong	Eastern China
NC_000962	1	4411532	3382923	4378329	99.2474	114.906	67.7	59.1	S87	lineage2	lineage2.2.1	2016	Shandong	Eastern China
NC_000962	1	4411532	7020147	4366175	98.9719	238.613	70	59.1	T822	lineage2	lineage2.2.1	2017	Shandong	Eastern China
NC_000962	1	4411532	6520866	4342341	98.4316	221.65	69.1	59.2	T61	lineage2	lineage2.2.1	2016	Shandong	Eastern China
NC_000962	1	4411532	3562162	4374733	99.1658	121.04	68.8	59.3	R53	lineage2	lineage2.2.1	2011	Shandong	Eastern China
NC_000962	1	4411532	3619563	4346699	98.5304	123.02	69.3	59.4	R111	lineage2	lineage2.2.2	0	Shandong	Eastern China
NC_000962	1	4411532	6750655	4384999	99.3986	229.43	69.8	59	T5052	lineage2	lineage2.2.1	2016	Shandong	Eastern China
NC_000962	1	4411532	7017021	4369377	99.0444	238.511	70	59.2	T1897	lineage2	lineage2.2.1	2017	Shandong	Eastern China
NC_000962	1	4411532	3522469	4376796	99.2126	119.694	68.6	59.1	R63	lineage2	lineage2.2.1	2012	Shandong	Eastern China
NC_000962	1	4411532	6932689	4347385	98.5459	235.601	69.2	59.1	T1351	lineage2	lineage2.2.1	2017	Shandong	Eastern China
NC_000962	1	4411532	6933790	4358642	98.8011	235.668	68.5	59.2	T790	lineage2	lineage2.2.1	2017	Shandong	Eastern China
NC_000962	1	4411532	6709184	4346062	98.5159	228.049	69.3	59.2	T2474	lineage2	lineage2.2.1	2018	Shandong	Eastern China
NC_000962	1	4411532	7239749	4379311	99.2696	246.075	69.5	59.4	T2578	lineage4	lineage4.5	2018	Shandong	Eastern China
NC_000962	1	4411532	3445939	4378774	99.2574	117.059	67.6	59.1	S74	lineage2	lineage2.2.1	2016	Shandong	Eastern China
NC_000962	1	4411532	6956644	4350021	98.6057	236.428	69.2	59.1	T1398	lineage2	lineage2.2.1	2017	Shandong	Eastern China
NC_000962	1	4411532	6489185	4360085	98.8338	220.486	70	59.3	T308	lineage2	lineage2.2.2	2016	Shandong	Eastern China
NC_000962	1	4411532	7039054	4354538	98.7081	239.262	69.8	59.3	T1977	lineage2	lineage2.2.1	2017	Shandong	Eastern China
NC_000962	1	4411532	5779639	4375508	99.1834	196.404	69.4	59.3	T2602	lineage4	lineage4.5	2018	Shandong	Eastern China
NC_000962	1	4411532	7071128	4358847	98.8057	240.35	70.3	59.2	T1606	lineage2	lineage2.2.1	2017	Shandong	Eastern China
NC_000962	1	4411532	7087197	4347046	98.5382	240.905	69.3	59.2	T182	lineage2	lineage2.2.1	2017	Shandong	Eastern China
NC_000962	1	4411532	7086286	4368269	99.0193	240.878	70.1	59.2	T1495	lineage2	lineage2.2.1	2017	Shandong	Eastern China
NC_000962	1	4411532	7148510	4361510	98.8661	242.99	69.9	59.3	T2357	lineage2	lineage2.2.1	2018	Shandong	Eastern China
NC_000962	1	4411532	6604091	4386905	99.4418	224.461	69	59.4	T546	lineage4	lineage4.4.2	2016	Shandong	Eastern China
NC_000962	1	4411532	6700033	4352687	98.6661	227.717	69.8	59.2	T310	lineage2	lineage2.2.1	2016	Shandong	Eastern China
NC_000962	1	4411532	6945893	4363769	98.9173	236.117	70.2	59.2	T2864	lineage2	lineage2.2.1	2018	Shandong	Eastern China
NC_000962	1	4411532	6854319	4405181	99.856	232.97	69.6	59.3	T2665	lineage4	lineage4.4.2	2018	Shandong	Eastern China
NC_000962	1	4411532	7207727	4351136	98.631	244.967	68.8	59.2	T2430	lineage2	lineage2.2.1	2018	Shandong	Eastern China
NC_000962	1	4411532	3462251	4377020	99.2177	117.592	67.7	59.2	R26	lineage2	lineage2.2.1	2011	Shandong	Eastern China
NC_000962	1	4411532	6998596	4370101	99.0608	237.864	70	59.2	T2716	lineage2	lineage2.2.1	2018	Shandong	Eastern China
NC_000962	1	4411532	3568530	4357074	98.7656	121.225	67.5	59.2	S18	lineage2	lineage2.2.1	2016	Shandong	Eastern China
NC_000962	1	4411532	6488541	4369571	99.0488	220.47	69.2	59.1	T5112	lineage2	lineage2.2.1	2017	Shandong	Eastern China
NC_000962	1	4411532	7052747	4374862	99.1688	239.688	69.3	59.2	T963	lineage2	lineage2.2.1	2017	Shandong	Eastern China
NC_000962	1	4411532	6709409	4381794	99.3259	228.013	69.7	59.2	T5084	lineage2	lineage2.2.1	2017	Shandong	Eastern China
NC_000962	1	4411532	7163769	4362138	98.8803	243.526	70.1	59.2	T2129	lineage2	lineage2.2.1	2017	Shandong	Eastern China
NC_000962	1	4411532	7116069	4368780	99.0309	241.85	69.4	59.1	T5042	lineage2	lineage2.2.1.1	2016	Shandong	Eastern China
NC_000962	1	4411532	6940891	4384162	99.3796	235.909	69.9	59.1	T680	lineage2	lineage2.2.1	2017	Shandong	Eastern China
NC_000962	1	4411532	7229784	4341323	98.4085	245.721	68.8	59.2	T166	lineage2	lineage2.2.1	2017	Shandong	Eastern China
NC_000962	1	4411532	7198799	4359545	98.8216	244.684	69	59.2	T370	lineage2	lineage2.2.1	2016	Shandong	Eastern China
NC_000962	1	4411532	6238622	4350067	98.6067	212.026	69.2	59.2	T5047	lineage2	lineage2.2.1	2017	Shandong	Eastern China
NC_000962	1	4411532	7176074	4408788	99.9378	243.951	69.8	59.4	T2264	lineage4	lineage4.4.2	2018	Shandong	Eastern China
NC_000962	1	4411532	7203039	4383738	99.37	244.828	68.8	59.1	T772	lineage2	lineage2.2.1	2017	Shandong	Eastern China
NC_000962	1	4411532	5669886	4353759	98.6904	192.708	69.1	59.1	T1249	lineage2	lineage2.2.1	2017	Shandong	Eastern China
NC_000962	1	4411532	3498940	4406963	99.8964	118.866	67.5	59.4	S61	lineage4	lineage4.4.2	2016	Shandong	Eastern China
NC_000962	1	4411532	7228141	4378660	99.2549	245.68	68.9	59.2	T2271	lineage2	lineage2.2.1	2018	Shandong	Eastern China
NC_000962	1	4411532	7153537	4363859	98.9194	243.156	70	59.3	T2359	lineage2	lineage2.2.1	2018	Shandong	Eastern China
NC_000962	1	4411532	7167928	4350235	98.6105	243.656	69.8	59.1	T985	lineage2	lineage2.2.1	2017	Shandong	Eastern China
NC_000962	1	4411532	7025132	4367898	99.0109	238.767	69.9	59.3	T2410	lineage2	lineage2.2.1	2018	Shandong	Eastern China
NC_000962	1	4411532	6442688	4351904	98.6484	218.968	69.3	59.1	T2567	lineage2	lineage2.2.1	2018	Shandong	Eastern China
NC_000962	1	4411532	7073772	4380957	99.3069	240.402	69.1	59.1	T2449	lineage2	lineage2.2.1	2018	Shandong	Eastern China
NC_000962	1	4411532	7322370	4356643	98.7558	248.902	69.6	59.2	T2111	lineage2	lineage2.2.1	2014	Shandong	Eastern China
NC_000962	1	4411532	6322380	4384759	99.3931	214.894	69.9	59.4	T466	lineage4	lineage4.5	2016	Shandong	Eastern China
NC_000962	1	4411532	6431836	4350393	98.6141	218.582	69.3	59.2	T130	lineage2	lineage2.2.1	2017	Shandong	Eastern China
NC_000962	1	4411532	3506985	4367080	98.9924	119.153	68.4	59.2	R80	lineage2	lineage2.2.1	2012	Shandong	Eastern China
NC_000962	1	4411532	7023859	4363548	98.9123	238.736	70	59.1	T887	lineage2	lineage2.2.1	2017	Shandong	Eastern China
NC_000962	1	4411532	6924173	4371358	99.0893	235.38	70.2	59.2	T2817	lineage2	lineage2.2.1	2018	Shandong	Eastern China
NC_000962	1	4411532	6821726	4356641	98.7557	231.851	69	59.2	T2280	lineage2	lineage2.2.1	2018	Shandong	Eastern China
NC_000962	1	4411532	7173469	4372280	99.1102	243.811	69.1	59.2	T704	lineage2	lineage2.2.1	2016	Shandong	Eastern China
NC_000962	1	4411532	6969395	4361356	98.8626	236.848	69.9	59.1	T996	lineage2	lineage2.2.1	2017	Shandong	Eastern China
NC_000962	1	4411532	6957335	4377481	99.2281	236.464	68.8	59.2	T136	lineage2	lineage2.2.1	2017	Shandong	Eastern China
NC_000962	1	4411532	6993091	4364185	98.9267	237.691	70.1	59.1	T1894	lineage2	lineage2.2.1	2017	Shandong	Eastern China
NC_000962	1	4411532	7274678	4350602	98.6188	247.268	69.6	59.2	T2581	lineage2	lineage2.2.1	2018	Shandong	Eastern China
NC_000962	1	4411532	7178429	4352618	98.6645	243.98	69.2	59.2	T2631	lineage2	lineage2.2.1	2018	Shandong	Eastern China
NC_000962	1	4411532	7155326	4361398	98.8636	243.22	69.9	59.2	T412	lineage2	lineage2.2.1	2015	Shandong	Eastern China
NC_000962	1	4411532	7170436	4354027	98.6965	243.735	69.6	59.2	T826	lineage2	lineage2.2.1	2017	Shandong	Eastern China
NC_000962	1	4411532	6858264	4364480	98.9334	233.135	70.2	59.2	T2749	lineage2	lineage2.2.1	2018	Shandong	Eastern China
NC_000962	1	4411532	5885708	4353734	98.6898	200.014	68.6	59.2	T802	lineage2	lineage2.2.1	2017	Shandong	Eastern China
NC_000962	1	4411532	7221062	4362123	98.88	245.432	69.2	59.2	T861	lineage2	lineage2.2.1	2017	Shandong	Eastern China
NC_000962	1	4411532	6980042	4366272	98.9741	237.249	70	59.2	T1868	lineage2	lineage2.2.1	2017	Shandong	Eastern China
NC_000962	1	4411532	7120913	4359309	98.8162	242.057	69.9	59.2	T2965	lineage2	lineage2.2.1	2018	Shandong	Eastern China
NC_000962	1	4411532	6856308	4383438	99.3632	233.031	69.7	59.2	T5061	lineage2	lineage2.2.1	2017	Shandong	Eastern China
NC_000962	1	4411532	3508166	4371202	99.0858	119.176	67.6	59.1	S65	lineage2	lineage2.2.1	2016	Shandong	Eastern China
NC_000962	1	4411532	7152300	4361867	98.8742	243.118	70.1	59.2	T1884	lineage2	lineage2.2.1	2017	Shandong	Eastern China
NC_000962	1	4411532	6976989	4360870	98.8516	237.127	70.3	59.2	T1619	lineage2	lineage2.2.1	2017	Shandong	Eastern China
NC_000962	1	4411532	7125640	4362276	98.8835	242.201	69.9	59.2	T1981	lineage2	lineage2.2.1	2017	Shandong	Eastern China
NC_000962	1	4411532	6876423	4390839	99.5309	233.755	70.2	59.4	T2753	lineage4	lineage4.4.2	2018	Shandong	Eastern China
NC_000962	1	4411532	7035753	4377537	99.2294	239.132	69.9	59.1	T2722	lineage2	lineage2.2.1	2018	Shandong	Eastern China
NC_000962	1	4411532	6966640	4363080	98.9017	236.775	69.2	59.3	T1247	lineage2	lineage2.2.1	2017	Shandong	Eastern China
NC_000962	1	4411532	6831687	4384718	99.3922	232.194	69.7	59.1	T5079	lineage2	lineage2.2.1	2016	Shandong	Eastern China
NC_000962	1	4411532	7146592	4362361	98.8854	242.885	69	59.1	T1726	lineage2	lineage2.2.1	2017	Shandong	Eastern China
NC_000962	1	4411532	7128219	4362510	98.8888	242.254	69.1	59.2	T1708	lineage2	lineage2.2.1	2017	Shandong	Eastern China
NC_000962	1	4411532	7051946	4356624	98.7554	239.679	69.9	59.1	T652	lineage2	lineage2.2.1	2017	Shandong	Eastern China
NC_000962	1	4411532	7155722	4366717	98.9841	243.247	70	59.2	T1846	lineage2	lineage2.2.1	2017	Shandong	Eastern China
NC_000962	1	4411532	6610963	4361968	98.8765	224.681	69.9	59.1	T1797	lineage2	lineage2.2.1	2017	Shandong	Eastern China
NC_000962	1	4411532	3643809	4362107	98.8796	123.839	68.7	59.3	S99	lineage4	lineage4.5	2016	Shandong	Eastern China
NC_000962	1	4411532	7271821	4373613	99.1405	247.174	68.5	59.3	T329	lineage2	lineage2.2.1	2016	Shandong	Eastern China
NC_000962	1	4411532	3572755	4371307	99.0882	121.386	68	59.3	R51	lineage2	lineage2.2.1	2012	Shandong	Eastern China
NC_000962	1	4411532	7106255	4351102	98.6302	241.511	69.3	59.1	T5035	lineage2	lineage2.2.1	2016	Shandong	Eastern China
NC_000962	1	4411532	6954641	4365882	98.9652	236.413	70.2	59.2	T2882	lineage2	lineage2.2.1	2018	Shandong	Eastern China
NC_000962	1	4411532	6704614	4345698	98.5077	227.881	69.8	59.1	T334	lineage2	lineage2.2.1	2016	Shandong	Eastern China
NC_000962	1	4411532	3585442	4375624	99.186	121.837	69.2	59.3	R96	lineage2	lineage2.2.1	2012	Shandong	Eastern China
NC_000962	1	4411532	6779003	4353572	98.6862	230.367	69.3	59.2	T1570	lineage2	lineage2.2.1	2017	Shandong	Eastern China
NC_000962	1	4411532	6869935	4374391	99.1581	233.503	69.7	59.2	T5106	lineage2	lineage2.2.1	2017	Shandong	Eastern China
NC_000962	1	4411532	7087780	4363144	98.9031	240.911	69.9	59.2	T2896	lineage2	lineage2.2.1	2018	Shandong	Eastern China
NC_000962	1	4411532	6561397	4361447	98.8647	222.987	69.9	59.1	T1295	lineage2	lineage2.2.1.1	2017	Shandong	Eastern China
NC_000962	1	4411532	6998060	4351339	98.6356	237.845	69.3	59.1	T1358	lineage2	lineage2.2.1	2017	Shandong	Eastern China
NC_000962	1	4411532	6647557	4369123	99.0387	225.924	70	59.1	T1333	lineage2	lineage2.2.1	2017	Shandong	Eastern China
NC_000962	1	4411532	7108052	4385349	99.4065	241.614	69.9	59.2	T2254	lineage2	lineage2.2.1	2017	Shandong	Eastern China
NC_000962	1	4411532	6971635	4355092	98.7206	236.964	69.8	59.3	T1946	lineage2	lineage2.2.1	2017	Shandong	Eastern China
NC_000962	1	4411532	7177970	4353144	98.6765	243.972	69.3	59.1	T58	lineage2	lineage2.2.1	2016	Shandong	Eastern China
NC_000962	1	4411532	3645940	4332760	98.2144	123.92	68.9	59.2	R110	lineage2	lineage2.2.1	2014	Shandong	Eastern China
NC_000962	1	4411532	7082630	4372150	99.1073	240.741	70.1	59.2	T146	lineage2	lineage2.2.1	2017	Shandong	Eastern China
NC_000962	1	4411532	6863458	4379245	99.2681	233.315	70.1	59.5	T2822	lineage4	lineage4	2018	Shandong	Eastern China
NC_000962	1	4411532	6959066	4358369	98.7949	236.509	69.9	59.1	T923	lineage2	lineage2.2.1	2017	Shandong	Eastern China
NC_000962	1	4411532	7195057	4360045	98.8329	244.55	69.1	59.1	T252	lineage2	lineage2.2.1	2017	Shandong	Eastern China
NC_000962	1	4411532	6767432	4356567	98.7541	229.969	70.2	59.2	T1628	lineage2	lineage2.2.1	2017	Shandong	Eastern China
NC_000962	1	4411532	7120815	4346145	98.5178	242.037	69.2	59.2	T2508	lineage2	lineage2.2.1	2018	Shandong	Eastern China
NC_000962	1	4411532	6796705	4378648	99.2546	231.003	69.7	59.1	T5095	lineage2	lineage2.2.1	2017	Shandong	Eastern China
NC_000962	1	4411532	7042614	4352216	98.6554	239.369	69.2	59.2	T1545	lineage2	lineage2.2.1	2017	Shandong	Eastern China
NC_000962	1	4411532	7193061	4365766	98.9626	244.48	69.4	59.2	T2542	lineage2	lineage2.2.1	2018	Shandong	Eastern China
NC_000962	1	4411532	6911887	4369173	99.0398	234.958	70.2	59.2	T2843	lineage2	lineage2.2.1	2018	Shandong	Eastern China
NC_000962	1	4411532	6980515	4352721	98.6669	237.282	69.9	59.2	T394	lineage2	lineage2.2.1	2016	Shandong	Eastern China
NC_000962	1	4411532	6686907	4360380	98.8405	227.273	69.3	59.4	T114	lineage2	lineage2.2.2	2017	Shandong	Eastern China
NC_000962	1	4411532	7173976	4378740	99.2567	243.841	68.9	59.2	T133	lineage2	lineage2.2.1	2017	Shandong	Eastern China
NC_000962	1	4411532	7206890	4368590	99.0266	244.988	70.1	59.2	T859	lineage2	lineage2.2.1	2017	Shandong	Eastern China
NC_000962	1	4411532	7115013	4375941	99.1932	241.86	69.8	59.2	T568	lineage2	lineage2.2.1	2016	Shandong	Eastern China
NC_000962	1	4411532	3574190	4367571	99.0035	121.457	69.1	59.1	R94	lineage2	lineage2.2.1	2012	Shandong	Eastern China
NC_000962	1	4411532	7113586	4358463	98.797	241.79	69.9	59.1	T2232	lineage2	lineage2.2.1	2017	Shandong	Eastern China
NC_000962	1	4411532	3550789	4349220	98.5875	120.661	68.3	59.1	S1	lineage2	lineage2.2.1	2016	Shandong	Eastern China
NC_000962	1	4411532	7074986	4361372	98.863	240.485	69.9	59.2	T2947	lineage2	lineage2.2.1	2018	Shandong	Eastern China
NC_000962	1	4411532	6894558	4344502	98.4806	234.349	69.1	59.2	T71	lineage2	lineage2.2.1	2017	Shandong	Eastern China
NC_000962	1	4411532	7143149	4357299	98.7707	242.817	70.3	59.2	T2383	lineage2	lineage2.2.1	2018	Shandong	Eastern China
NC_000962	1	4411532	7050261	4368349	99.0211	239.588	69	59.2	T1698	lineage2	lineage2.2.1	2017	Shandong	Eastern China
NC_000962	1	4411532	7064002	4350529	98.6172	240.066	69.4	59.2	T5006	lineage2	lineage2.2.1	2016	Shandong	Eastern China
NC_000962	1	4411532	3491297	4365889	98.9654	118.602	67.8	59.3	S50	lineage2	lineage2.2.1	2016	Shandong	Eastern China
NC_000962	1	4411532	6940327	4355422	98.7281	235.858	70.1	59.1	T353	lineage2	lineage2.2.1	2016	Shandong	Eastern China
NC_000962	1	4411532	3549555	4363944	98.9213	120.617	68.8	59.2	R88	lineage2	lineage2.2.1	2013	Shandong	Eastern China
NC_000962	1	4411532	7207507	4371610	99.0951	244.983	68.8	59.4	T2231	lineage4	lineage4.4.2	2017	Shandong	Eastern China
NC_000962	1	4411532	7238253	4354427	98.7056	246.025	69.1	59.1	T273	lineage2	lineage2.2.1	2016	Shandong	Eastern China
NC_000962	1	4411532	3579532	4407218	99.9022	121.629	67.7	59.4	R106	lineage4	lineage4.4.2	2014	Shandong	Eastern China
NC_000962	1	4411532	7041876	4348379	98.5685	239.336	70	59.1	T591	lineage2	lineage2.2.1	2016	Shandong	Eastern China
NC_000962	1	4411532	6661034	4402630	99.7982	226.36	69.8	59.3	T5064	lineage4	lineage4.5	2016	Shandong	Eastern China
NC_000962	1	4411532	7009346	4363476	98.9107	238.236	69.9	59.2	T2266	lineage2	lineage2.2.1	2018	Shandong	Eastern China
NC_000962	1	4411532	3503204	4354900	98.7163	119.03	67.5	59.1	S3	lineage2	lineage2.2.1	2016	Shandong	Eastern China
NC_000962	1	4411532	7159148	4366064	98.9693	243.351	69.8	59.2	T999	lineage2	lineage2.2.1	2017	Shandong	Eastern China
NC_000962	1	4411532	7185669	4354412	98.7052	244.254	69.8	59.2	T969	lineage2	lineage2.2.1	1900	Shandong	Eastern China
NC_000962	1	4411532	3480242	4371642	99.0958	118.23	67.6	59.2	S73	lineage2	lineage2.2.1	2016	Shandong	Eastern China
NC_000962	1	4411532	6691597	4361019	98.855	227.429	69.8	59.2	T345	lineage2	lineage2.2.1	2016	Shandong	Eastern China
NC_000962	1	4411532	7138492	4386373	99.4297	242.66	69.9	59.2	T2146	lineage2	lineage2.2.1	2017	Shandong	Eastern China
NC_000962	1	4411532	6916026	4395349	99.6332	235.103	70.1	59.3	T2804	lineage4	lineage4.5	2018	Shandong	Eastern China
NC_000962	1	4411532	7052471	4388154	99.4701	239.724	69.9	59.4	T1941	lineage4	lineage4.5	2017	Shandong	Eastern China
NC_000962	1	4411532	7164731	4358100	98.7888	243.517	69.7	59.2	T5038	lineage2	lineage2.2.1	2017	Shandong	Eastern China
NC_000962	1	4411532	6645119	4382748	99.3475	225.873	68.7	59.2	T749	lineage2	lineage2.2.1	2017	Shandong	Eastern China
NC_000962	1	4411532	6299102	4361073	98.8562	214.104	69.9	59.2	T1975	lineage2	lineage2.2.1	2017	Shandong	Eastern China
NC_000962	1	4411532	6239085	4349249	98.5882	212.04	68.5	59.2	T410	lineage2	lineage2.2.1	2016	Shandong	Eastern China
NC_000962	1	4411532	6947111	4376984	99.2169	236.148	70.1	59.1	T2703	lineage2	lineage2.2.1	2018	Shandong	Eastern China
NC_000962	1	4411532	6919625	4383059	99.3546	235.197	69.6	59.2	T5089	lineage2	lineage2.2.1	2017	Shandong	Eastern China
NC_000962	1	4411532	6904185	4359659	98.8241	234.648	70.1	59.1	T753	lineage2	lineage2.2.1	2017	Shandong	Eastern China
NC_000962	1	4411532	7016475	4375356	99.18	238.487	69.9	59.1	T338	lineage2	lineage2.2.1	2016	Shandong	Eastern China
NC_000962	1	4411532	3548276	4362160	98.8808	120.564	68.2	59.2	S7	lineage2	lineage2.2.1	2016	Shandong	Eastern China
NC_000962	1	4411532	6477212	4380968	99.3072	220.144	69	59.2	T2069	lineage2	lineage2.2.1	2018	Shandong	Eastern China
NC_000962	1	4411532	7054055	4367234	98.9959	239.759	70	59.1	T979	lineage2	lineage2.2.1	2017	Shandong	Eastern China
NC_000962	1	4411532	7028956	4354324	98.7032	238.874	69.3	59.1	T5018	lineage2	lineage2.2.1.1	2016	Shandong	Eastern China
NC_000962	1	4411532	3473925	4390715	99.5281	118.017	67.9	59.3	S33	lineage4	lineage4.5	2016	Shandong	Eastern China
NC_000962	1	4411532	7114217	4351907	98.6484	241.792	68.9	59.4	T2199	lineage2	lineage2.2.2	2017	Shandong	Eastern China
NC_000962	1	4411532	7141867	4358386	98.7953	242.729	69.5	59.2	T2395	lineage2	lineage2.2.1	2018	Shandong	Eastern China
NC_000962	1	4411532	3593190	4357884	98.7839	122.105	68.6	59.2	R82	lineage2	lineage2.2.1	2012	Shandong	Eastern China
NC_000962	1	4411532	7153854	4365266	98.9512	243.178	69.9	59.2	T2963	lineage2	lineage2.2.1	2018	Shandong	Eastern China
NC_000962	1	4411532	6989398	4354245	98.7014	237.555	70.3	59.1	T1511	lineage2	lineage2.2.1	2017	Shandong	Eastern China
NC_000962	1	4411532	6458650	4347761	98.5544	219.532	69.2	59.2	T1412	lineage2	lineage2.2.1	2017	Shandong	Eastern China
NC_000962	1	4411532	7017936	4346531	98.5266	238.486	69.4	59.1	T2486	lineage2	lineage2.2.1	2018	Shandong	Eastern China
NC_000962	1	4411532	6910095	4365118	98.9479	234.897	70.2	59.4	T2853	lineage2	lineage2.2.2	2018	Shandong	Eastern China
NC_000962	1	4411532	6583363	4362932	98.8983	223.738	70	59.1	T1795	lineage2	lineage2.2.1	2017	Shandong	Eastern China
NC_000962	1	4411532	6652677	4383949	99.3748	226.072	69.8	59.1	T5082	lineage2	lineage2.2.1	2016	Shandong	Eastern China
NC_000962	1	4411532	3531282	4361236	98.8599	119.987	68.8	59.3	R78	lineage2	lineage2.2.1	2012	Shandong	Eastern China
NC_000962	1	4411532	7062976	4394170	99.6064	240.085	69.8	59.3	T2272	lineage4	lineage4.4.2	2018	Shandong	Eastern China
NC_000962	1	4411532	6944800	4346686	98.5301	236.061	69.4	59.1	T1094	lineage2	lineage2.2.1	2017	Shandong	Eastern China
NC_000962	1	4411532	3650492	4358794	98.8045	124.078	68.8	59.3	R112	lineage2	lineage2.2.1	2013	Shandong	Eastern China
NC_000962	1	4411532	3491018	4376254	99.2003	118.617	68.6	59.1	R59	lineage2	lineage2.2.1	2011	Shandong	Eastern China
NC_000962	1	4411532	7032790	4389807	99.5075	239.034	69.9	59.4	T947	lineage4	lineage4.4.2	2017	Shandong	Eastern China
NC_000962	1	4411532	7139543	4385503	99.41	242.705	69.9	59.3	T2984	lineage4	lineage4.4.2	2018	Shandong	Eastern China
NC_000962	1	4411532	7224489	4356311	98.7483	245.558	69.8	59.1	T2442	lineage2	lineage2.2.1	2018	Shandong	Eastern China
NC_000962	1	4411532	3576509	4366016	98.9682	121.535	68.7	59.2	R69	lineage2	lineage2.2.1	2011	Shandong	Eastern China
NC_000962	1	4411532	6871999	4365073	98.9469	233.603	70.2	59.2	T2827	lineage2	lineage2.2.1	2018	Shandong	Eastern China
NC_000962	1	4411532	6652717	4384595	99.3894	226.084	69.7	59	T5054	lineage2	lineage2.2.1.1	2016	Shandong	Eastern China
NC_000962	1	4411532	6025327	4381455	99.3182	204.757	69.9	59.2	T5099	lineage2	lineage2.2.1	2017	Shandong	Eastern China
NC_000962	1	4411532	3514020	4374131	99.1522	119.411	69.1	59.2	R13	lineage2	lineage2.2.1	2011	Shandong	Eastern China
NC_000962	1	4411532	7145769	4353999	98.6958	242.871	69.4	59.2	T5027	lineage2	lineage2.2.1	2018	Shandong	Eastern China
NC_000962	1	4411532	7269291	4365858	98.9647	247.077	68.6	59.3	T673	lineage4	lineage4.5	2017	Shandong	Eastern China
NC_000962	1	4411532	6928579	4342975	98.446	235.471	69.2	59.2	T1183	lineage2	lineage2.2.1	2017	Shandong	Eastern China
NC_000962	1	4411532	6570835	4349778	98.6002	223.325	68.5	59.2	T666	lineage2	lineage2.2.1	2016	Shandong	Eastern China
NC_000962	1	4411532	7082551	4359365	98.8175	240.718	69.9	59.1	T938	lineage2	lineage2.2.1	2017	Shandong	Eastern China
NC_000962	1	4411532	7183238	4379582	99.2758	244.189	70	59.6	T1802	lineage4	lineage4.2.2	2017	Shandong	Eastern China
NC_000962	1	4411532	6691649	4375269	99.178	227.422	69.4	59.1	T2011	lineage2	lineage2.2.1	2018	Shandong	Eastern China
NC_000962	1	4411532	6985797	4399480	99.7268	237.444	69.9	59.3	T2251	lineage4	lineage4.4.2	2017	Shandong	Eastern China
NC_000962	1	4411532	6627098	4381700	99.3238	225.242	69.2	59.6	T124	lineage4	lineage4.4.2	2017	Shandong	Eastern China
NC_000962	1	4411532	7095585	4358859	98.806	241.195	70.3	59.4	T220	lineage2	lineage2.2.2	2016	Shandong	Eastern China
NC_000962	1	4411532	7193228	4346608	98.5283	244.485	69.4	59.2	T5005	lineage2	lineage2.2.1	2016	Shandong	Eastern China
NC_000962	1	4411532	6776996	4364266	98.9286	230.335	69.9	59.1	T1769	lineage2	lineage2.2.1	2017	Shandong	Eastern China
NC_000962	1	4411532	6721659	4386862	99.4408	228.429	70	59.1	T659	lineage2	lineage2.2.1	2016	Shandong	Eastern China
NC_000962	1	4411532	7192303	4358193	98.7909	244.44	68.6	59.2	T816	lineage2	lineage2.2.1	2017	Shandong	Eastern China
NC_000962	1	4411532	3629763	4348065	98.5613	123.361	68.5	59.2	S98	lineage2	lineage2.2.1	2016	Shandong	Eastern China
NC_000962	1	4411532	6979367	4380137	99.2883	237.219	70.1	59.1	T860	lineage2	lineage2.2.1	2017	Shandong	Eastern China
NC_000962	1	4411532	6811143	4390517	99.5236	231.529	70.2	59.4	T2728	lineage4	lineage4.4.2	2018	Shandong	Eastern China
NC_000962	1	4411532	6941678	4362891	98.8974	235.908	69.3	59.2	T2458	lineage2	lineage2.2.1	2018	Shandong	Eastern China
NC_000962	1	4411532	7127389	4363118	98.9026	242.237	70.1	59.1	T2894	lineage2	lineage2.2.1	2018	Shandong	Eastern China
NC_000962	1	4411532	7078530	4353982	98.6955	240.607	70.3	59.2	T278	lineage2	lineage2.2.1	2016	Shandong	Eastern China
NC_000962	1	4411532	7104763	4361369	98.8629	241.473	69.7	59.2	T5044	lineage2	lineage2.2.1	2016	Shandong	Eastern China
NC_000962	1	4411532	7226489	4355847	98.7377	245.637	69.4	59.2	T205	lineage2	lineage2.2.1	2016	Shandong	Eastern China
NC_000962	1	4411532	6997153	4385261	99.4045	237.834	69.8	59.1	T899	lineage2	lineage2.2.1	2017	Shandong	Eastern China
NC_000962	1	4411532	7153901	4368317	99.0204	243.137	69	59.2	T569	lineage2	lineage2.2.1	2016	Shandong	Eastern China
NC_000962	1	4411532	7165125	4357564	98.7767	243.531	69.5	59.2	T2601	lineage2	lineage2.2.1	2018	Shandong	Eastern China
NC_000962	1	4411532	3462154	4379262	99.2685	117.623	67.9	59.4	S26	lineage4	lineage4.4.2	1900	Shandong	Eastern China
NC_000962	1	4411532	7011017	4372536	99.116	238.279	69.8	59.1	T958	lineage2	lineage2.2.1	2017	Shandong	Eastern China
NC_000962	1	4411532	6708300	4383430	99.363	227.977	69.8	59.1	T5076	lineage2	lineage2.2.1	2016	Shandong	Eastern China
NC_000962	1	4411532	7213006	4360196	98.8363	245.168	69	59.3	T1734	lineage2	lineage2.2.1	2017	Shandong	Eastern China
NC_000962	1	4411532	6974445	4380440	99.2952	237.045	69.9	59.3	T141	lineage4	lineage4.4.2	2017	Shandong	Eastern China
NC_000962	1	4411532	6578576	4352863	98.6701	223.542	68.6	59.2	T1209	lineage2	lineage2.2.1	2017	Shandong	Eastern China
NC_000962	1	4411532	7068959	4378907	99.2605	240.222	69.2	59.2	T2041	lineage2	lineage2.2.1	2018	Shandong	Eastern China
NC_000962	1	4411532	6908874	4361821	98.8732	234.852	70.1	59.2	T2779	lineage2	lineage2.2.1	2018	Shandong	Eastern China
NC_000962	1	4411532	6794372	4351307	98.6348	230.913	69.5	59.2	T1164	lineage2	lineage2.2.1	2017	Shandong	Eastern China
NC_000962	1	4411532	7138391	4353043	98.6742	242.606	69.2	59.2	T2396	lineage2	lineage2.2.1	1900	Shandong	Eastern China
NC_000962	1	4411532	6981873	4375973	99.194	237.288	69.2	59.3	T1293	lineage4	lineage4.4.2	2017	Shandong	Eastern China
NC_000962	1	4411532	7214925	4343948	98.468	245.222	69.3	59.2	T2538	lineage2	lineage2.2.1	2018	Shandong	Eastern China
NC_000962	1	4411532	6843781	4353961	98.695	232.579	69.2	59.2	T1270	lineage2	lineage2.2.1	2017	Shandong	Eastern China
NC_000962	1	4411532	7169047	4358209	98.7913	243.704	69.9	59.2	T2974	lineage2	lineage2.2.1	2018	Shandong	Eastern China
NC_000962	1	4411532	7179346	4364413	98.9319	244.003	69.4	59.2	T874	lineage2	lineage2.2.1	2017	Shandong	Eastern China
NC_000962	1	4411532	7047613	4346629	98.5288	239.546	69.2	59.2	T2549	lineage2	lineage2.2.1	2018	Shandong	Eastern China
NC_000962	1	4411532	7004830	4359110	98.8117	238.064	70	59.1	T1486	lineage2	lineage2.2.1	2017	Shandong	Eastern China
NC_000962	1	4411532	7198876	4373007	99.1267	244.687	68.8	59.2	T364	lineage2	lineage2.2.1	2016	Shandong	Eastern China
NC_000962	1	4411532	6712572	4354695	98.7116	228.119	68.6	59.1	T1667	lineage2	lineage2.2.1	2017	Shandong	Eastern China
NC_000962	1	4411532	7149548	4361540	98.8668	243.032	70.2	59.2	T2369	lineage2	lineage2.2.1	2018	Shandong	Eastern China
NC_000962	1	4411532	6846388	4360242	98.8374	232.644	68.8	59.2	T541	lineage2	lineage2.2.1	2017	Shandong	Eastern China
NC_000962	1	4411532	6923980	4366472	98.9786	235.372	70.2	59.2	T2890	lineage2	lineage2.2.1	2018	Shandong	Eastern China
NC_000962	1	4411532	6998339	4354328	98.7033	237.867	70.2	59.1	T2010	lineage2	lineage2.2.1	2017	Shandong	Eastern China
NC_000962	1	4411532	6972059	4369913	99.0566	237.014	70.2	59.3	T2881	lineage2	lineage2.2.1	2018	Shandong	Eastern China
NC_000962	1	4411532	7052401	4377787	99.2351	239.664	69.4	59.2	T960	lineage2	lineage2.2.1	2017	Shandong	Eastern China
NC_000962	1	4411532	7060636	4357157	98.7674	239.979	69.9	59.1	T907	lineage2	lineage2.2.1	2017	Shandong	Eastern China
NC_000962	1	4411532	7014836	4370299	99.0653	238.437	70.3	59.1	T1128	lineage2	lineage2.2.1	2017	Shandong	Eastern China
NC_000962	1	4411532	6904200	4366173	98.9718	234.706	70.1	59.2	T2846	lineage2	lineage2.2.1	2018	Shandong	Eastern China
NC_000962	1	4411532	7227935	4365958	98.9669	245.683	69.2	59.4	T5	lineage4	lineage4.5	2016	Shandong	Eastern China
NC_000962	1	4411532	7158086	4354606	98.7096	243.335	70	59.2	T3001	lineage2	lineage2.2.1	2018	Shandong	Eastern China
NC_000962	1	4411532	7099365	4359642	98.8238	241.316	69.8	59.3	T2967	lineage2	lineage2.2.1	2018	Shandong	Eastern China
NC_000962	1	4411532	6409105	4358280	98.7929	217.799	68.7	59.1	T681	lineage2	lineage2.2.1	2017	Shandong	Eastern China
NC_000962	1	4411532	3596012	4372477	99.1147	122.206	68.3	59.2	R43	lineage2	lineage2.2.1	0	Shandong	Eastern China
NC_000962	1	4411532	7187296	4361813	98.873	244.325	70	59.2	T3005	lineage2	lineage2.2.1	2018	Shandong	Eastern China
NC_000962	1	4411532	6744925	4374326	99.1566	229.23	69.5	59.3	T1160	lineage4	lineage4.5	2017	Shandong	Eastern China
NC_000962	1	4411532	3581211	4384084	99.3778	121.706	68.8	59.4	S95	lineage4	lineage4.4.2	1900	Shandong	Eastern China
NC_000962	1	4411532	3606387	4342064	98.4253	122.562	68.5	59.2	S6	lineage2	lineage2.2.1	2016	Shandong	Eastern China
NC_000962	1	4411532	7095202	4358527	98.7985	241.169	69.9	59.1	T939	lineage2	lineage2.2.1	2017	Shandong	Eastern China
NC_000962	1	4411532	6951192	4366222	98.9729	236.293	70.2	59.2	T2857	lineage2	lineage2.2.1	2018	Shandong	Eastern China
NC_000962	1	4411532	7131754	4369386	99.0446	242.36	69.1	59.4	T5003	lineage2	lineage2.2.2	2017	Shandong	Eastern China
NC_000962	1	4411532	3626523	4380027	99.2858	123.236	69	59.1	R107	lineage2	lineage2.2.1	2014	Shandong	Eastern China
NC_000962	1	4411532	7303195	4360161	98.8355	248.246	69.3	59.2	T2079	lineage2	lineage2.2.1	2018	Shandong	Eastern China
NC_000962	1	4411532	7174871	4361691	98.8702	243.903	69.9	59.2	T2978	lineage2	lineage2.2.1	2018	Shandong	Eastern China
NC_000962	1	4411532	7153111	4364708	98.9386	243.113	68.7	59.2	T765	lineage2	lineage2.2.1	2017	Shandong	Eastern China
NC_000962	1	4411532	3563332	4379937	99.2838	121.097	69.3	59.2	R10	lineage2	lineage2.2.1	2012	Shandong	Eastern China
NC_000962	1	4411532	6987010	4354761	98.7131	237.418	68.9	59.2	T1679	lineage2	lineage2.2.1	2017	Shandong	Eastern China
NC_000962	1	4411532	6986730	4362620	98.8913	237.475	69	59.2	T1359	lineage2	lineage2.2.1	2017	Shandong	Eastern China
NC_000962	1	4411532	6496772	4354922	98.7168	220.779	70	59.1	T324	lineage2	lineage2.2.1	2016	Shandong	Eastern China
NC_000962	1	4411532	7128766	4370880	99.0785	242.289	69.1	59.2	T405	lineage2	lineage2.2.1	2016	Shandong	Eastern China
NC_000962	1	4411532	7279195	4347787	98.555	247.426	69.8	59.2	T2613	lineage2	lineage2.2.1	2018	Shandong	Eastern China
NC_000962	1	4411532	7027539	4375264	99.1779	238.872	69.9	59.1	T1938	lineage2	lineage2.2.1	2017	Shandong	Eastern China
NC_000962	1	4411532	7217905	4350849	98.6244	245.314	69.3	59.2	T2461	lineage2	lineage2.2.1	2018	Shandong	Eastern China
NC_000962	1	4411532	7055404	4363423	98.9095	239.823	70.1	59.2	T1865	lineage2	lineage2.2.1	2017	Shandong	Eastern China
NC_000962	1	4411532	6547987	4356056	98.7425	222.553	69.2	59.2	T5031	lineage2	lineage2.2.1	2016	Shandong	Eastern China
NC_000962	1	4411532	6419254	4361367	98.8629	218.174	69.4	59.2	T2361	lineage2	lineage2.2.1	2018	Shandong	Eastern China
NC_000962	1	4411532	6724361	4350496	98.6164	228.558	69.4	59.4	T2255	lineage2	lineage2.2.2	2017	Shandong	Eastern China
NC_000962	1	4411532	6658758	4385249	99.4042	226.297	69.8	59.1	T5057	lineage2	lineage2.2.1.1	2016	Shandong	Eastern China
NC_000962	1	4411532	7091812	4354468	98.7065	241.04	69.3	59.2	T2481	lineage2	lineage2.2.1	2017	Shandong	Eastern China
NC_000962	1	4411532	7229348	4357656	98.7787	245.732	69.3	59.3	T112	lineage2	lineage2.2.1	2017	Shandong	Eastern China
NC_000962	1	4411532	3486295	4369726	99.0523	118.413	67.7	59.1	R39	lineage2	lineage2.2.1.1	2011	Shandong	Eastern China
NC_000962	1	4411532	7098284	4370410	99.0679	241.242	69.1	59.2	T424	lineage2	lineage2.2.1	2016	Shandong	Eastern China
NC_000962	1	4411532	6977568	4358300	98.7933	237.129	70	59.2	T327	lineage2	lineage2.2.1	2016	Shandong	Eastern China
NC_000962	1	4411532	7048463	4351922	98.6488	239.565	70	59.3	T882	lineage2	lineage2.2.1	2017	Shandong	Eastern China
NC_000962	1	4411532	7018017	4359092	98.8113	238.536	70.1	59.2	T1343	lineage2	lineage2.2.1	2017	Shandong	Eastern China
NC_000962	1	4411532	7237243	4349754	98.5996	245.98	69.2	59.2	T2491	lineage2	lineage2.2.1	2018	Shandong	Eastern China
NC_000962	1	4411532	7160062	4352617	98.6645	243.335	68.7	59.2	T473	lineage2	lineage2.2.1	2016	Shandong	Eastern China
NC_000962	1	4411532	3535857	4366140	98.9711	120.107	67.5	59.2	S8	lineage2	lineage2.2.1	2015	Shandong	Eastern China
NC_000962	1	4411532	6995370	4365103	98.9476	237.744	69.9	59.2	T417	lineage2	lineage2.2.1	2016	Shandong	Eastern China
NC_000962	1	4411532	5743507	4354373	98.7043	195.175	68.6	59.2	T572	lineage2	lineage2.2.1	2016	Shandong	Eastern China
NC_000962	1	4411532	7385870	4374760	99.1665	251.082	69.7	59.6	T2450	lineage4	lineage4.4	2018	Shandong	Eastern China
NC_000962	1	4411532	6789545	4375875	99.1917	230.758	69.8	59.1	T5104	lineage2	lineage2.2.1	2017	Shandong	Eastern China
NC_000962	1	4411532	6741793	4406280	99.8809	229.132	69.7	59.4	T2680	lineage4	lineage4.4.2	2018	Shandong	Eastern China
NC_000962	1	4411532	7063555	4359362	98.8174	240.093	70.2	59.2	T2078	lineage2	lineage2.2.1	2018	Shandong	Eastern China
NC_000962	1	4411532	6919977	4341675	98.4165	235.158	69.3	59.1	T5045	lineage2	lineage2.2.1	2016	Shandong	Eastern China
NC_000962	1	4411532	7294046	4347520	98.549	247.942	69.3	59.2	T2279	lineage2	lineage2.2.1	2018	Shandong	Eastern China
NC_000962	1	4411532	3415820	4364389	98.9314	116.034	67.9	59.2	S29	lineage2	lineage2.2.1	1900	Shandong	Eastern China
NC_000962	1	4411532	6971900	4373588	99.1399	236.938	70.1	59.2	T1636	lineage2	lineage2.2.1	2017	Shandong	Eastern China
NC_000962	1	4411532	7117143	4351375	98.6364	241.887	69.2	59.1	T5019	lineage2	lineage2.2.1	2016	Shandong	Eastern China
NC_000962	1	4411532	6880739	4365670	98.9604	233.899	70.1	59.3	T2821	lineage2	lineage2.2.1	2018	Shandong	Eastern China
NC_000962	1	4411532	6749023	4357452	98.7741	229.408	69.8	59.3	T1308	lineage2	lineage2.2.2	2017	Shandong	Eastern China
NC_000962	1	4411532	3461337	4376477	99.2054	117.576	67.5	59.2	S68	lineage2	lineage2.2.1	2016	Shandong	Eastern China
NC_000962	1	4411532	6197089	4352074	98.6522	210.63	69.3	59.2	T2502	lineage2	lineage2.2.1	2018	Shandong	Eastern China
NC_000962	1	4411532	6961757	4359490	98.8203	236.623	70	59.2	T1969	lineage2	lineage2.2.1	2017	Shandong	Eastern China
NC_000962	1	4411532	7010459	4356093	98.7433	238.269	69.3	59.3	T1476	lineage2	lineage2.2.2	2017	Shandong	Eastern China
NC_000962	1	4411532	6704593	4385640	99.4131	227.847	69.8	59.1	T5078	lineage2	lineage2.2.1	2016	Shandong	Eastern China
NC_000962	1	4411532	7200019	4355588	98.7319	244.719	69.2	59.2	T73	lineage2	lineage2.2.1	2016	Shandong	Eastern China
NC_000962	1	4411532	6991865	4376597	99.2081	237.645	70.1	59.2	T1809	lineage2	lineage2.2.1	2017	Shandong	Eastern China
NC_000962	1	4411532	6994906	4377445	99.2273	237.768	69.6	59.2	T2635	lineage2	lineage2.2.1	2018	Shandong	Eastern China
NC_000962	1	4411532	7167762	4358469	98.7972	243.66	69.9	59.3	T2944	lineage2	lineage2.2.1	2018	Shandong	Eastern China
NC_000962	1	4411532	7132585	4367089	98.9926	242.44	69.9	59.2	T545	lineage2	lineage2.2.1	2016	Shandong	Eastern China
NC_000962	1	4411532	6841520	4374560	99.1619	232.53	69.7	59.1	T5101	lineage2	lineage2.2.1	2016	Shandong	Eastern China
NC_000962	1	4411532	3583134	4340871	98.3983	121.786	68.7	59.1	R117	lineage2	lineage2.2.1	2013	Shandong	Eastern China
NC_000962	1	4411532	3519274	4374339	99.1569	119.579	68.6	59.1	R58	lineage2	lineage2.2.1	2012	Shandong	Eastern China
NC_000962	1	4411532	3436007	4357258	98.7697	116.722	68	59.1	S37	lineage2	lineage2.2.1	2016	Shandong	Eastern China
NC_000962	1	4411532	6909563	4389140	99.4924	234.84	70	59.3	T1841	lineage4	lineage4.4.2	2017	Shandong	Eastern China
NC_000962	1	4411532	3541994	4368120	99.0159	120.358	69	59.2	R21	lineage2	lineage2.2.1	2011	Shandong	Eastern China
NC_000962	1	4411532	6938116	4349867	98.6022	235.799	69.2	59.2	T1478	lineage2	lineage2.2.1	2017	Shandong	Eastern China
NC_000962	1	4411532	6998148	4358272	98.7927	237.861	70.1	59.1	T1893	lineage2	lineage2.2.1	2017	Shandong	Eastern China
NC_000962	1	4411532	7223095	4350808	98.6235	245.507	69.3	59.2	T5030	lineage2	lineage2.2.1	2017	Shandong	Eastern China
NC_000962	1	4411532	6954525	4359323	98.8165	236.372	70.1	59.2	T972	lineage2	lineage2.2.1	2017	Shandong	Eastern China
NC_000962	1	4411532	7230287	4378710	99.256	245.755	69.1	59.3	T2116	lineage2	lineage2.2.1	2016	Shandong	Eastern China
NC_000962	1	4411532	7197231	4377760	99.2345	244.62	69	59.1	T2420	lineage2	lineage2.2.1.1	2018	Shandong	Eastern China
NC_000962	1	4411532	7110704	4349984	98.6048	241.672	69.3	59.2	T2157	lineage2	lineage2.2.1	2017	Shandong	Eastern China
NC_000962	1	4411532	6963319	4352744	98.6674	236.661	69.3	59.2	T1485	lineage2	lineage2.2.1.1	2017	Shandong	Eastern China
NC_000962	1	4411532	6816426	4360952	98.8535	231.695	69.9	59.1	T1331	lineage2	lineage2.2.1	2017	Shandong	Eastern China
NC_000962	1	4411532	3557992	4379613	99.2765	120.898	68.6	59.2	R52	lineage2	lineage2.2.1	0	Shandong	Eastern China
NC_000962	1	4411532	7107666	4378112	99.2424	241.593	69.9	59.2	T2720	lineage2	lineage2.2.1	2018	Shandong	Eastern China
NC_000962	1	4411532	7127385	4365995	98.9678	242.258	70	59.2	T148	lineage2	lineage2.2.1	2017	Shandong	Eastern China
NC_000962	1	4411532	6818023	4385363	99.4068	231.724	69.7	59.1	T5072	lineage2	lineage2.2.1	2016	Shandong	Eastern China
NC_000962	1	4411532	7103068	4355777	98.7362	241.445	69.9	59.1	T2928	lineage2	lineage2.2.1	2018	Shandong	Eastern China
NC_000962	1	4411532	7127399	4358932	98.8077	242.275	69.9	59.2	T2930	lineage2	lineage2.2.1	2018	Shandong	Eastern China
NC_000962	1	4411532	7023473	4375851	99.1912	238.722	69.9	59.2	T2721	lineage2	lineage2.2.1	2018	Shandong	Eastern China
NC_000962	1	4411532	6855331	4346174	98.5185	233.003	69.2	59.2	T883	lineage2	lineage2.2.1	2017	Shandong	Eastern China
NC_000962	1	4411532	6885397	4363969	98.9218	233.997	70.3	59.2	T1625	lineage2	lineage2.2.1	2017	Shandong	Eastern China
NC_000962	1	4411532	5974403	4358049	98.7877	203.006	70	59.2	T335	lineage2	lineage2.2.1	2016	Shandong	Eastern China
NC_000962	1	4411532	6986464	4360077	98.8336	237.454	70.2	59.2	T2418	lineage2	lineage2.2.1	2018	Shandong	Eastern China
NC_000962	1	4411532	7136955	4360540	98.8441	242.611	70.2	59.2	T1102	lineage2	lineage2.2.1	2017	Shandong	Eastern China
NC_000962	1	4411532	7226911	4352972	98.6726	245.642	69.3	59.2	T2306	lineage2	lineage2.2.1	2017	Shandong	Eastern China
NC_000962	1	4411532	3512119	4372536	99.116	119.333	68.7	59.4	R70	lineage2	lineage2.2.2	0	Shandong	Eastern China
NC_000962	1	4411532	6662218	4382051	99.3317	226.389	69.7	59.1	T5100	lineage2	lineage2.2.1	2017	Shandong	Eastern China
NC_000962	1	4411532	6526568	4362477	98.888	221.827	69.9	59.2	T934	lineage2	lineage2.2.1	2017	Shandong	Eastern China
NC_000962	1	4411532	6882895	4352984	98.6728	233.93	69.3	59.1	T1376	lineage2	lineage2.2.1	2017	Shandong	Eastern China
NC_000962	1	4411532	6943714	4409761	99.9599	236.001	69.9	59.4	T916	lineage4	lineage4.4.2	2017	Shandong	Eastern China
NC_000962	1	4411532	7128595	4373020	99.127	242.283	69	59.2	T881	lineage2	lineage2.2.1	2017	Shandong	Eastern China
NC_000962	1	4411532	3520089	4380913	99.3059	119.608	68.7	59.1	S83	lineage2	lineage2.2.1	2016	Shandong	Eastern China
NC_000962	1	4411532	6875848	4344456	98.4795	233.67	69.2	59.1	T1285	lineage2	lineage2.2.1	2017	Shandong	Eastern China
NC_000962	1	4411532	6922356	4362870	98.8969	235.259	70.1	59.1	T983	lineage2	lineage2.2.1	2017	Shandong	Eastern China
NC_000962	1	4411532	7056198	4408022	99.9204	239.797	68.9	59.3	T817	lineage4	lineage4.4.2	2017	Shandong	Eastern China
NC_000962	1	4411532	6981723	4362109	98.8797	237.286	69.9	59.1	T586	lineage2	lineage2.2.1	2016	Shandong	Eastern China
NC_000962	1	4411532	6760571	4374703	99.1652	229.755	69.3	59.2	T889	lineage2	lineage2.2.1	2017	Shandong	Eastern China
NC_000962	1	4411532	3413048	4380538	99.2974	115.944	67.6	59.1	S85	lineage2	lineage2.2.1	2016	Shandong	Eastern China
NC_000962	1	4411532	6938761	4359651	98.824	235.817	69.3	59.2	T1604	lineage2	lineage2.2.1	2017	Shandong	Eastern China
NC_000962	1	4411532	7060507	4348917	98.5807	239.952	68.8	59.1	T2411	lineage2	lineage2.2.1	2018	Shandong	Eastern China
NC_000962	1	4411532	7161367	4364597	98.9361	243.446	70.1	59.3	T1845	lineage2	lineage2.2.1	2017	Shandong	Eastern China
NC_000962	1	4411532	6912869	4360451	98.8421	234.962	70	59.2	T2898	lineage2	lineage2.2.1	2018	Shandong	Eastern China
NC_000962	1	4411532	7205489	4396749	99.6649	244.901	69.3	59.1	T965	lineage2	lineage2.2.1	2017	Shandong	Eastern China
NC_000962	1	4411532	6947020	4355176	98.7225	236.101	69.3	59.1	T1491	lineage2	lineage2.2.1	2017	Shandong	Eastern China
NC_000962	1	4411532	6651596	4353632	98.6875	226.059	69.3	59.2	T126	lineage2	lineage2.2.1	2017	Shandong	Eastern China
NC_000962	1	4411532	6085302	4367825	99.0093	206.818	69	59.1	T413	lineage2	lineage2.2.1	2017	Shandong	Eastern China
NC_000962	1	4411532	6986676	4345856	98.5113	237.451	69.2	59.2	T1292	lineage2	lineage2.2.1	2017	Shandong	Eastern China
NC_000962	1	4411532	6316301	4348265	98.5659	214.685	68.5	59.2	T823	lineage2	lineage2.2.1	2017	Shandong	Eastern China
NC_000962	1	4411532	6895185	4366587	98.9812	234.396	70.1	59.2	T2889	lineage2	lineage2.2.1	2018	Shandong	Eastern China
NC_000962	1	4411532	6611035	4362537	98.8894	224.697	69.2	59.4	T2562	lineage2;lineage4	lineage4.4.2;lineage2.2.1	2018	Shandong	Eastern China
NC_000962	1	4411532	3514292	4376159	99.1982	119.41	68.6	59.1	R7	lineage2	lineage2.2.1	2011	Shandong	Eastern China
NC_000962	1	4411532	3558909	4405805	99.8702	120.933	68.9	59.4	R15	lineage4	lineage4.4.2	2011	Shandong	Eastern China
NC_000962	1	4411532	7114606	4360430	98.8416	241.837	69.9	59.1	T409	lineage2	lineage2.2.1	2016	Shandong	Eastern China
NC_000962	1	4411532	7169142	4356564	98.754	243.698	69.9	59.2	T2897	lineage2	lineage2.2.1	2018	Shandong	Eastern China
NC_000962	1	4411532	3585789	4372596	99.1174	121.804	67.6	59.2	R27	lineage2	lineage2.2.1	2012	Shandong	Eastern China
NC_000962	1	4411532	7020223	4361083	98.8564	238.609	70.2	59.2	T2209	lineage2	lineage2.2.1	2017	Shandong	Eastern China
NC_000962	1	4411532	6992127	4379692	99.2783	237.643	69.9	59.5	T986	lineage4	lineage4.2.2	2017	Shandong	Eastern China
NC_000962	1	4411532	7147114	4358718	98.8028	242.948	70	59.2	T2893	lineage2	lineage2.2.1	2018	Shandong	Eastern China
NC_000962	1	4411532	3387235	4381048	99.309	115.069	68.5	59.1	R29	lineage2	lineage2.2.1	2011	Shandong	Eastern China
NC_000962	1	4411532	7188593	4357248	98.7695	244.374	70.1	59.2	T263	lineage2	lineage2.2.1	2016	Shandong	Eastern China
NC_000962	1	4411532	7042869	4349984	98.6048	239.395	70.2	59.2	T162	lineage2	lineage2.2.1	2017	Shandong	Eastern China
NC_000962	1	4411532	7078607	4366790	98.9858	240.616	70	59.4	T1849	lineage2	lineage2.2.2	2017	Shandong	Eastern China
NC_000962	1	4411532	6774886	4345307	98.4988	230.267	68.8	59.2	T276	lineage2	lineage2.2.1	2016	Shandong	Eastern China
NC_000962	1	4411532	3546846	4358416	98.796	120.481	67.7	59.2	S19	lineage2	lineage2.2.1	2016	Shandong	Eastern China
NC_000962	1	4411532	7164915	4362275	98.8834	243.515	68.9	59.1	T1707	lineage2	lineage2.2.1	2017	Shandong	Eastern China
NC_000962	1	4411532	7287703	4347008	98.5374	247.694	68.8	59.2	T203	lineage2	lineage2.2.1	2016	Shandong	Eastern China
NC_000962	1	4411532	6917612	4361601	98.8682	235.157	70.2	59.4	T2781	lineage2	lineage2.2.2	2018	Shandong	Eastern China
NC_000962	1	4411532	6270133	4362326	98.8846	213.099	68.6	59.2	T735	lineage2	lineage2.2.1	2017	Shandong	Eastern China
NC_000962	1	4411532	7032101	4363957	98.9216	239.006	69.8	59.2	T937	lineage2	lineage2.2.1	2017	Shandong	Eastern China
NC_000962	1	4411532	7247819	4351964	98.6497	246.35	69.4	59.1	T2628	lineage2	lineage2.2.1	2018	Shandong	Eastern China
NC_000962	1	4411532	7169002	4362860	98.8967	243.703	70	59.2	T3006	lineage2	lineage2.2.1	2018	Shandong	Eastern China
NC_000962	1	4411532	6906340	4364103	98.9249	234.77	70.2	59.2	T2764	lineage2	lineage2.2.1	2018	Shandong	Eastern China
NC_000962	1	4411532	6943181	4380292	99.2919	235.988	69.9	59.2	T579	lineage2	lineage2.2.1	2016	Shandong	Eastern China
NC_000962	1	4411532	7165910	4358580	98.7997	243.584	69.9	59.2	T2366	lineage2	lineage2.2.1	2018	Shandong	Eastern China
NC_000962	1	4411532	6367367	4352491	98.6617	216.434	70.2	59.2	T1992	lineage2	lineage2.2.1	2017	Shandong	Eastern China
NC_000962	1	4411532	3523020	4386554	99.4338	119.671	67.6	59.3	S12	lineage4	lineage4.4.2	2016	Shandong	Eastern China
NC_000962	1	4411532	6674681	4364000	98.9226	226.857	70	59.1	T1770	lineage2	lineage2.2.1	2017	Shandong	Eastern China
NC_000962	1	4411532	6715817	4357817	98.7824	228.256	70	59.1	T1310	lineage2	lineage2.2.1.1	2017	Shandong	Eastern China
NC_000962	1	4411532	7079198	4355279	98.7249	240.576	68.6	59.2	T657	lineage2	lineage2.2.1	2016	Shandong	Eastern China
NC_000962	1	4411532	7029212	4371280	99.0876	238.919	70.1	59.2	T1856	lineage2	lineage2.2.1	2017	Shandong	Eastern China
NC_000962	1	4411532	3484533	4371010	99.0815	118.392	68.3	59.1	S16	lineage2	lineage2.2.1	2016	Shandong	Eastern China
NC_000962	1	4411532	7149602	4355734	98.7352	242.978	69.4	59.1	T132	lineage2	lineage2.2.1.1	2017	Shandong	Eastern China
NC_000962	1	4411532	7136690	4358321	98.7938	242.611	70.2	59.2	T1138	lineage2	lineage2.2.1	2017	Shandong	Eastern China
NC_000962	1	4411532	6496679	4351886	98.648	220.788	69.3	59.4	T2492	lineage2	lineage2.2.2	2018	Shandong	Eastern China
NC_000962	1	4411532	7103815	4355522	98.7304	241.416	69.3	59.1	T5004	lineage2	lineage2.2.1	2016	Shandong	Eastern China
NC_000962	1	4411532	6914221	4368116	99.0159	234.981	69.3	59.3	T1291	lineage4	lineage4.4.2	2017	Shandong	Eastern China
NC_000962	1	4411532	6683184	4383417	99.3627	227.109	68.7	59.2	T1663	lineage2	lineage2.2.1	2017	Shandong	Eastern China
NC_000962	1	4411532	6886160	4363475	98.9107	234.087	70.1	59.2	T2862	lineage2	lineage2.2.1	2018	Shandong	Eastern China
NC_000962	1	4411532	7069905	4374065	99.1507	239.767	70.3	59.1	T2009	lineage2	lineage2.2.1	2018	Shandong	Eastern China
NC_000962	1	4411532	7202094	4370448	99.0687	244.818	69.8	59.4	T2958	lineage4	lineage4.3.3	2018	Shandong	Eastern China
NC_000962	1	4411532	1260555	4347763	98.5545	20.4164	30.4	58.6	SRR1723761	lineage2	lineage2.2.1	2009	Fujian	Eastern China
NC_000962	1	4411532	1268511	4368983	99.0355	20.5707	29.9	58.4	SRR1723620	lineage2	lineage2.2.1	2007	Anhui	Eastern China
NC_000962	1	4411532	1270270	4354154	98.6994	20.59	29.4	58.7	SRR1723947	lineage4	lineage4.5	2009	Fujian	Eastern China
NC_000962	1	4411532	1385202	4377400	99.2263	22.5477	33.3	58.6	SRR1723573	lineage2	lineage2.2.1	2009	Guangdong	Southern China
NC_000962	1	4411532	1399870	4389942	99.5106	22.6895	32.3	58.8	SRR1724002	lineage4	lineage4.2.2	2007	Hunan	Central China
NC_000962	1	4411532	1395363	4379837	99.2815	22.7413	33.7	58.6	SRR1723507	lineage2	lineage2.2.1	2007	Hubei	Central China
NC_000962	1	4411532	1410470	4372157	99.1075	22.9349	33.8	58.6	SRR1723540	lineage2	lineage2.2.1	2009	Jiangsu	Eastern China
NC_000962	1	4411532	1439155	4341529	98.4132	23.4275	34.1	58.7	SRR1723550	lineage2	lineage2.2.1	2009	Anhui	Eastern China
NC_000962	1	4411532	759741	4377044	99.2182	24.0396	40.6	55.9	SRR6280239	lineage2	lineage2.2.1.1	2011	Shanghai	Eastern China
NC_000962	1	4411532	1485255	4359831	98.828	24.1533	33.1	58.5	SRR1723815	lineage2	lineage2.2.1	2007	Anhui	Eastern China
NC_000962	1	4411532	1500207	4371176	99.0852	24.3627	32.4	58.6	SRR1723488	lineage2	lineage2.2.1	2007	Qinghai	Northwest China
NC_000962	1	4411532	771301	4384281	99.3823	24.4127	40.6	56.4	SRR6280152	lineage2	lineage2.2.1.1	2010	Shanghai	Eastern China
NC_000962	1	4411532	775182	4385247	99.4042	24.6043	40.6	56.4	SRR6280266	lineage2	lineage2.2.1	2009	Shanghai	Eastern China
NC_000962	1	4411532	1546632	4361970	98.8765	25.1777	33.2	58.7	SRR1723523	lineage2	lineage2.2.1	2007	Guangdong	Southern China
NC_000962	1	4411532	1562768	4374594	99.1627	25.3818	31.1	58.6	SRR1723783	lineage2	lineage2.2.1	2007	Guangdong	Southern China
NC_000962	1	4411532	1571774	4397585	99.6839	25.4999	30.8	58.6	SRR1723917	lineage4	lineage4.5	2009	Hunan	Central China
NC_000962	1	4411532	1576212	4372195	99.1083	25.5791	30.5	58.7	SRR1723486	lineage2	lineage2.2.1	2009	Hunan	Central China
NC_000962	1	4411532	1586400	4400377	99.7471	25.8261	33.9	58.8	SRR1723936	lineage2;lineage4	lineage4.5;lineage2.2	2007	Jiangsu	Eastern China
NC_000962	1	4411532	1592450	4377208	99.2219	25.8424	31.8	58.3	SRR1723604	lineage2	lineage2.2.1	2009	Hunan	Central China
NC_000962	1	4411532	1612132	4361626	98.8687	26.2422	33.3	58.7	SRR1723539	lineage2	lineage2.2.1	2009	Hubei	Central China
NC_000962	1	4411532	840761	4391106	99.537	26.2825	40.6	56.8	SRR6280160	lineage2	lineage2.2.1	2010	Shanghai	Eastern China
NC_000962	1	4411532	1630793	4385627	99.4128	26.5602	34.4	58.9	SRR1723957	lineage4	lineage4.5	2009	InnerMongolia	Northern China
NC_000962	1	4411532	1639349	4378587	99.2532	26.6836	33.8	59	SRR1724005	lineage4	lineage4.2.2	2007	Jiangsu	Eastern China
NC_000962	1	4411532	1659287	4370428	99.0683	26.9168	30.3	58.4	SRR1723758	lineage2	lineage2.2.1	2009	Fujian	Eastern China
NC_000962	1	4411532	851241	4388640	99.4811	26.9298	40.6	55.9	SRR6280177	lineage2	lineage2.2.1.1	2010	Shanghai	Eastern China
NC_000962	1	4411532	1679991	4371534	99.0933	27.3785	33.7	58.7	SRR1723738	lineage2	lineage2.2.1	2007	Henan	Central China
NC_000962	1	4411532	1684989	4347953	98.5588	27.4002	31.5	58.6	SRR1723710	lineage2	lineage2.2.1	2009	Henan	Central China
NC_000962	1	4411532	864433	4378874	99.2597	27.472	40.6	56	SRR6280235	lineage2	lineage2.2.1.1	2011	Shanghai	Eastern China
NC_000962	1	4411532	1723767	4368924	99.0342	28.0801	34.9	58.7	SRR1723569	lineage2	lineage2.2.1	2009	Heilongjiang	Northeast China
NC_000962	1	4411532	1724883	4323711	98.0093	28.1212	35.4	58.8	SRR1723571	lineage2	lineage2.2.1	2009	Heilongjiang	Northeast China
NC_000962	1	4411532	1737909	4365626	98.9594	28.234	31.7	58.6	SRR1723885	lineage2	lineage2.2.1	2007	Guangdong	Southern China
NC_000962	1	4411532	890963	4385003	99.3986	28.2785	40.6	56.2	SRR6280159	lineage2	lineage2.2.1.1	2010	Shanghai	Eastern China
NC_000962	1	4411532	1768462	4343516	98.4582	28.7227	31.2	58.5	SRR1723631	lineage2	lineage2.2.1	2007	Hunan	Central China
NC_000962	1	4411532	1772933	4377743	99.2341	28.7963	30.7	58.8	SRR1723922	lineage4	lineage4.5	2007	Hubei	Central China
NC_000962	1	4411532	1773754	4331971	98.1965	28.8832	33.9	58.7	SRR1723592	lineage2	lineage2.2.1	2007	Anhui	Eastern China
NC_000962	1	4411532	663619	4356805	98.7595	29.1868	33.8	59.6	SRR8651633	lineage4	lineage4.4.2	2014	Zhejiang	Eastern China
NC_000962	1	4411532	1803458	4358692	98.8022	29.2465	29.8	58.6	SRR1723471	lineage2	lineage2.2.1	2009	Fujian	Eastern China
NC_000962	1	4411532	1826043	4353257	98.679	29.2593	29.2	58.4	SRR1723513	lineage2	lineage2.2.1	2007	Fujian	Eastern China
NC_000962	1	4411532	1812358	4340322	98.3858	29.4558	31.2	58.6	SRR1723798	lineage2	lineage2.2.1	2009	Hubei	Central China
NC_000962	1	4411532	1818202	4346321	98.5218	29.5494	32	58.7	SRR1723554	lineage2	lineage2.2.1	2009	Hubei	Central China
NC_000962	1	4411532	1826477	4390879	99.5318	29.7361	34	58.9	SRR1723934	lineage4	lineage4.5	2009	Shanghai	Eastern China
NC_000962	1	4411532	1862331	4334869	98.2622	29.8935	29	58.4	SRR1723610	lineage2	lineage2.2.1	2009	Fujian	Eastern China
NC_000962	1	4411532	947465	4375019	99.1723	29.975	40.6	56.7	SRR6280214	lineage2	lineage2.2.1	2011	Shanghai	Eastern China
NC_000962	1	4411532	1846452	4363610	98.9137	29.9878	31.4	58.7	SRR1723804	lineage2	lineage2.2.1	2009	Hubei	Central China
NC_000962	1	4411532	1845676	4368794	99.0312	30.0251	34.1	58.8	SRR1723979	lineage4	lineage4.4.2	2007	Hainan	Southern China
NC_000962	1	4411532	1859566	4375212	99.1767	30.2012	32.9	58.4	SRR1723683	lineage2	lineage2.2.1.1	2009	Ningxia	Northwest China
NC_000962	1	4411532	1864533	4372442	99.1139	30.3191	31.4	58.6	SRR1723548	lineage2	lineage2.2.1	2007	Hubei	Central China
NC_000962	1	4411532	954186	4387324	99.4513	30.4038	40.6	56.4	SRR6280133	lineage2	lineage2.2.1.1	2009	Shanghai	Eastern China
NC_000962	1	4411532	1908991	4336478	98.2987	30.9289	32.2	58.4	SRR1723464	lineage2	lineage2.2.1	2009	Sichuan	Southwest China
NC_000962	1	4411532	1908016	4369239	99.0413	30.9818	30.5	58.6	SRR1723792	lineage2	lineage2.2.1	2009	Guangdong	Southern China
NC_000962	1	4411532	1916332	4373486	99.1376	31.0297	30.1	58.5	SRR1723760	lineage2	lineage2.2.1	2007	Fujian	Eastern China
NC_000962	1	4411532	977287	4387085	99.4458	31.237	40.7	56.2	SRR6280131	lineage2	lineage2.2.1.1	2009	Shanghai	Eastern China
NC_000962	1	4411532	985411	4378605	99.2536	31.4136	40.5	56.4	SRR6280318	lineage2	lineage2.2.1.1	2009	Shanghai	Eastern China
NC_000962	1	4411532	1942238	4381584	99.3211	31.5362	30.2	59	SRR1724009	lineage4	lineage4.2.2	2009	Guangdong	Southern China
NC_000962	1	4411532	995029	4378750	99.2569	31.6628	40.6	56.3	SRR6280313	lineage2	lineage2.2.1.1	2012	Shanghai	Eastern China
NC_000962	1	4411532	1959149	4378140	99.2431	31.8243	31.1	59.1	SRR1723998	lineage4	lineage4.4	2009	Hunan	Central China
NC_000962	1	4411532	1955769	4358361	98.7947	31.8695	34.9	58.8	SRR1723454	lineage2	lineage2.2.1	2007	Liaoning	Northeast China
NC_000962	1	4411532	1010841	4389904	99.5097	31.99	40.6	56.7	SRR6280155	lineage2	lineage2.2.1.1	2010	Shanghai	Eastern China
NC_000962	1	4411532	1970981	4358571	98.7995	32.1373	36.2	58.8	SRR1723639	lineage2	lineage2.2.1	2009	InnerMongolia	Northwest China
NC_000962	1	4411532	1982222	4379190	99.2669	32.1804	30.1	58.7	SRR1723772	lineage2	lineage2.2.1	2007	Hunan	Central China
NC_000962	1	4411532	1998616	4371746	99.0981	32.3308	30.9	58.6	SRR1723430	lineage2	lineage2.2.2	2007	Shaanxi	Northwest China
NC_000962	1	4411532	954897	4378178	99.2439	32.4565	38.7	59.1	SRR10040420	lineage2	lineage2.2.1	2013	shenzhen	Southern China
NC_000962	1	4411532	2024891	4346179	98.5186	32.5712	29.7	58.7	SRR1723948	lineage4	lineage4.5	2009	Fujian	Eastern China
NC_000962	1	4411532	1025190	4387714	99.4601	32.6034	40.6	56.6	SRR6280203	lineage2	lineage2.2.1.1	2010	Shanghai	Eastern China
NC_000962	1	4411532	2037845	4340128	98.3814	32.6347	29	58.5	SRR1723873	lineage2	lineage2.2.1	2007	Jiangxi	Eastern China
NC_000962	1	4411532	966791	4377314	99.2244	32.7205	39.3	59.1	CRR027566	lineage2	lineage2.2.1	2007	Jiangxi Province	Eastern China
NC_000962	1	4411532	1028726	4373072	99.1282	32.8936	40.6	56.9	SRR6280253	lineage2	lineage2.2.1	2015	Shanghai	Eastern China
NC_000962	1	4411532	2058071	4332534	98.2093	32.9975	28.9	58.6	SRR1723762	lineage2	lineage2.2.1	2007	Fujian	Eastern China
NC_000962	1	4411532	2034246	4353303	98.6801	33.0398	30.8	58.7	SRR1723853	lineage2	lineage2.2.1	2009	Hunan	Central China
NC_000962	1	4411532	2052856	4365801	98.9634	33.3434	30.7	58.6	SRR1723877	lineage2	lineage2.2.1	2009	Guangdong	Southern China
NC_000962	1	4411532	1049252	4385614	99.4125	33.5171	40.6	56.4	SRR6280303	lineage2	lineage2.2.1.1	2009	Shanghai	Eastern China
NC_000962	1	4411532	2061834	4375733	99.1885	33.5705	34.1	58.9	SRR1723942	lineage4	lineage4.5	2009	Zhejiang	Eastern China
NC_000962	1	4411532	2069627	4373359	99.1347	33.627	33.1	58.5	SRR1723541	lineage2	lineage2.2.1	2009	Jiangsu	Eastern China
NC_000962	1	4411532	2100560	4340498	98.3898	33.8139	29.5	58.6	SRR1723810	lineage2	lineage2.2.1	2009	Anhui	Eastern China
NC_000962	1	4411532	2080698	4323700	98.009	33.901	34.9	59.1	SRR1724007	lineage4	lineage4.2.2	2009	Tianjin	Northern China
NC_000962	1	4411532	2088698	4377678	99.2326	34.0488	35.7	58.7	SRR1723848	lineage2	lineage2.2.1	2009	Shanxi	Northern China
NC_000962	1	4411532	2092837	4366857	98.9873	34.0778	34.1	58.7	SRR1723607	lineage2	lineage2.2.1	2007	Jiangsu	Eastern China
NC_000962	1	4411532	2104605	4388463	99.4771	34.273	34.3	59	SRR1723907	lineage4	lineage4.5	2009	Jiangsu	Eastern China
NC_000962	1	4411532	1079303	4380005	99.2854	34.4373	40.6	56.9	SRR6280230	lineage2	lineage2.2.1	2015	Shanghai	Eastern China
NC_000962	1	4411532	2124046	4360671	98.8471	34.6048	34.8	58.7	SRR1723622	lineage2	lineage2.2.1	2009	Shanxi	Northern China
NC_000962	1	4411532	2135713	4325039	98.0394	34.7933	35.1	58.8	SRR1723577	lineage2	lineage2.2.1	2007	Hebei	Northern China
NC_000962	1	4411532	1102080	4390901	99.5323	34.8508	40.7	57.1	SRR6280179	lineage2	lineage2.2.1	2010	Shanghai	Eastern China
NC_000962	1	4411532	2151052	4381847	99.3271	34.9001	29.9	58.6	SRR1723752	lineage2	lineage2.2.1	2007	Hunan	Central China
NC_000962	1	4411532	2147799	4396211	99.6527	34.9053	33.2	58.7	SRR1723918	lineage4	lineage4.5	2009	Hunan	Central China
NC_000962	1	4411532	2149626	4375014	99.1722	34.9299	32.5	58.5	SRR1723687	lineage2	lineage2.2.1.1	2009	Ningxia	Northwest China
NC_000962	1	4411532	2147298	4370515	99.0702	34.9492	34.7	58.7	SRR1723955	lineage4	lineage4.5	2009	Sichuan	Southwest China
NC_000962	1	4411532	2148747	4354377	98.7044	35.0126	35.6	58.8	SRR1723846	lineage2	lineage2.2.1	2009	Shanxi	Northern China
NC_000962	1	4411532	2151122	4379806	99.2808	35.0598	33.8	58.9	SRR1723437	lineage2	lineage2.2.2	2007	Guangdong	Southern China
NC_000962	1	4411532	2169346	4367940	99.0119	35.0725	30.8	58.4	SRR1723601	lineage2	lineage2.2.1	2007	Yunnan	Southwest China
NC_000962	1	4411532	1105889	4389178	99.4933	35.1385	40.6	57.1	SRR6280178	lineage2	lineage2.2.1	2010	Shanghai	Eastern China
NC_000962	1	4411532	2189650	4337425	98.3202	35.221	29	58.5	SRR1723865	lineage2	lineage2.2.1	2007	Jiangxi	Eastern China
NC_000962	1	4411532	2161232	4335337	98.2728	35.2277	35	58.8	SRR1723589	lineage2	lineage2.2.1	2009	Jiangsu	Eastern China
NC_000962	1	4411532	2169841	4391794	99.5526	35.3185	34.3	58.7	SRR1723916	lineage4	lineage4.5	2009	Liaoning	Northeast China
NC_000962	1	4411532	2196494	4375328	99.1793	35.4011	31	58.6	SRR1723677	lineage2	lineage2.2.1	2009	Anhui	Eastern China
NC_000962	1	4411532	1117522	4388235	99.4719	35.54	40.7	56.6	SRR6280204	lineage2	lineage2.2.1.1	2010	Shanghai	Eastern China
NC_000962	1	4411532	2180540	4366295	98.9746	35.5472	35.2	59	SRR1723946	lineage4	lineage4.5	2009	Zhejiang	Eastern China
NC_000962	1	4411532	2201314	4373746	99.1435	35.8564	34.7	58.7	SRR1723744	lineage2	lineage2.2.1	2007	Jiangsu	Eastern China
NC_000962	1	4411532	2219551	4378058	99.2412	35.9857	29.6	58.4	SRR1723834	lineage2	lineage2.2.1	2009	Anhui	Eastern China
NC_000962	1	4411532	1059637	4373600	99.1402	35.9956	38.5	59.1	CRR027627	lineage2	lineage2.2.1	2018	Beijing	Northern China
NC_000962	1	4411532	2238161	4354504	98.7073	35.9987	29.1	58.5	SRR1723759	lineage2	lineage2.2.1	2009	Fujian	Eastern China
NC_000962	1	4411532	2211153	4362810	98.8956	36.0243	35.4	58.8	SRR1723588	lineage2	lineage2.2.1	2007	Hebei	Northern China
NC_000962	1	4411532	2216125	4370517	99.0703	36.0364	31.6	58.7	SRR1723786	lineage2	lineage2.2.1	2009	Hunan	Central China
NC_000962	1	4411532	2238964	4355817	98.7371	36.4406	34.3	58.7	SRR1723776	lineage2	lineage2.2.1	2007	Heilongjiang	Northeast China
NC_000962	1	4411532	2238242	4370085	99.0605	36.4503	34	59	SRR1723994	lineage4	lineage4.4.2	2007	Zhejiang	Eastern China
NC_000962	1	4411532	2246776	4326182	98.0653	36.5295	33.5	58.6	SRR1723876	lineage2	lineage2.2.1	2007	Fujian	Eastern China
NC_000962	1	4411532	2249606	4362220	98.8822	36.5735	29.9	58.4	SRR1723506	lineage2	lineage2.2.1	2007	Fujian	Eastern China
NC_000962	1	4411532	2253720	4340672	98.3938	36.7051	34.4	58.8	SRR1723730	lineage2	lineage2.2.1	2009	Zhejiang	Eastern China
NC_000962	1	4411532	2255790	4350393	98.6141	36.7582	34.8	58.7	SRR1723640	lineage2	lineage2.2.1	2009	InnerMongolia	Northwest China
NC_000962	1	4411532	1152105	4380498	99.2965	36.8502	40.6	56.5	SRR6280198	lineage2	lineage2.2.1.1	2011	Shanghai	Eastern China
NC_000962	1	4411532	2268069	4356910	98.7618	36.957	35.3	58.7	SRR1723645	lineage2	lineage2.2.1	2009	Shanxi	Northern China
NC_000962	1	4411532	2278422	4361576	98.8676	37.1002	34.3	58.8	SRR1723857	lineage2	lineage2.2.1	2007	Anhui	Eastern China
NC_000962	1	4411532	2277210	4361717	98.8708	37.1273	36.3	58.7	SRR1723627	lineage2	lineage2.2.1	2007	Jilin	Northeast China
NC_000962	1	4411532	2286280	4365644	98.9598	37.1998	33.7	58.7	SRR1723886	lineage2	lineage2.2.1	2009	Jiangsu	Eastern China
NC_000962	1	4411532	2284778	4336930	98.3089	37.2402	35.8	58.8	SRR1723505	lineage2	lineage2.2.1	2009	Hebei	Northern China
NC_000962	1	4411532	2336188	4360867	98.8515	37.4645	28.8	58.5	SRR1723729	lineage2	lineage2.2.1	2007	Anhui	Eastern China
NC_000962	1	4411532	1105283	4365866	98.9648	37.5563	38.3	59.2	CRR027643	lineage2	lineage2.2.1	2018	Beijing	Northern China
NC_000962	1	4411532	1106822	4403025	99.8072	37.6116	38	59.3	CRR027631	lineage4	lineage4.5	2018	Beijing	Northern China
NC_000962	1	4411532	2348427	4369993	99.0584	38.2146	33.7	58.7	SRR1723665	lineage2	lineage2.2.1	2007	Beijing	Northern China
NC_000962	1	4411532	2348995	4339026	98.3564	38.2605	35.2	58.7	SRR1723549	lineage2	lineage2.2.1	2007	Hebei	Northern China
NC_000962	1	4411532	2361001	4381473	99.3186	38.3667	32.9	58.9	SRR1723910	lineage4	lineage4.5	2007	Hunan	Central China
NC_000962	1	4411532	2357452	4334333	98.2501	38.4046	34.7	58.7	SRR1723567	lineage2	lineage2.2.1	2007	Heilongjiang	Northeast China
NC_000962	1	4411532	1130787	4363447	98.91	38.4211	38.3	59.1	CRR027629	lineage2	lineage2.2.1	2007	Hunan	Central China
NC_000962	1	4411532	2358544	4386438	99.4312	38.4381	35	58.9	SRR1723985	lineage4	lineage4.4.2	2007	Hubei	Central China
NC_000962	1	4411532	2364211	4370952	99.0801	38.4948	33.9	59	SRR1723983	lineage4	lineage4.4.2	2007	Zhejiang	Eastern China
NC_000962	1	4411532	2371445	4361817	98.8731	38.5362	33.2	58.8	SRR1723893	lineage4	lineage4.5	2007	Jiangxi	Eastern China
NC_000962	1	4411532	2375816	4364872	98.9423	38.6958	34.4	58.8	SRR1723510	lineage2	lineage2.2.1	2009	Jiangsu	Eastern China
NC_000962	1	4411532	2378937	4363675	98.9152	38.7505	34.4	58.7	SRR1723663	lineage2	lineage2.2.1	2009	Heilongjiang	Northeast China
NC_000962	1	4411532	2376927	4377937	99.2385	38.7547	36.4	58.7	SRR1723555	lineage2	lineage2.2.1	2009	Shanxi	Northern China
NC_000962	1	4411532	2410575	4365480	98.9561	38.8075	29.9	58.5	SRR1723735	lineage2	lineage2.2.1	2009	Anhui	Eastern China
NC_000962	1	4411532	2383630	4353931	98.6943	38.8744	36.5	58.8	SRR1723842	lineage2	lineage2.2.1	2009	Shanxi	Northern China
NC_000962	1	4411532	2389043	4375866	99.1915	38.9175	34.8	58.6	SRR1723822	lineage2	lineage2.2.1	2007	Jiangxi	Eastern China
NC_000962	1	4411532	2430839	4368013	99.0135	38.95	28.9	58.6	SRR1723452	lineage2	lineage2.2.1	2007	Anhui	Eastern China
NC_000962	1	4411532	2405169	4339196	98.3603	39.0712	31.3	58.7	SRR1723469	lineage2	lineage2.2.1	2007	Hubei	Central China
NC_000962	1	4411532	2400162	4359454	98.8195	39.097	34.9	58.7	SRR1723712	lineage2	lineage2.2.1	2009	Hebei	Northern China
NC_000962	1	4411532	2447608	4357045	98.7649	39.3347	29.6	58.6	SRR1723719	lineage2	lineage2.2.1	2009	Anhui	Eastern China
NC_000962	1	4411532	1839014	4362182	98.8813	39.356	35.7	58.8	SRR1710091	lineage2	lineage2.2.2	2011	Guangxi	Southern China
NC_000962	1	4411532	2460010	4362091	98.8793	39.4534	28.9	58.5	SRR1723496	lineage2	lineage2.2.1	2007	Anhui	Eastern China
NC_000962	1	4411532	2459074	4365765	98.9626	39.4698	29.4	58.6	SRR1723485	lineage2	lineage2.2.1	2007	Anhui	Eastern China
NC_000962	1	4411532	2427284	4367451	99.0008	39.544	35.2	58.9	SRR1723431	lineage2	lineage2.2.2	2009	Hebei	Northern China
NC_000962	1	4411532	2426158	4372688	99.1195	39.5509	35.4	58.7	SRR1723689	lineage2	lineage2.2.1.1	2009	Jiangsu	Eastern China
NC_000962	1	4411532	2440648	4394760	99.6198	39.6481	33	58.7	SRR1723411	lineage3	lineage3	2009	Qinghai	Northwest China
NC_000962	1	4411532	2461069	4376430	99.2043	40.0117	33.5	58.6	SRR1723574	lineage2	lineage2.2.1	2009	Guangdong	Southern China
NC_000962	1	4411532	2503940	4359447	98.8193	40.1416	28.8	58.6	SRR1723516	lineage2	lineage2.2.1	2007	Anhui	Eastern China
NC_000962	1	4411532	2474417	4330805	98.1701	40.3273	35.1	58.7	SRR1723570	lineage2	lineage2.2.1	2007	Inner Mongolia	Northern China
NC_000962	1	4411532	2480823	4357604	98.7776	40.3779	33.4	59	SRR1723993	lineage4	lineage4.4.2	2009	Zhejiang	Eastern China
NC_000962	1	4411532	2490111	4392166	99.561	40.4789	33.1	58.8	SRR1723892	lineage4	lineage4.5	2007	Hubei	Central China
NC_000962	1	4411532	2492505	4377296	99.2239	40.5075	33.7	58.6	SRR1723635	lineage2	lineage2.2.1	2007	Heilongjiang	Northeast China
NC_000962	1	4411532	2492808	4330419	98.1613	40.5896	33.9	58.8	SRR1723572	lineage2	lineage2.2.1	2009	Heilongjiang	Northeast China
NC_000962	1	4411532	2497996	4351243	98.6334	40.6693	33.2	58.7	SRR1723757	lineage2	lineage2.2.1	2007	Guangdong	Southern China
NC_000962	1	4411532	2502824	4406840	99.8936	40.6767	33.4	58.8	SRR1723940	lineage4	lineage4.5	2007	Heilongjiang	Northeast China
NC_000962	1	4411532	2505657	4352039	98.6514	40.815	35.5	58.7	SRR1723805	lineage2	lineage2.2.1	2009	Hebei	Central China
NC_000962	1	4411532	2547778	4341364	98.4094	40.8611	28.8	58.5	SRR1723481	lineage2	lineage2.2.1	2009	Fujian	Eastern China
NC_000962	1	4411532	2522855	4366784	98.9857	41.0054	32.8	58.7	SRR1723444	lineage2	lineage2.2.1	2017	Jiangsu	Eastern China
NC_000962	1	4411532	2522018	4354271	98.702	41.1239	36.5	58.8	SRR1723458	lineage2	lineage2.2.1	2007	Beijing	Northern China
NC_000962	1	4411532	2533882	4377715	99.2334	41.1637	32.4	58.7	SRR1723901	lineage4	lineage4.5	2007	Fujian	Eastern China
NC_000962	1	4411532	2550295	4389188	99.4935	41.4033	30.4	58.9	SRR1723919	lineage4	lineage4.5	2007	Hunan	Central China
NC_000962	1	4411532	2549837	4373148	99.1299	41.4238	33	58.5	SRR1723493	lineage2	lineage2.2.1	2007	Ningxia	Northwest China
NC_000962	1	4411532	2558736	4357806	98.7821	41.6851	34.4	59	SRR1723914	lineage4	lineage4.5	2007	Heilongjiang	Northeast China
NC_000962	1	4411532	2576013	4375660	99.1869	41.8266	32.6	58.6	SRR1723816	lineage2	lineage2.2.1	2009	Guangdong	Southern China
NC_000962	1	4411532	2592208	4356511	98.7528	42.1349	33.3	58.8	SRR1723938	lineage4	lineage4.5	2007	Shandong	Eastern China
NC_000962	1	4411532	2614349	4363100	98.9022	42.1818	31.4	58.7	SRR1723679	lineage2	lineage2.2.1	2009	Anhui	Eastern China
NC_000962	1	4411532	2607485	4366350	98.9758	42.1951	31.5	58.6	SRR1723669	lineage2	lineage2.2.1	2009	Anhui	Eastern China
NC_000962	1	4411532	2606771	4386429	99.431	42.305	32.6	58.7	SRR1723930	lineage4	lineage4.5	2007	Guizhou	Southwest China
NC_000962	1	4411532	2602428	4370739	99.0753	42.3939	35	58.7	SRR1723701	lineage2	lineage2.2.1.1	2009	Shanxi	Northern China
NC_000962	1	4411532	2622035	4370539	99.0708	42.7478	36.4	58.7	SRR1723642	lineage2	lineage2.2.1	2009	InnerMongolia	Northwest China
NC_000962	1	4411532	2636908	4381891	99.3281	42.8213	32.7	59	SRR1724011	lineage4	lineage4.2.2	2009	Guangdong	Southern China
NC_000962	1	4411532	2651492	4349009	98.5827	43.2444	36.8	58.9	SRR1723419	lineage2	lineage2.2.2	2009	Hebei	Northern China
NC_000962	1	4411532	2662811	4395686	99.6408	43.2855	33.7	58.8	SRR1723961	lineage4	lineage4.8	2007	Ningxia	Northwest China
NC_000962	1	4411532	2663170	4367421	99.0001	43.3513	33.5	58.8	SRR1723460	lineage2	lineage2.2.1	2007	Jiangsu	Eastern China
NC_000962	1	4411532	2669028	4406813	99.893	43.4615	34.1	58.9	SRR1723984	lineage4	lineage4.4.2	2007	Heilongjiang	Northeast China
NC_000962	1	4411532	2673514	4370979	99.0808	43.4631	33.4	58.6	SRR1723709	lineage2	lineage2.2.1	2007	Hunan	Central China
NC_000962	1	4411532	1279647	4390049	99.513	43.4856	38.2	59.3	CRR027639	lineage4	lineage4.5	2018	Beijing	Northern China
NC_000962	1	4411532	2694222	4347716	98.5534	43.4884	31.5	58.6	SRR1723827	lineage2	lineage2.2.1	2007	Fujian	Eastern China
NC_000962	1	4411532	1305790	4372420	99.1134	43.6421	38.7	59.1	SRR6280281	lineage2	lineage2.2.1	2013	Shanghai	Eastern China
NC_000962	1	4411532	2684914	4393767	99.5973	43.6455	33.7	59	SRR1724013	lineage4	lineage4.2.2	2007	Heilongjiang	Northeast China
NC_000962	1	4411532	2683807	4348704	98.5758	43.6643	33.6	58.7	SRR1723551	lineage2	lineage2.2.1	2009	Anhui	Eastern China
NC_000962	1	4411532	2681914	4324880	98.0358	43.7023	35.4	58.7	SRR1723634	lineage2	lineage2.2.1	2007	Beijing	Northern China
NC_000962	1	4411532	2716668	4368062	99.0146	44.1426	32.9	58.5	SRR1723630	lineage2	lineage2.2.1	2009	Gansu	Northwest China
NC_000962	1	4411532	2720798	4338476	98.344	44.2133	33.6	58.9	SRR1723424	lineage2	lineage2.2.2	2007	Liaoning	Northeast China
NC_000962	1	4411532	2732776	4381128	99.3108	44.4079	31.7	58.7	SRR1723854	lineage2	lineage2.2.1	2009	Hunan	Central China
NC_000962	1	4411532	2077986	4366277	98.9742	44.4284	35.7	59.1	SRR1710103	lineage2	lineage2.2.1	2010	Henan	Central China
NC_000962	1	4411532	2739638	4385886	99.4187	44.5513	34	58.7	SRR1723533	lineage2	lineage2.2.1	2007	Henan	Central China
NC_000962	1	4411532	2745548	4351541	98.6401	44.6484	33.9	58.7	SRR1723456	lineage2	lineage2.2.1	2007	InnerMongolia	Northern China
NC_000962	1	4411532	2771610	4365890	98.9654	44.8483	31.7	58.7	SRR1723450	lineage2	lineage2.2.1	2009	Fujian	Eastern China
NC_000962	1	4411532	2762412	4373930	99.1476	44.8971	33.5	58.6	SRR1723581	lineage2	lineage2.2.1	2007	Guangdong	Southern China
NC_000962	1	4411532	2758041	4379953	99.2842	44.9414	35.5	58.4	SRR1723746	lineage2	lineage2.2.1	2007	Qinghai	Northwest China
NC_000962	1	4411532	2797321	4360912	98.8526	44.9672	29	58.5	SRR1723621	lineage2	lineage2.2.1	2007	Anhui	Eastern China
NC_000962	1	4411532	2779874	4358024	98.7871	45.2921	35.3	58.8	SRR1723682	lineage2	lineage2.2.1.1	2007	Hebei	Northern China
NC_000962	1	4411532	2790327	4328851	98.1258	45.3639	33.2	58.6	SRR1723720	lineage2	lineage2.2.1	2007	Anhui	Eastern China
NC_000962	1	4411532	2788344	4336092	98.2899	45.4404	34.8	58.8	SRR1723840	lineage2	lineage2.2.1	2007	InnerMongolia	Northern China
NC_000962	1	4411532	2800009	4343060	98.4479	45.5083	33.6	58.7	SRR1723618	lineage2	lineage2.2.1	2007	Jilin	Northeast China
NC_000962	1	4411532	2793306	4370890	99.0787	45.5368	35.5	58.8	SRR1723795	lineage2	lineage2.2.1	2007	Jiangsu	Eastern China
NC_000962	1	4411532	2797017	4374130	99.1522	45.5443	34.5	58.6	SRR1723808	lineage2	lineage2.2.1	2009	InnerMongolia	Northern China
NC_000962	1	4411532	2807158	4374538	99.1614	45.7692	36	58.7	SRR1723685	lineage2	lineage2.2.1.1	2009	Ningxia	Northwest China
NC_000962	1	4411532	2821167	4373852	99.1459	45.8316	33.6	58.6	SRR1723945	lineage4	lineage4.5	2009	Hunan	Central China
NC_000962	1	4411532	2820639	4327031	98.0845	45.8573	33.4	58.7	SRR1723836	lineage2	lineage2.2.1	2007	Shandong	Eastern China
NC_000962	1	4411532	2825739	4356374	98.7497	45.9887	33.7	58.7	SRR1723851	lineage2	lineage2.2.1	2009	Shandong	Eastern China
NC_000962	1	4411532	2824739	4363702	98.9158	46.0259	35.5	58.8	SRR1723662	lineage2	lineage2.2.1	2007	Hebei	Northern China
NC_000962	1	4411532	2836382	4358284	98.793	46.1305	33.6	58.7	SRR1723657	lineage2	lineage2.2.1	2007	Shanxi	Northwest China
NC_000962	1	4411532	2832238	4357741	98.7807	46.1346	34.3	58.8	SRR1723544	lineage2	lineage2.2.1	2009	Anhui	Eastern China
NC_000962	1	4411532	2852948	4337339	98.3182	46.4843	35.3	58.8	SRR1723711	lineage2	lineage2.2.1	2009	Hebei	Northern China
NC_000962	1	4411532	2859891	4379183	99.2667	46.5015	34.1	58.7	SRR1723576	lineage2	lineage2.2.1	2007	Hebei	Northern China
NC_000962	1	4411532	2867399	4350492	98.6164	46.6151	33.2	58.6	SRR1723833	lineage2	lineage2.2.1	2007	Hubei	Central China
NC_000962	1	4411532	2865170	4377032	99.218	46.7188	36.4	58.8	SRR1723583	lineage2	lineage2.2.1	2009	Heilongjiang	Northeast China
NC_000962	1	4411532	2875495	4364149	98.9259	46.8477	34.5	58.7	SRR1723561	lineage2	lineage2.2.1	2009	Liaoning	Northeast China
NC_000962	1	4411532	2887187	4366880	98.9878	47.0533	35	58.8	SRR1723661	lineage2	lineage2.2.1	2009	Heilongjiang	Northeast China
NC_000962	1	4411532	2894139	4379202	99.2671	47.0568	33.2	58.7	SRR1723625	lineage2	lineage2.2.1	2009	Ningxia	Northwest China
NC_000962	1	4411532	2902647	4346794	98.5325	47.1574	33	58.7	SRR1723438	lineage2	lineage2.2.1	2007	Jiangxi	Eastern China
NC_000962	1	4411532	2897297	4357186	98.7681	47.229	36.2	58.9	SRR1723899	lineage4	lineage4.5	2007	Henan	Central China
NC_000962	1	4411532	2905748	4373521	99.1384	47.2665	33.1	58.7	SRR1723584	lineage2	lineage2.2.1	2007	Henan	Central China
NC_000962	1	4411532	2913940	4357478	98.7747	47.319	33.1	58.6	SRR1723731	lineage2	lineage2.2.1	2007	Sichuan	Southwest China
NC_000962	1	4411532	2914880	4382550	99.343	47.3383	32.4	58.6	SRR1723755	lineage2	lineage2.2.1	2007	Guizhou	Southwest China
NC_000962	1	4411532	2921217	4378853	99.2592	47.5418	33.8	58.9	SRR1723971	lineage4	lineage4.4.2	2007	Chongqing	Southwest China
NC_000962	1	4411532	2920723	4359597	98.8227	47.5528	33.7	58.7	SRR1723771	lineage2	lineage2.2.1	2009	Henan	Central China
NC_000962	1	4411532	2932888	4384425	99.3855	47.7023	33.7	58.8	SRR1723912	lineage4	lineage4.5	2007	Shandong	Eastern China
NC_000962	1	4411532	2947503	4377731	99.2338	47.8962	33.4	58.5	SRR1723605	lineage2	lineage2.2.1	2009	Hunan	Central China
NC_000962	1	4411532	2945978	4358458	98.7969	47.9492	34	58.8	SRR1723459	lineage2	lineage2.2.1	2009	Henan	Central China
NC_000962	1	4411532	2946512	4372472	99.1146	47.9527	33.7	58.7	SRR1723794	lineage2	lineage2.2.1	2007	Shandong	Eastern China
NC_000962	1	4411532	2953121	4328712	98.1226	48.009	33.5	58.6	SRR1723875	lineage2	lineage2.2.1	2007	Jiangsu	Eastern China
NC_000962	1	4411532	2964342	4336149	98.2912	48.2841	34.2	58.9	SRR1723925	lineage4	lineage4.5	2009	Zhejiang	Eastern China
NC_000962	1	4411532	2975823	4354004	98.696	48.3495	32.8	59	SRR1724000	lineage4	lineage4.2.2	2007	Jiangxi	Eastern China
NC_000962	1	4411532	2983656	4377149	99.2206	48.516	33.6	58.7	SRR1723487	lineage2	lineage2.2.1	2009	Hunan	Central China
NC_000962	1	4411532	3001407	4376177	99.1986	48.6325	31.6	58.6	SRR1723457	lineage2	lineage2.2.1	2009	Shaanxi	Northwest China
NC_000962	1	4411532	2997064	4379626	99.2768	48.6841	33.4	58.6	SRR1723552	lineage2	lineage2.2.1	2007	Guangdong	Southern China
NC_000962	1	4411532	2986492	4340850	98.3978	48.7	36.2	58.7	SRR1723841	lineage2	lineage2.2.1	2009	InnerMongolia	Northern China
NC_000962	1	4411532	2991626	4375680	99.1873	48.7313	34.4	58.7	SRR1723660	lineage2	lineage2.2.1	2009	Shanxi	Northern China
NC_000962	1	4411532	3021141	4346317	98.5217	49.081	32.6	58.6	SRR1723590	lineage2	lineage2.2.1	2007	Guizhou	Southwest China
NC_000962	1	4411532	3017711	4372512	99.1155	49.1627	34.9	58.7	SRR1723847	lineage2	lineage2.2.1	2009	Shanxi	Northern China
NC_000962	1	4411532	3027086	4348349	98.5678	49.1845	32.9	58.6	SRR1723765	lineage2	lineage2.2.1	2007	Shandong	Eastern China
NC_000962	1	4411532	3029016	4374229	99.1544	49.2879	34	58.7	SRR1723686	lineage2	lineage2.2.1.1	2009	Ningxia	Northwest China
NC_000962	1	4411532	3043978	4378967	99.2618	49.4701	32.9	58.9	SRR1723953	lineage4	lineage4.5	2007	Guangxi	Southern China
NC_000962	1	4411532	3040649	4364428	98.9323	49.531	35	58.7	SRR1723611	lineage2	lineage2.2.1	2009	Jilin	Northeast China
NC_000962	1	4411532	3047424	4386258	99.4271	49.5681	33.7	59.1	SRR1723989	lineage4	lineage4.4.2	2007	Shandong	Eastern China
NC_000962	1	4411532	3066729	4368739	99.03	49.8581	33.4	58.7	SRR1723522	lineage2	lineage2.2.1	2007	Hubei	Central China
NC_000962	1	4411532	3078381	4373604	99.1403	50.1082	34	58.7	SRR1723751	lineage2	lineage2.2.1	2009	Shandong	Eastern China
NC_000962	1	4411532	3090096	4359980	98.8314	50.2028	33.2	58.8	SRR1723921	lineage4	lineage4.5	2007	Jiangxi	Eastern China
NC_000962	1	4411532	3090554	4378384	99.2486	50.2426	33.3	58.7	SRR1723739	lineage2	lineage2.2.1	2007	Guangdong	Southern China
NC_000962	1	4411532	3091797	4356633	98.7556	50.2595	33.4	58.7	SRR1723702	lineage2	lineage2.2.1.1	2007	Henan	Central China
NC_000962	1	4411532	3086016	4332612	98.2111	50.2806	35	58.8	SRR1723768	lineage2	lineage2.2.1	2009	Liaoning	Northeast China
NC_000962	1	4411532	3089958	4375103	99.1742	50.3368	34.9	58.7	SRR1723691	lineage2	lineage2.2.1.1	2009	Shanxi	Northern China
NC_000962	1	4411532	3105600	4367438	99.0005	50.4888	32.9	58.7	SRR1723832	lineage2	lineage2.2.1	2009	Henan	Central China
NC_000962	1	4411532	1172073	4393546	99.5923	50.5007	36.3	59.4	SRR8651617	lineage4	lineage4.5	2019	Wenzhou	Eastern China
NC_000962	1	4411532	3109085	4371313	99.0883	50.5579	33.2	58.7	SRR1723545	lineage2	lineage2.2.1	2007	Hebei	Northern China
NC_000962	1	4411532	3118802	4399050	99.7171	50.692	33.3	58.9	SRR1723991	lineage4	lineage4.4.2	2007	Hunan	Central China
NC_000962	1	4411532	3112258	4354732	98.7125	50.7648	36.7	58.8	SRR1723637	lineage2	lineage2.2.1	2007	Shandong	Eastern China
NC_000962	1	4411532	3118959	4346483	98.5255	50.7742	33.7	58.7	SRR1723706	lineage2	lineage2.2.1.1	2009	Henan	Central China
NC_000962	1	4411532	1189992	4359430	98.819	50.7813	34.1	59.2	SRR8651616	lineage2	lineage2.2.1	2019	Wenzhou	Eastern China
NC_000962	1	4411532	3147166	4381603	99.3216	51.2196	35.2	58.7	SRR1723784	lineage2	lineage2.2.1	2007	Gansu	Northwest China
NC_000962	1	4411532	3151731	4355572	98.7315	51.2204	32.9	58.8	SRR1723987	lineage4	lineage4.4.2	2007	Shandong	Eastern China
NC_000962	1	4411532	3149746	4354200	98.7004	51.2219	33.8	58.6	SRR1723766	lineage2	lineage2.2.1	2007	Shanxi	Northwest China
NC_000962	1	4411532	3152395	4372483	99.1148	51.2336	33.6	58.7	SRR1723715	lineage2	lineage2.2.1	2007	Anhui	Eastern China
NC_000962	1	4411532	3151703	4363230	98.9051	51.2867	33.7	58.7	SRR1723524	lineage2	lineage2.2.1	2007	Guangdong	Southern China
NC_000962	1	4411532	3173235	4352883	98.6706	51.3638	31.9	58.6	SRR1723483	lineage2	lineage2.2.1	2009	Jiangxi	Eastern China
NC_000962	1	4411532	3166752	4345783	98.5096	51.5057	33.8	58.7	SRR1723563	lineage2	lineage2.2.1	2007	Henan	Central China
NC_000962	1	4411532	3190381	4325412	98.0478	51.8529	32.7	58.6	SRR1723756	lineage2	lineage2.2.1	2007	Zhejiang	Eastern China
NC_000962	1	4411532	3192922	4329126	98.132	51.9326	33.6	58.6	SRR1723741	lineage2	lineage2.2.1	2007	Anhui	Eastern China
NC_000962	1	4411532	3197849	4367170	98.9944	51.9542	32.8	58.7	SRR1723651	lineage2	lineage2.2.1	2009	Guangdong	Southern China
NC_000962	1	4411532	3192448	4343739	98.4633	52.0162	35	58.7	SRR1723707	lineage2	lineage2.2.1.1	2009	Henan	Central China
NC_000962	1	4411532	1532529	4373042	99.1275	52.0641	38.5	59	CRR027645	lineage2	lineage2.2.1	2017	Beijing	Northern China
NC_000962	1	4411532	3205177	4373264	99.1325	52.2713	36.3	58.8	SRR1723439	lineage2	lineage2.2.1	2007	Shanxi	Northwest China
NC_000962	1	4411532	3215271	4365710	98.9613	52.275	33.1	58.9	SRR1723931	lineage4	lineage4.5	2009	Guizhou	Southwest China
NC_000962	1	4411532	3216961	4365448	98.9554	52.2961	33.1	58.6	SRR1723874	lineage2	lineage2.2.1	2007	Guangdong	Southern China
NC_000962	1	4411532	3216762	4374076	99.151	52.4609	36.2	58.8	SRR1723793	lineage2	lineage2.2.1	2007	Liaoning	Northeast China
NC_000962	1	4411532	3252625	4378486	99.2509	52.6579	31.1	58.4	SRR1723638	lineage2	lineage2.2.1	2009	Shaanxi	Northwest China
NC_000962	1	4411532	3259576	4376811	99.2129	52.7572	31.9	58.7	SRR1723447	lineage2	lineage2.2.1	2009	Anhui	Eastern China
NC_000962	1	4411532	3247740	4372969	99.1259	52.9128	35.1	58.7	SRR1723714	lineage2	lineage2.2.1	2009	Shanxi	Northern China
NC_000962	1	4411532	3265347	4391355	99.5426	53.0625	33	59	SRR1724010	lineage4	lineage4.2.2	2009	Guangdong	Southern China
NC_000962	1	4411532	3272778	4374514	99.1609	53.2379	33.9	58.7	SRR1723779	lineage2	lineage2.2.1	2007	Tianjin	Northern China
NC_000962	1	4411532	3284571	4365489	98.9563	53.5096	34.9	58.8	SRR1723652	lineage2	lineage2.2.1	2009	Jilin	Northeast China
NC_000962	1	4411532	3292215	4374598	99.1628	53.5516	33.4	58.6	SRR1723684	lineage2	lineage2.2.1.1	2009	Ningxia	Northwest China
NC_000962	1	4411532	1324416	4360763	98.8492	53.588	37	59	SRR8651566	lineage2	lineage2.2.1	2014	Zhejiang	Eastern China
NC_000962	1	4411532	3331544	4356147	98.7445	53.6089	29.8	58.6	SRR1723472	lineage2	lineage2.2.1	2009	Fujian	Eastern China
NC_000962	1	4411532	3299291	4356351	98.7492	53.6188	33.1	58.7	SRR1723633	lineage2	lineage2.2.1	2007	Chongqing	Southwest China
NC_000962	1	4411532	3291803	4378241	99.2454	53.6857	36.2	58.7	SRR1723591	lineage2	lineage2.2.1	2009	Ningxia	Northwest China
NC_000962	1	4411532	1283390	4365290	98.9518	53.9824	36.3	59.2	SRR8651621	lineage2	lineage2.2.1	2014	Zhejiang	Eastern China
NC_000962	1	4411532	3315375	4397825	99.6893	54.0646	36.7	58.9	SRR1723911	lineage4	lineage4.5	2007	Liaoning	Northeast China
NC_000962	1	4411532	3330114	4374462	99.1597	54.2078	34.4	58.8	SRR1723671	lineage2	lineage2.2.1	2009	Jiangxi	Eastern China
NC_000962	1	4411532	3338692	4378314	99.247	54.4018	34.9	58.7	SRR1723881	lineage2	lineage2.2.1	2009	Shanxi	Northern China
NC_000962	1	4411532	3364981	4371955	99.1029	54.7206	33.9	58.7	SRR1723656	lineage2	lineage2.2.1	2007	Hebei	Northern China
NC_000962	1	4411532	3361531	4363841	98.9189	54.726	34.3	58.8	SRR1723473	lineage2	lineage2.2.1	2009	Henan	Central China
NC_000962	1	4411532	3371206	4364845	98.9417	54.824	33.6	58.7	SRR1723593	lineage2	lineage2.2.1	2009	Sichuan	Southwest China
NC_000962	1	4411532	1614426	4373115	99.1292	54.8245	38.5	59.1	CRR027651	lineage2	lineage2.2.1	2007	Hunan Province	Central China
NC_000962	1	4411532	3368122	4367189	98.9948	54.8779	35.1	58.7	SRR1723658	lineage2	lineage2.2.1	2009	Henan	Central China
NC_000962	1	4411532	3385114	4325229	98.0437	54.9993	32.9	58.7	SRR1723632	lineage2	lineage2.2.1	2007	Chongqing	Southwest China
NC_000962	1	4411532	3387138	4365471	98.9559	55.138	34	58.7	SRR1723474	lineage2	lineage2.2.1	2009	Henan	Central China
NC_000962	1	4411532	3391455	4386636	99.4357	55.1469	33.6	59	SRR1724008	lineage4	lineage4.2.2	2007	Hunan	Central China
NC_000962	1	4411532	3394378	4350931	98.6263	55.3714	36.4	58.8	SRR1723866	lineage2	lineage2.2.1	2007	Shandong	Eastern China
NC_000962	1	4411532	3406055	4371251	99.0869	55.4474	34	58.8	SRR1723547	lineage2	lineage2.2.1	2007	Henan	Central China
NC_000962	1	4411532	3433968	4369655	99.0507	55.8955	33.9	58.8	SRR1723623	lineage2	lineage2.2.1	2007	Beijing	Northern China
NC_000962	1	4411532	3454085	4375124	99.1747	56.1713	34.1	58.6	SRR1723806	lineage2	lineage2.2.1	2009	Shandong	Eastern China
NC_000962	1	4411532	3450710	4366761	98.9851	56.2331	35.2	58.9	SRR1723448	lineage2	lineage2.2.1	2009	Heilongjiang	Northeast China
NC_000962	1	4411532	3462878	4336392	98.2967	56.2762	33.3	58.7	SRR1723803	lineage2	lineage2.2.1	2007	Sichuan	Southwest China
NC_000962	1	4411532	3456290	4365386	98.954	56.2804	34.1	58.8	SRR1723453	lineage2	lineage2.2.1	2007	Henan	Central China
NC_000962	1	4411532	3470097	4333128	98.2227	56.3572	32.9	58.8	SRR1723434	lineage2	lineage2.2.2	2009	Gansu	Northwest China
NC_000962	1	4411532	3463652	4363623	98.914	56.3612	34.2	58.7	SRR1723722	lineage2	lineage2.2.1	2007	Heilongjiang	Northeast China
NC_000962	1	4411532	3468087	4366687	98.9835	56.3642	33.6	58.5	SRR1723860	lineage2	lineage2.2.1	2007	Jiangxi	Eastern China
NC_000962	1	4411532	3470696	4328963	98.1283	56.3996	32.9	58.6	SRR1723617	lineage2	lineage2.2.1	2007	Jiangsu	Eastern China
NC_000962	1	4411532	3480030	4380591	99.2986	56.6073	34	58.7	SRR1723624	lineage2	lineage2.2.1	2009	Ningxia	Northwest China
NC_000962	1	4411532	3488966	4362997	98.8998	56.7306	34	58.9	SRR1723915	lineage4	lineage4.5	2007	Liaoning	Northeast China
NC_000962	1	4411532	3489837	4377697	99.233	56.7804	34.4	59	SRR1723969	lineage4	lineage4.4.2	2007	Hunan	Central China
NC_000962	1	4411532	3497604	4371463	99.0917	56.854	33.6	58.7	SRR1723477	lineage2	lineage2.2.1	2007	Guangxi	Southern China
NC_000962	1	4411532	3517095	4350618	98.6192	57.1586	33.1	58.8	SRR1723897	lineage4	lineage4.5	2007	Jiangsu	Eastern China
NC_000962	1	4411532	1362831	4381073	99.3096	57.5661	36.4	59.4	SRR8651642	lineage4	lineage4.5	2014	Zhejiang	Eastern China
NC_000962	1	4411532	3554725	4371181	99.0853	57.8639	34.1	58.7	SRR1723659	lineage2	lineage2.2.1	2009	Henan	Central China
NC_000962	1	4411532	3560682	4354458	98.7063	57.9895	34.3	58.9	SRR1723982	lineage4	lineage4.4.2	2009	Jiangxi	Eastern China
NC_000962	1	4411532	3564280	4358982	98.8088	57.9936	33.9	58.8	SRR1723428	lineage2	lineage2.2.2	2007	Yunnan	Southwest China
NC_000962	1	4411532	3560612	4371948	99.1027	58.0049	35.2	58.7	SRR1723888	lineage2	lineage2.2.1	2007	Shandong	Eastern China
NC_000962	1	4411532	3574110	4379686	99.2781	58.0535	33.4	59	SRR1723968	lineage4	lineage4.4.2	2007	Hunan	Central China
NC_000962	1	4411532	1712806	4366294	98.9746	58.1631	38.6	59	CRR027665	lineage2	lineage2.2.1	2007	Guangdong Province	Southern China
NC_000962	1	4411532	3587220	4353397	98.6822	58.4556	35.4	58.8	SRR1723664	lineage2	lineage2.2.1	2009	Henan	Central China
NC_000962	1	4411532	3599204	4379744	99.2794	58.6025	33.8	58.9	SRR1723908	lineage4	lineage4.5	2009	Jiangsu	Eastern China
NC_000962	1	4411532	3619987	4357605	98.7776	58.8801	33.8	58.8	SRR1723502	lineage2	lineage2.2.1	2007	Hebei	Northern China
NC_000962	1	4411532	3617387	4367555	99.0031	58.8921	34	58.7	SRR1723778	lineage2	lineage2.2.1	2007	Henan	Central China
NC_000962	1	4411532	3651231	4374839	99.1682	59.4508	34.3	58.7	SRR1723870	lineage2	lineage2.2.1	2007	Henan	Central China
NC_000962	1	4411532	2772274	4369448	99.046	59.4739	35.8	58.9	SRR1710059	lineage2	lineage2.1	2011	Guangxi	Southern China
NC_000962	1	4411532	3655572	4332079	98.199	59.504	34.4	58.8	SRR1723441	lineage2	lineage2.2.1	2007	Guangxi	Southern China
NC_000962	1	4411532	1760838	4385378	99.4071	59.5765	39.5	59	CRR027588	lineage2	lineage2.2.1	2017	Beijing	Northern China
NC_000962	1	4411532	3662644	4351599	98.6414	59.6014	34.1	58.7	SRR1723681	lineage2	lineage2.2.1.1	2009	Henan	Central China
NC_000962	1	4411532	3671462	4360416	98.8413	59.7668	34.3	58.8	SRR1723417	lineage3	lineage3	2007	Xinjiang	Northwest China
NC_000962	1	4411532	3685895	4340295	98.3852	59.9447	33.8	58.7	SRR1723774	lineage2	lineage2.2.1	2007	Fujian	Eastern China
NC_000962	1	4411532	3690174	4389043	99.4902	59.995	33.5	58.8	SRR1723970	lineage4	lineage4.4.2	2007	Hubei	Central China
NC_000962	1	4411532	3696834	4375089	99.1739	60.0945	34.1	58.6	SRR1723600	lineage2	lineage2.2.1	2009	Shaanxi	Northwest China
NC_000962	1	4411532	2627609	4374634	99.1636	60.131	34.5	58.8	SRR1723700	lineage2	lineage2.2.1.1	2007	Shandong	Eastern China
NC_000962	1	4411532	3701444	4338367	98.3415	60.2167	33.9	58.8	SRR1723560	lineage2	lineage2.2.1	2007	Henan	Central China
NC_000962	1	4411532	3704102	4338062	98.3346	60.3023	34.5	58.8	SRR1723445	lineage2	lineage2.2.1	2007	Hubei	Central China
NC_000962	1	4411532	3719168	4394235	99.6079	60.4523	33.3	58.8	SRR1723937	lineage4	lineage4.5	2007	Hunan	Central China
NC_000962	1	4411532	3713913	4361322	98.8618	60.5203	35	58.7	SRR1723641	lineage2	lineage2.2.1	2009	InnerMongolia	Northwest China
NC_000962	1	4411532	3729392	4374466	99.1598	60.6609	33.4	58.7	SRR1723688	lineage2	lineage2.2.1.1	2009	Ningxia	Northwest China
NC_000962	1	4411532	3735140	4372282	99.1103	60.7066	33.2	58.7	SRR1723597	lineage2	lineage2.2.1	2007	Henan	Central China
NC_000962	1	4411532	3733268	4371630	99.0955	60.7692	33.9	58.7	SRR1723608	lineage2	lineage2.2.1	2009	Jiangsu	Eastern China
NC_000962	1	4411532	1796108	4376389	99.2034	60.7929	38.5	59	CRR027469	lineage2	lineage2.2.1	2017	Beijing	Northern China
NC_000962	1	4411532	3741453	4372499	99.1152	60.8398	33.2	58.7	SRR1723500	lineage2	lineage2.2.1	2009	Ningxia	Northwest China
NC_000962	1	4411532	3731132	4374130	99.1522	60.8561	36.7	58.7	SRR1723724	lineage2	lineage2.2.1	2007	Anhui	Eastern China
NC_000962	1	4411532	3747367	4357520	98.7757	60.8886	33.1	58.8	SRR1723906	lineage4	lineage4.5	2009	Sichuan	Southwest China
NC_000962	1	4411532	3737511	4377953	99.2388	60.9642	36.5	58.8	SRR1723780	lineage2	lineage2.2.1	2007	Jilin	Northeast China
NC_000962	1	4411532	3757916	4392650	99.572	61.1281	33.6	58.9	SRR1723920	lineage4	lineage4.5	2007	Henan	Central China
NC_000962	1	4411532	3747867	4366944	98.9893	61.1369	36.7	58.8	SRR1723648	lineage2	lineage2.2.1	2007	Shanxi	Northwest China
NC_000962	1	4411532	1800960	4372896	99.1242	61.1898	38.5	59.1	CRR027649	lineage2	lineage2.2.1	2007	Hunan Province	Central China
NC_000962	1	4411532	3772682	4381714	99.3241	61.3237	33.9	58.9	SRR1723958	lineage4	lineage4.5	2007	Tianjin	Northern China
NC_000962	1	4411532	3760251	4359030	98.8099	61.3366	36.5	58.8	SRR1723717	lineage2	lineage2.2.1	2009	Shandong	Eastern China
NC_000962	1	4411532	3762094	4344792	98.4871	61.3593	36.2	58.8	SRR1723764	lineage2	lineage2.2.1	2009	Sichuan	Southwest China
NC_000962	1	4411532	3770902	4386458	99.4316	61.504	35.9	58.8	SRR1723414	lineage3	lineage3	2009	Henan	Central China
NC_000962	1	4411532	3780000	4366207	98.9726	61.539	34.1	58.7	SRR1723579	lineage2	lineage2.2.1	2009	Shandong	Eastern China
NC_000962	1	4411532	3787331	4345738	98.5086	61.6303	33.9	58.7	SRR1723530	lineage2	lineage2.2.1	2007	Shanxi	Northwest China
NC_000962	1	4411532	3805301	4370696	99.0743	62.0582	36.4	58.8	SRR1723580	lineage2	lineage2.2.1	2007	Xinjiang	Northwest China
NC_000962	1	4411532	3817545	4361090	98.8566	62.079	33.8	58.7	SRR1723508	lineage2	lineage2.2.1	2007	Hubei	Central China
NC_000962	1	4411532	3816117	4331298	98.1813	62.0815	34	58.7	SRR1723767	lineage2	lineage2.2.1	2007	Hebei	Northern China
NC_000962	1	4411532	3817520	4371258	99.0871	62.1627	33.8	58.7	SRR1723568	lineage2	lineage2.2.1	2009	Shandong	Eastern China
NC_000962	1	4411532	3824520	4365607	98.959	62.2121	34	58.7	SRR1723606	lineage2	lineage2.2.1	2007	Hebei	Northern China
NC_000962	1	4411532	1835457	4379257	99.2684	62.3826	38.2	59	SRR10040309	lineage2	lineage2.2.1	2013	shenzhen	Southern China
NC_000962	1	4411532	3838237	4359396	98.8182	62.4166	33.5	58.9	SRR1724012	lineage4	lineage4.2.2	2007	Hubei	Central China
NC_000962	1	4411532	3842764	4376262	99.2005	62.5072	33.5	58.6	SRR1723838	lineage2	lineage2.2.1	2009	Shaanxi	Northwest China
NC_000962	1	4411532	3837658	4370305	99.0655	62.5871	36.1	58.8	SRR1723743	lineage2	lineage2.2.1	2007	Henan	Central China
NC_000962	1	4411532	3853614	4326448	98.0713	62.6945	33.4	58.8	SRR1723644	lineage2	lineage2.2.1	2009	Guangxi	Southern China
NC_000962	1	4411532	3854022	4329262	98.1351	62.7053	33.9	58.8	SRR1723494	lineage2	lineage2.2.1	2007	Henan	Central China
NC_000962	1	4411532	3906345	4378801	99.2581	63.4912	33.4	58.7	SRR1723562	lineage2	lineage2.2.1	2007	Guangdong	Southern China
NC_000962	1	4411532	3912423	4356700	98.7571	63.8143	36.5	58.8	SRR1723667	lineage2	lineage2.2.1	2009	Guangxi	Southern China
NC_000962	1	4411532	3925823	4362928	98.8983	63.9817	35.6	58.8	SRR1723455	lineage2	lineage2.2.1	2009	Liaoning	Northeast China
NC_000962	1	4411532	1645220	4370824	99.0772	64.0558	36.1	59.1	SRR8651583	lineage2	lineage2.2.1	2014	Zhejiang	Eastern China
NC_000962	1	4411532	3940181	4379673	99.2778	64.0948	34	58.8	SRR1723978	lineage4	lineage4.4.2	2007	Guangxi	Southern China
NC_000962	1	4411532	1889620	4363708	98.9159	64.2044	38.5	59	CRR027515	lineage2	lineage2.2.1	2007	Anhui Province	Eastern China
NC_000962	1	4411532	3953192	4361807	98.8728	64.2953	33.9	58.9	SRR1723977	lineage4	lineage4.4.2	2007	InnerMongolia	Northern China
NC_000962	1	4411532	1893346	4360652	98.8467	64.3309	38.5	59.1	CRR027504	lineage2	lineage2.2.1	2007	Zhejiang Province	Eastern China
NC_000962	1	4411532	1927578	4381134	99.3109	64.4305	38.7	59	SRR6280132	lineage2	lineage2.2.1	2009	Shanghai	Eastern China
NC_000962	1	4411532	3966471	4392499	99.5686	64.4829	33.7	58.9	SRR1723929	lineage4	lineage4.5	2007	Hunan	Central China
NC_000962	1	4411532	3970281	4366231	98.9731	64.6123	33.8	58.7	SRR1723723	lineage2	lineage2.2.1	2007	Heilongjiang	Northeast China
NC_000962	1	4411532	1909118	4356115	98.7438	64.8403	38.5	59	CRR027517	lineage2	lineage2.2.1	2017	Beijing	Northern China
NC_000962	1	4411532	3988102	4378130	99.2428	65.0483	36.2	58.8	SRR1723479	lineage2	lineage2.2.1	2009	Guangdong	Southern China
NC_000962	1	4411532	1952191	4379482	99.2735	65.2081	38.8	58.6	SRR6280210	lineage2	lineage2.2.1	2010	Shanghai	Eastern China
NC_000962	1	4411532	4045428	4399397	99.7249	65.7577	33.7	58.8	SRR1723932	lineage4	lineage4.5	2007	Sichuan	Southwest China
NC_000962	1	4411532	1965545	4372440	99.1139	65.8862	37	59.2	SRR8651641	lineage2	lineage2.2.2	2019	Wenzhou	Eastern China
NC_000962	1	4411532	3140266	4366731	98.9845	65.9789	35.4	58.9	SRR1710099	lineage2	lineage2.2.1	2010	Henan	Central China
NC_000962	1	4411532	4064244	4368250	99.0189	66.1106	33.9	58.7	SRR1723732	lineage2	lineage2.2.1	2007	Hunan	Central China
NC_000962	1	4411532	4067717	4376877	99.2144	66.1357	33.9	58.7	SRR1723525	lineage2	lineage2.2.1	2007	Guangdong	Southern China
NC_000962	1	4411532	4082651	4372227	99.109	66.3465	33.4	58.7	SRR1723476	lineage2	lineage2.2.1	2009	Guizhou	Southwest China
NC_000962	1	4411532	4089819	4379445	99.2727	66.5414	33.8	58.6	SRR1723594	lineage2	lineage2.2.1	2007	Ningxia	Northwest China
NC_000962	1	4411532	3136971	4363400	98.909	66.576	35.6	59.1	SRR1710088	lineage2	lineage2.2.1	2010	Guangxi	Southern China
NC_000962	1	4411532	4099212	4369346	99.0437	66.6643	33.8	58.7	SRR1723861	lineage2	lineage2.2.1	2007	Hunan	Central China
NC_000962	1	4411532	4108343	4397850	99.6899	66.8403	33.7	58.8	SRR1723980	lineage4	lineage4.4.2	2009	Gansu	Northwest China
NC_000962	1	4411532	4119431	4372463	99.1144	66.9913	33.2	58.8	SRR1723423	lineage2	lineage2.2.2	2009	Shannxi	Northwest China
NC_000962	1	4411532	2009417	4370468	99.0692	67.0363	38.8	58.7	SRR6280206	lineage2	lineage2.2.1	2010	Shanghai	Eastern China
NC_000962	1	4411532	2020098	4378785	99.2577	67.3048	38.6	58.5	SRR6280308	lineage2	lineage2.2.1	2012	Shanghai	Eastern China
NC_000962	1	4411532	4141619	4381546	99.3203	67.4005	34.8	58.7	SRR1723465	lineage2	lineage2.2.1	2007	Tibet	Eastern China
NC_000962	1	4411532	4166638	4366437	98.9778	67.7156	33.7	58.8	SRR1723426	lineage2	lineage2.2.2	2007	Chongqing	Southwest China
NC_000962	1	4411532	4166133	4405013	99.8522	67.9292	36.2	58.9	SRR1723976	lineage4	lineage4.4.2	2007	Jilin	Northeast China
NC_000962	1	4411532	2003329	4366449	98.9781	67.9886	39.4	59.1	CRR027463	lineage2	lineage2.2.1	2017	Beijing	Northern China
NC_000962	1	4411532	4194537	4377646	99.2319	68.1733	33.3	59	SRR1724004	lineage4	lineage4.2.2	2009	Sichuan	Southwest China
NC_000962	1	4411532	2008571	4356794	98.7592	68.2429	38.5	59.1	CRR027510	lineage2	lineage2.2.1	2007	Anhui Province	Eastern China
NC_000962	1	4411532	4185810	4369636	99.0503	68.2802	36.6	58.8	SRR1723882	lineage2	lineage2.2.1	2007	Hebei	Northern China
NC_000962	1	4411532	4199672	4369011	99.0361	68.3835	34	58.8	SRR1723619	lineage2	lineage2.2.1	2007	Shandong	Eastern China
NC_000962	1	4411532	4217887	4359729	98.8257	68.6444	34.2	58.8	SRR1723504	lineage2	lineage2.2.1	2007	Hebei	Northern China
NC_000962	1	4411532	2022512	4373037	99.1274	69.1882	38.2	59.1	SRR10040168	lineage2	lineage2.2.1.1	2007	Guangdong	Southern China
NC_000962	1	4411532	4260753	4372021	99.1044	69.4092	34.5	58.8	SRR1723654	lineage2	lineage2.2.1	2007	Jilin	Northeast China
NC_000962	1	4411532	4280526	4345819	98.5104	69.8272	36.6	58.9	SRR1723900	lineage4	lineage4.5	2009	InnerMongolia	Northern China
NC_000962	1	4411532	4291702	4391688	99.5502	69.8497	34.6	58.8	SRR1723962	lineage4	lineage4.4.1.2	2007	Guangdong	Southern China
NC_000962	1	4411532	2080464	4398707	99.7093	70.4649	39	59.3	CRR027633	lineage4	lineage4.5	2007	Hunan	Central China
NC_000962	1	4411532	3300597	4376240	99.2	70.937	36	58.7	SRR1710094	lineage2	lineage2.2.1	2011	Guangxi	Southern China
NC_000962	1	4411532	3536690	4340844	98.3977	71.1669	34.6	59.1	SRR6280279	lineage2	lineage2.2.1	2013	Shanghai	Eastern China
NC_000962	1	4411532	2131848	4378481	99.2508	71.2054	38.8	58.8	SRR6280199	lineage2	lineage2.2.1	2011	Shanghai	Eastern China
NC_000962	1	4411532	2152111	4375451	99.1821	71.5807	38.5	58.8	SRR6280236	lineage2	lineage2.2.1	2011	Shanghai	Eastern China
NC_000962	1	4411532	4389168	4352718	98.6668	71.5872	36.4	59.1	SRR1723964	lineage4	lineage4.4.2	2007	Guangdong	Southern China
NC_000962	1	4411532	4392153	4370240	99.064	71.633	36.3	58.8	SRR1723672	lineage2	lineage2.2.1	2009	Chongqing	Southwest China
NC_000962	1	4411532	3357632	4374407	99.1585	72.0432	35.9	58.8	SRR1710092	lineage2	lineage2.2.1	2011	Guangxi	Southern China
NC_000962	1	4411532	4437495	4380754	99.3023	72.1865	34.7	58.8	SRR1723422	lineage2	lineage2.2.2	2007	Shaanxi	Northwest China
NC_000962	1	4411532	2174795	4380666	99.3003	72.3922	38.9	59	SRR6280272	lineage2	lineage2.2.1	2015	Shanghai	Eastern China
NC_000962	1	4411532	4446856	4380886	99.3053	72.4796	34.4	58.7	SRR1723462	lineage2	lineage2.2.1	2009	Guizhou	Southwest China
NC_000962	1	4411532	4461199	4373120	99.1293	72.5855	33.6	58.7	SRR1723498	lineage2	lineage2.2.1	2009	Ningxia	Northwest China
NC_000962	1	4411532	4473207	4379909	99.2832	72.8275	35.4	58.7	SRR1723820	lineage2	lineage2.2.1	2007	Qinghai	Northwest China
NC_000962	1	4411532	4498987	4373389	99.1354	73.3715	36.3	58.8	SRR1723461	lineage2	lineage2.2.1	2009	Shaanxi	Northwest China
NC_000962	1	4411532	4509754	4369932	99.057	73.4455	34.2	58.9	SRR1723935	lineage4	lineage4.5	2009	Zhejiang	Eastern China
NC_000962	1	4411532	4516317	4359292	98.8158	73.4746	34	58.8	SRR1724015	lineage1	lineage1.2.1	2007	Guangdong	Southern China
NC_000962	1	4411532	2203298	4373269	99.1327	73.6421	38.8	58.8	SRR6280212	lineage2	lineage2.2.1	2011	Shanghai	Eastern China
NC_000962	1	4411532	2207339	4374742	99.166	73.8603	38.7	58.8	SRR6280217	lineage2	lineage2.2.1.1	2011	Shanghai	Eastern China
NC_000962	1	4411532	3707788	4331299	98.1813	74.6753	34.6	59.1	SRR6280278	lineage2	lineage2.2.1.1	2013	Shanghai	Eastern China
NC_000962	1	4411532	2252676	4380358	99.2934	74.7628	38.6	58.3	SRR6280286	lineage2	lineage2.2.1	2012	Shanghai	Eastern China
NC_000962	1	4411532	3690119	4377183	99.2214	74.884	32.3	59.1	SRR671780	lineage2	lineage2.2.1	2012	Heilongjiang	Northeast China
NC_000962	1	4411532	3659588	4347441	98.5472	74.9544	34.7	59.1	SRR6280288	lineage2	lineage2.2.1	2013	Shanghai	Eastern China
NC_000962	1	4411532	4641042	4374026	99.1498	75.1934	31.5	58.5	SRR1723721	lineage2	lineage2.2.1	2009	Tibet	Northwest China
NC_000962	1	4411532	2216905	4388073	99.4682	75.3006	38.5	59.4	CRR027663	lineage4	lineage4.2.2	2007	Guangdong	Southern China
NC_000962	1	4411532	2264866	4379314	99.2697	75.3741	38.5	58.9	SRR6280237	lineage2	lineage2.2.1	2011	Shanghai	Eastern China
NC_000962	1	4411532	1846224	4366962	98.9897	75.403	36.3	59.2	SRR8651584	lineage2	lineage2.2.1	2014	Zhejiang	Eastern China
NC_000962	1	4411532	1817202	4371736	99.0979	75.7211	36.7	59.2	SRR8651556	lineage2	lineage2.2.1	2019	Wenzhou	Eastern China
NC_000962	1	4411532	1911286	4367725	99.007	76.0584	36.6	59.1	SRR8651571	lineage2	lineage2.2.1	2019	Wenzhou	Eastern China
NC_000962	1	4411532	4674620	4370393	99.0675	76.0671	34.1	58.8	SRR1723636	lineage2	lineage2.2.1	2007	Tianjin	Northern China
NC_000962	1	4411532	4697276	4380974	99.3073	76.4251	34.6	58.7	SRR1723849	lineage2	lineage2.2.1	2007	Shaanxi	Northwest China
NC_000962	1	4411532	2250431	4363863	98.9194	76.4351	38.6	59	CRR027483	lineage2	lineage2.2.1	2007	Jiangsu Province	Eastern China
NC_000962	1	4411532	2007069	4369651	99.0506	76.7507	37	59.1	SRR8651613	lineage2	lineage2.2.1.1	2014	Zhejiang	Eastern China
NC_000962	1	4411532	4719930	4370851	99.0778	76.7902	34.6	58.7	SRR1723470	lineage2	lineage2.2.1	2007	Xinjiang	Northwest China
NC_000962	1	4411532	2316215	4377911	99.2379	77.0394	38.8	58.8	SRR6280228	lineage2	lineage2.2.1.1	2012	Shanghai	Eastern China
NC_000962	1	4411532	4759550	4377267	99.2233	77.5066	35.5	58.7	SRR1723578	lineage2	lineage2.2.1	2009	InnerMongolia	Northern China
NC_000962	1	4411532	3634379	4374166	99.153	77.6431	35.7	58.8	SRR1710089	lineage2	lineage2.2.1	2010	Guangxi	Southern China
NC_000962	1	4411532	2286261	4392242	99.5627	77.7202	38.9	59.2	SRR10040194	lineage4	lineage4.2.2	2013	Shenzhen	Southern China
NC_000962	1	4411532	3628780	4369208	99.0406	77.8931	35.9	59.2	SRR1710102	lineage2	lineage2.2.2	2011	Henan	Central China
NC_000962	1	4411532	3844212	4365483	98.9562	78.0437	32.4	59.1	SRR671779	lineage2	lineage2.2.1	2012	Fujian	Eastern China
NC_000962	1	4411532	3869179	4353950	98.6947	78.1283	34.6	59.1	SRR6280283	lineage2	lineage2.2.1	2013	Shanghai	Eastern China
NC_000962	1	4411532	2362075	4378711	99.256	78.6455	38.9	59	SRR6280275	lineage2	lineage2.2.1.1	2015	Shanghai	Eastern China
NC_000962	1	4411532	3902049	4379038	99.2634	79.2371	32.5	59	SRR671777	lineage2	lineage2.2.1	2015	BGI	Northern China
NC_000962	1	4411532	3905479	4406358	99.8827	79.3121	32.4	59.2	SRR671778	lineage4	lineage4.4.2	2015	BGI	Northern China
NC_000962	1	4411532	2333733	4378795	99.2579	79.329	39.2	58.9	SRR10040362	lineage2	lineage2.2.1	2013	shenzhen	Southern China
NC_000962	1	4411532	3888457	4380534	99.2973	79.3497	38.6	58.8	SRR6280138	lineage2	lineage2.2.1	2015	Shanghai	Eastern China
NC_000962	1	4411532	2386163	4377881	99.2372	79.4088	38.4	58.9	SRR6280315	lineage2	lineage2.2.1	2011	Shanghai	Eastern China
NC_000962	1	4411532	2377775	4381929	99.329	79.4494	38.7	58.8	SRR6280316	lineage2	lineage2.2.1	2011	Shanghai	Eastern China
NC_000962	1	4411532	3913334	4380188	99.2895	79.4673	32.4	59.1	SRR671776	lineage2	lineage2.2.1	2015	BGI	Northern China
NC_000962	1	4411532	4877173	4378647	99.2546	79.5341	36.3	58.8	SRR1723856	lineage2	lineage2.2.1	2007	Hunan	Central China
NC_000962	1	4411532	4881101	4374349	99.1571	79.557	35.2	58.8	SRR1723807	lineage2	lineage2.2.1	2009	Jilin	Northeast China
NC_000962	1	4411532	2387172	4380553	99.2978	79.7392	38.7	58.8	SRR6280213	lineage2	lineage2.2.1	2009	Shanghai	Eastern China
NC_000962	1	4411532	2362754	4363953	98.9215	80.1004	39.6	59.1	SRR8651559	lineage2	lineage2.2.1	2014	Zhejiang	Eastern China
NC_000962	1	4411532	4039298	4376558	99.2072	80.1115	36	58.8	SRR6280191	lineage2	lineage2.2.1.1	2013	Shanghai	Eastern China
NC_000962	1	4411532	4924135	4376615	99.2085	80.1275	34.5	58.7	SRR1723823	lineage2	lineage2.2.1	2007	Gansu	Northwest China
NC_000962	1	4411532	2400151	4379469	99.2732	80.375	38.8	58.9	SRR6280211	lineage2	lineage2.2.1	2011	Shanghai	Eastern China
NC_000962	1	4411532	2406134	4378489	99.251	80.4951	38.7	58.8	SRR6280150	lineage2	lineage2.2.1	2011	Shanghai	Eastern China
NC_000962	1	4411532	2371212	4377320	99.2245	80.603	38.9	59	SRR10040252	lineage2	lineage2.2.1	2015	Shenzhen	Southern China
NC_000962	1	4411532	3759440	4344919	98.49	80.614	35.8	59.2	SRR1710074	lineage2	lineage2.2.2	2009	Shanghai	Eastern China
NC_000962	1	4411532	3775782	4369547	99.0483	81.1397	35.9	59	SRR1710063	lineage2	lineage2.1	1922	Guangxi	Southern China
NC_000962	1	4411532	4095930	4380713	99.3014	81.2587	36.1	58.8	SRR6280282	lineage2	lineage2.2.1	2013	Shanghai	Eastern China
NC_000962	1	4411532	2416406	4375303	99.1788	82.1406	39	59	SRR10040528	lineage2	lineage2.2.1	2013	shenzhen	Southern China
NC_000962	1	4411532	2122102	4391512	99.5462	82.3482	36.7	59.5	SRR8651585	lineage4	lineage4.4.2	2019	Wenzhou	Eastern China
NC_000962	1	4411532	2220533	4369283	99.0423	82.7027	36.7	59.1	SRR8651590	lineage2	lineage2.2.1	2019	Wenzhou	Eastern China
NC_000962	1	4411532	2481530	4379021	99.263	82.9637	38.7	59	SRR6280215	lineage2	lineage2.2.1	2011	Shanghai	Eastern China
NC_000962	1	4411532	2449986	4367611	99.0044	83.255	37.1	59.3	SRR10040419	lineage2	lineage2.2.1	2013	shenzhen	Southern China
NC_000962	1	4411532	2459239	4371954	99.1029	83.5382	38.6	58.9	CRR027657	lineage2	lineage2.2.1	2007	Guangdong	Southern China
NC_000962	1	4411532	2522575	4407500	99.9086	84.1959	38.5	59.3	SRR6280304	lineage4	lineage4.4.2	2009	Shanghai	Eastern China
NC_000962	1	4411532	2527992	4379681	99.278	84.5923	38.7	59.2	SRR6280264	lineage2	lineage2.2.2	2009	Shanghai	Eastern China
NC_000962	1	4411532	2535368	4396812	99.6663	84.7588	38.6	59.4	SRR6280130	lineage4	lineage4.2.2	2009	Shanghai	Eastern China
NC_000962	1	4411532	3704952	4373169	99.1304	84.7862	34.3	58.9	SRR1723564	lineage2	lineage2.2.1	2007	Anhui	Eastern China
NC_000962	1	4411532	2583604	4378449	99.2501	86.1926	38.7	58.7	SRR6280188	lineage2	lineage2.2.1.1	2012	Shanghai	Eastern China
NC_000962	1	4411532	2562772	4367774	99.0081	87.1049	38	59.1	SRR10040220	lineage2	lineage2.2.1	2013	shenzhen	Southern China
NC_000962	1	4411532	2604401	4379096	99.2647	87.1985	38.8	59.2	SRR6280305	lineage2	lineage2.2.2	2009	Shanghai	Eastern China
NC_000962	1	4411532	2582924	4380856	99.3046	87.4777	39.2	59.1	CRR027603	lineage2	lineage2.2.1	2007	Fugou County, Zhoukou City, Henan Province	Central China
NC_000962	1	4411532	2578051	4377227	99.2224	87.6219	38.2	59.1	SRR10040211	lineage2	lineage2.2.1.1	2013	shenzhen	Southern China
NC_000962	1	4411532	5416880	4394332	99.6101	88.1791	34.7	58.8	SRR1723895	lineage4	lineage4.5	2007	Xinjiang	Northwest China
NC_000962	1	4411532	2439442	4369726	99.0523	88.5122	36.9	59	SRR8651567	lineage2	lineage2.2.1	2014	Zhejiang	Eastern China
NC_000962	1	4411532	2632093	4377215	99.2221	89.0963	38.2	59.2	CRR027479	lineage2	lineage2.2.1	2007	Jiangsu Province	Eastern China
NC_000962	1	4411532	5468929	4378914	99.2606	89.2058	37.2	58.8	SRR1723598	lineage2	lineage2.2.1	2007	Qinghai	Northwest China
NC_000962	1	4411532	2610245	4370673	99.0738	89.2938	38.2	59.2	SRR10040143	lineage2	lineage2.2.1	2013	shenzhen	Southern China
NC_000962	1	4411532	2633537	4368978	99.0354	89.363	39.5	59.1	CRR027465	lineage2	lineage2.2.1	2017	Beijing	Northern China
NC_000962	1	4411532	4434113	4328859	98.126	89.4687	34.6	59.1	SRR6280284	lineage2	lineage2.2.1.1	2013	Shanghai	Eastern China
NC_000962	1	4411532	2636997	4380231	99.2905	89.5832	38.5	59.3	CRR027489	lineage4	lineage4.5	2007	Zhejiang Province	Eastern China
NC_000962	1	4411532	2645704	4376475	99.2053	89.8491	38.7	59	CRR027526	lineage2	lineage2.2.1	2007	Anhui	Eastern China
NC_000962	1	4411532	2653106	4376415	99.204	90.1788	38.1	59	SRR10040137	lineage2	lineage2.2.1	2013	shenzhen	Southern China
NC_000962	1	4411532	5553716	4381221	99.3129	90.3733	34.7	58.7	SRR1723839	lineage2	lineage2.2.1	2007	Ningxia	Northwest China
NC_000962	1	4411532	2660251	4378729	99.2564	90.4254	38.7	59.1	SRR10040244	lineage2	lineage2.2.1	2013	shenzhen	Southern China
NC_000962	1	4411532	2648031	4375779	99.1896	90.5899	38.3	59.2	SRR10040360	lineage2	lineage2.2.1	2013	shenzhen	Southern China
NC_000962	1	4411532	2709576	4377361	99.2254	90.7077	38.7	59	SRR6280306	lineage2	lineage2.2.1	2009	Shanghai	Eastern China
NC_000962	1	4411532	2724426	4380178	99.2893	90.934	38.6	58.9	SRR6280240	lineage2	lineage2.2.1	2011	Shanghai	Eastern China
NC_000962	1	4411532	5594189	4379009	99.2628	91.1724	35.3	58.8	SRR1723655	lineage2	lineage2.2.1	2009	Jilin	Northeast China
NC_000962	1	4411532	4052944	4361170	98.8584	91.4255	35.1	59	SRR8651606	lineage2	lineage2.2.2	2014	Zhejiang	Eastern China
NC_000962	1	4411532	2748569	4380389	99.2941	91.7754	38.6	58.9	SRR6280238	lineage2	lineage2.2.1	2011	Shanghai	Eastern China
NC_000962	1	4411532	2746842	4377176	99.2212	91.851	38.7	59	SRR6280307	lineage2	lineage2.2.1	2009	Shanghai	Eastern China
NC_000962	1	4411532	4017286	4395085	99.6272	91.9357	34.4	59	SRR1723951	lineage4	lineage4.5	2007	Fujian	Eastern China
NC_000962	1	4411532	4292729	4376627	99.2088	91.9548	35.9	59	SRR1710093	lineage2	lineage2.2.2	2011	Guangxi	Southern China
NC_000962	1	4411532	4021753	4388125	99.4694	92.0169	33.7	59.1	SRR1723972	lineage4	lineage4.4.2	2007	Fujian	Eastern China
NC_000962	1	4411532	2752103	4397868	99.6903	92.0832	38.8	59.4	SRR6280128	lineage4	lineage4.2.2	2009	Shanghai	Eastern China
NC_000962	1	4411532	2755447	4379606	99.2763	92.2428	38.8	58.9	SRR6280158	lineage2	lineage2.2.1	2009	Shanghai	Eastern China
NC_000962	1	4411532	2773100	4378044	99.2409	92.3494	38.6	58.9	SRR6280321	lineage2	lineage2.2.1	2012	Shanghai	Eastern China
NC_000962	1	4411532	2778157	4375174	99.1758	92.6209	38.9	59	SRR6280273	lineage2	lineage2.2.1	2015	Shanghai	Eastern China
NC_000962	1	4411532	4053897	4373220	99.1315	92.7475	33.6	58.9	SRR1723599	lineage2	lineage2.2.1	2007	Sichuan	Southwest China
NC_000962	1	4411532	2730898	4371733	99.0978	92.8269	38.4	59	SRR10040153	lineage2	lineage2.2.1	2013	shenzhen	Southern China
NC_000962	1	4411532	2783476	4378804	99.2581	93.1629	38.8	59	SRR6280300	lineage2	lineage2.2.1	2009	Shanghai	Eastern China
NC_000962	1	4411532	4089805	4373964	99.1484	93.5937	34.4	58.9	SRR1723887	lineage2	lineage2.2.1	2007	Shandong	Eastern China
NC_000962	1	4411532	4091821	4375087	99.1739	93.6417	34.4	59	SRR1723427	lineage2	lineage2.2.2	2007	Guangdong	Southern China
NC_000962	1	4411532	4359655	4369220	99.0409	93.694	35.9	58.9	SRR1710064	lineage2	lineage2.1	2010	Guangxi	Southern China
NC_000962	1	4411532	5553570	4382081	99.3324	94.1103	33.2	59	SRR671842	lineage2	lineage2.2.1	2015	BGI	Northern China
NC_000962	1	4411532	2772270	4402392	99.7928	94.2251	39.3	59.2	SRR10040406	lineage4	lineage4.5	2013	shenzhen	Southern China
NC_000962	1	4411532	2786049	4372112	99.1064	94.7022	39.6	58.8	SRR10040341	lineage2	lineage2.2.1	2014	Shenzhen	Southern China
NC_000962	1	4411532	4156297	4379961	99.2844	95.1131	34.4	58.8	SRR1723614	lineage2	lineage2.2.1	2007	Shandong	Eastern China
NC_000962	1	4411532	2801401	4393926	99.6009	95.1594	38.6	59.3	CRR027494	lineage4	lineage4.5	2007	Zhejiang Province	Eastern China
NC_000962	1	4411532	4165116	4381094	99.31	95.2899	33.6	58.9	SRR1723649	lineage2	lineage2.2.1	2007	Guizhou	Southwest China
NC_000962	1	4411532	2963551	4369416	99.0453	95.2913	37.5	59	SRR6280174	lineage2	lineage2.2.1	2010	Shanghai	Eastern China
NC_000962	1	4411532	2807707	4388542	99.4789	95.355	38.8	59.2	CRR027498	lineage4	lineage4.5	2007	Zhejiang Province	Eastern China
NC_000962	1	4411532	2994641	4375958	99.1936	96.6721	37.6	59	SRR6280134	lineage2	lineage2.2.1	2010	Shanghai	Eastern China
NC_000962	1	4411532	3034480	4379202	99.2671	97.0038	37.3	59	SRR6280267	lineage2	lineage2.2.1	2010	Shanghai	Eastern China
NC_000962	1	4411532	2455860	4375232	99.1772	97.194	35.3	59.2	SRR1710107	lineage2	lineage2.2.1	2012	Sichuan	Southwest China
NC_000962	1	4411532	2927309	4377799	99.2353	97.5571	38.8	59	SRR6280270	lineage2	lineage2.2.1	2015	Shanghai	Eastern China
NC_000962	1	4411532	5768036	4379667	99.2777	97.7565	33.2	59	SRR671839	lineage2	lineage2.2.1	2012	Liaoning	Northeast China
NC_000962	1	4411532	4557146	4367893	99.0108	97.7734	35.9	59.3	SRR1710105	lineage2	lineage2.2.2	2010	Sichuan	Southwest China
NC_000962	1	4411532	2883967	4378303	99.2468	97.898	37.8	59	SRR8651658	lineage2	lineage2.2.1	2014	Wenzhou	Eastern China
NC_000962	1	4411532	2884985	4393670	99.5951	97.9556	38.5	59.3	CRR027477	lineage4	lineage4.4.2	2018	Beijing	Northern China
NC_000962	1	4411532	2950487	4380214	99.2901	98.5507	38.7	59.1	SRR6280268	lineage2	lineage2.2.1	2009	Shanghai	Eastern China
NC_000962	1	4411532	4306548	4377130	99.2202	98.5578	34.6	58.9	SRR1723703	lineage2	lineage2.2.1.1	2007	Henan	Central China
NC_000962	1	4411532	4654697	4369592	99.0493	98.7389	35.6	58.9	SRR1710068	lineage2	lineage2.1	2011	Guangxi	Southern China
NC_000962	1	4411532	2907488	4370555	99.0711	98.8296	38.8	59.1	SRR10040388	lineage2	lineage2.2.1	2013	shenzhen	Southern China
NC_000962	1	4411532	4333823	4391728	99.5511	99.1878	34.7	59.1	SRR1723990	lineage4	lineage4.4.2	2007	Hunan	Central China
NC_000962	1	4411532	2920740	4373427	99.1362	99.2108	38.3	59	CRR027661	lineage2	lineage2.2.1.1	2018	Beijing	Northern China
NC_000962	1	4411532	2976228	4375733	99.1885	99.2541	38.8	58.9	SRR6280271	lineage2	lineage2.2.1	2015	Shanghai	Eastern China
NC_000962	1	4411532	2972164	4407869	99.917	99.3007	38.7	59.3	SRR6280265	lineage4	lineage4.4.2	2009	Shanghai	Eastern China
NC_000962	1	4411532	4894491	4379560	99.2753	99.3141	30.9	59.2	SRR671747	lineage2	lineage2.2.1	2015	Guangdong Province	Southern China
NC_000962	1	4411532	3101656	4377623	99.2314	99.5307	37.4	59.2	SRR6280137	lineage2	lineage2.2.2	2010	Shanghai	Eastern China
NC_000962	1	4411532	4351565	4400206	99.7433	99.588	34.7	59	SRR1723986	lineage4	lineage4.4.2	2007	Jilin	Northeast China
NC_000962	1	4411532	2930969	4373626	99.1408	99.6309	39.5	58.8	SRR10040239	lineage2	lineage2.2.1	2013	shenzhen	Southern China
NC_000962	1	4411532	4662720	4370411	99.0679	99.7151	35.7	59	SRR1710066	lineage2	lineage2.1	2010	Guangxi	Southern China
NC_000962	1	4411532	2997375	4377018	99.2176	100.031	38.8	58.9	SRR6280326	lineage2	lineage2.2.1	2012	Shanghai	Eastern China
NC_000962	1	4411532	4935963	4376216	99.1995	100.137	30.8	59.1	SRR671743	lineage2	lineage2.2.1	2012	Tibet	Northwest China
NC_000962	1	4411532	4667627	4365222	98.9503	100.291	35.9	59	SRR1710058	lineage2	lineage2.1	2010	Guangxi	Southern China
NC_000962	1	4411532	4944456	4375668	99.187	100.31	30.8	59.1	SRR671742	lineage2	lineage2.2.1	2012	Tibet	Northwest China
NC_000962	1	4411532	3129226	4401110	99.7638	100.321	37.4	59.2	SRR6280151	lineage4	lineage4.5	2010	Shanghai	Eastern China
NC_000962	1	4411532	4947027	4373449	99.1367	100.367	30.8	59.1	SRR671745	lineage2	lineage2.2.1	2012	Tibet	Northwest China
NC_000962	1	4411532	4953417	4379273	99.2688	100.493	30.8	59.1	SRR671744	lineage2	lineage2.2.1	2012	Tibet	Northwest China
NC_000962	1	4411532	3008246	4374325	99.1566	100.549	38.7	59	SRR6280302	lineage2	lineage2.2.1	2009	Shanghai	Eastern China
NC_000962	1	4411532	4958649	4374412	99.1586	100.604	30.8	59.2	SRR671738	lineage2	lineage2.2.1	2015	Guangdong Province	Southern China
NC_000962	1	4411532	4961456	4400143	99.7418	100.659	30.8	59.2	SRR671741	lineage3	lineage3	2015	BGI	Northern China
NC_000962	1	4411532	2961889	4372983	99.1262	100.684	38.4	59	SRR10040202	lineage2	lineage2.2.1.1	2013	shenzhen	Southern China
NC_000962	1	4411532	4969206	4375570	99.1848	100.82	30.8	59.2	SRR671746	lineage2	lineage2.2.1	2012	Tibet	Northwest China
NC_000962	1	4411532	4407295	4397058	99.6719	100.856	34.4	59.1	SRR1723975	lineage4	lineage4.4.2	2007	Shandong	Eastern China
NC_000962	1	4411532	3157614	4378579	99.253	101.472	37.5	59	SRR6280259	lineage2	lineage2.2.1	2010	Shanghai	Eastern China
NC_000962	1	4411532	5012428	4377830	99.236	101.712	30.9	59.2	SRR671737	lineage2	lineage2.2.1	2012	Tibet	Northwest China
NC_000962	1	4411532	5018328	4379306	99.2695	101.84	31.1	59.1	SRR671736	lineage2	lineage2.2.1	2012	Tibet	Northwest China
NC_000962	1	4411532	4452585	4375234	99.1772	101.904	34.7	58.9	SRR1723825	lineage2	lineage2.2.1	2007	Henan	Central China
NC_000962	1	4411532	4465184	4381213	99.3127	102.187	34.6	58.8	SRR1723819	lineage2	lineage2.2.1	2007	Beijing	Northern China
NC_000962	1	4411532	5035454	4379624	99.2767	102.207	31.1	59.1	SRR671730	lineage2	lineage2.2.1	2015	Guangdong Province	Southern China
NC_000962	1	4411532	5035925	4374206	99.1539	102.208	31.1	59.1	SRR671739	lineage2	lineage2.2.1	2012	Tibet	Northwest China
NC_000962	1	4411532	5036549	4385188	99.4028	102.22	31.1	59.2	SRR671727	lineage2	lineage2.2.1	2012	Tibet	Northwest China
[truncated: 1,203 more rows]
