# Supplementary material for: PE/PPE mutations in the transmission of Mycobacterium tuberculosis in China revealed by whole genome sequencing
Source: BMC Microbiol. 2024 Jun 10;24:206. doi: 10.1186/s12866-024-03352-y (PMC11163795; doi:10.1186/s12866-024-03352-y)
Supplement: Supplementary file 2 — Supplementary Material 2 [file 12866_2024_3352_MOESM2_ESM.xls]

## Sheet: Sheet1
Position	ConsistencyIndex	CountsACGT	MinimumNumberChangesOnTree	a	Gene	Mutation	variant_samples_num	ANN	MAF
105292	0.5	0:2742:0:4	2	5327	PPE1		4	T|upstream_gene_variant|MODIFIER|Rv0093c|Rv0093c|transcript|CCP42818|protein_coding||c.-1629G>A|||||1629|WARNING_TRANSCRIPT_NO_START_CODON,T|upstream_gene_variant|MODIFIER|Rv0094c|Rv0094c|transcript|CCP42819|protein_coding||c.-629G>A|||||629|WARNING_TRANSCRIPT_NO_START_CODON,T|upstream_gene_variant|MODIFIER|Rv0095c|Rv0095c|transcript|CCP42820|protein_coding||c.-77G>A|||||77|WARNING_TRANSCRIPT_NO_…	0.001249
105496	0.5	0:2740:6:0	2	5332	PPE1	p.Ala58Gly	6	G|missense_variant|MODERATE|PPE1|Rv0096|transcript|CCP42821|protein_coding|1/1|c.173C>G|p.Ala58Gly|173/1392|173/1392|58/463||,G|upstream_gene_variant|MODIFIER|Rv0093c|Rv0093c|transcript|CCP42818|protein_coding||c.-1833G>C|||||1833|WARNING_TRANSCRIPT_NO_START_CODON,G|upstream_gene_variant|MODIFIER|Rv0094c|Rv0094c|transcript|CCP42819|protein_coding||c.-833G>C|||||833|WARNING_TRANSCRIPT_NO_START_COD…	0.001874
105901	0.5	0:0:5:2741	2	5349	PPE1	p.Ile193Ser	5	G|missense_variant|MODERATE|PPE1|Rv0096|transcript|CCP42821|protein_coding|1/1|c.578T>G|p.Ile193Ser|578/1392|578/1392|193/463||,G|upstream_gene_variant|MODIFIER|Rv0093c|Rv0093c|transcript|CCP42818|protein_coding||c.-2238A>C|||||2238|WARNING_TRANSCRIPT_NO_START_CODON,G|upstream_gene_variant|MODIFIER|Rv0094c|Rv0094c|transcript|CCP42819|protein_coding||c.-1238A>C|||||1238|WARNING_TRANSCRIPT_NO_START…	0.001562
105940	0.5	2744:2:0:0	2	5351	PPE1	p.Tyr206Ser	2	C|missense_variant|MODERATE|PPE1|Rv0096|transcript|CCP42821|protein_coding|1/1|c.617A>C|p.Tyr206Ser|617/1392|617/1392|206/463||,C|upstream_gene_variant|MODIFIER|Rv0093c|Rv0093c|transcript|CCP42818|protein_coding||c.-2277T>G|||||2277|WARNING_TRANSCRIPT_NO_START_CODON,C|upstream_gene_variant|MODIFIER|Rv0094c|Rv0094c|transcript|CCP42819|protein_coding||c.-1277T>G|||||1277|WARNING_TRANSCRIPT_NO_START…	0.000625
106174	0.333333	0:2741:5:0	3	5362	PPE1	p.Pro284Arg	5	G|missense_variant|MODERATE|PPE1|Rv0096|transcript|CCP42821|protein_coding|1/1|c.851C>G|p.Pro284Arg|851/1392|851/1392|284/463||,G|upstream_gene_variant|MODIFIER|Rv0093c|Rv0093c|transcript|CCP42818|protein_coding||c.-2511G>C|||||2511|WARNING_TRANSCRIPT_NO_START_CODON,G|upstream_gene_variant|MODIFIER|Rv0094c|Rv0094c|transcript|CCP42819|protein_coding||c.-1511G>C|||||1511|WARNING_TRANSCRIPT_NO_START…	0.001562
106519	0.5	0:2744:0:2	2	5388	PPE1	p.Ala399Val	2	T|missense_variant|MODERATE|PPE1|Rv0096|transcript|CCP42821|protein_coding|1/1|c.1196C>T|p.Ala399Val|1196/1392|1196/1392|399/463||,T|upstream_gene_variant|MODIFIER|Rv0093c|Rv0093c|transcript|CCP42818|protein_coding||c.-2856G>A|||||2856|WARNING_TRANSCRIPT_NO_START_CODON,T|upstream_gene_variant|MODIFIER|Rv0094c|Rv0094c|transcript|CCP42819|protein_coding||c.-1856G>A|||||1856|WARNING_TRANSCRIPT_NO_ST…	0.000625
106675	0.5	0:2744:0:2	2	5400	PPE1	p.Pro451Leu	2	T|missense_variant|MODERATE|PPE1|Rv0096|transcript|CCP42821|protein_coding|1/1|c.1352C>T|p.Pro451Leu|1352/1392|1352/1392|451/463||,T|upstream_gene_variant|MODIFIER|Rv0093c|Rv0093c|transcript|CCP42818|protein_coding||c.-3012G>A|||||3012|WARNING_TRANSCRIPT_NO_START_CODON,T|upstream_gene_variant|MODIFIER|Rv0094c|Rv0094c|transcript|CCP42819|protein_coding||c.-2012G>A|||||2012|WARNING_TRANSCRIPT_NO_ST…	0.000625
131686	0.5	2740:0:6:0	2	6430	PE_PGRS1	p.Gln102Arg	4	G|missense_variant|MODERATE|PE_PGRS1|Rv0109|transcript|CCP42834|protein_coding|1/1|c.305A>G|p.Gln102Arg|305/1491|305/1491|102/496||,G|upstream_gene_variant|MODIFIER|ctpI|Rv0107c|transcript|CCP42832|protein_coding||c.-1145T>C|||||1145|WARNING_TRANSCRIPT_NO_START_CODON,G|upstream_gene_variant|MODIFIER|Rv0108c|Rv0108c|transcript|CCP42833|protein_coding||c.-582T>C|||||582|,G|upstream_gene_variant|MOD…	0.001249
132417	0.0144928	0:83:2663:0	69	6463	PE_PGRS1	p.Arg346Gly	2867	G|missense_variant|MODERATE|PE_PGRS1|Rv0109|transcript|CCP42834|protein_coding|1/1|c.1036C>G|p.Arg346Gly|1036/1491|1036/1491|346/496||,G|upstream_gene_variant|MODIFIER|ctpI|Rv0107c|transcript|CCP42832|protein_coding||c.-1876G>C|||||1876|WARNING_TRANSCRIPT_NO_START_CODON,G|upstream_gene_variant|MODIFIER|Rv0108c|Rv0108c|transcript|CCP42833|protein_coding||c.-1313G>C|||||1313|,G|upstream_gene_varian…	0.895378
132696	0.142857	2707:39:0:0	7	6482	PE_PGRS1	p.Thr439Pro	28	C|missense_variant|MODERATE|PE_PGRS1|Rv0109|transcript|CCP42834|protein_coding|1/1|c.1315A>C|p.Thr439Pro|1315/1491|1315/1491|439/496||,C|upstream_gene_variant|MODIFIER|ctpI|Rv0107c|transcript|CCP42832|protein_coding||c.-2155T>G|||||2155|WARNING_TRANSCRIPT_NO_START_CODON,C|upstream_gene_variant|MODIFIER|Rv0108c|Rv0108c|transcript|CCP42833|protein_coding||c.-1592T>G|||||1592|,C|upstream_gene_varian…	0.008745
132937	0.2	2716:0:30:0	5	6492	PE_PGRS1		26	G|upstream_gene_variant|MODIFIER|ctpI|Rv0107c|transcript|CCP42832|protein_coding||c.-2396T>C|||||2396|WARNING_TRANSCRIPT_NO_START_CODON,G|upstream_gene_variant|MODIFIER|Rv0108c|Rv0108c|transcript|CCP42833|protein_coding||c.-1833T>C|||||1833|,G|upstream_gene_variant|MODIFIER|Rv0110|Rv0110|transcript|CCP42835|protein_coding||c.-83A>G|||||83|,G|upstream_gene_variant|MODIFIER|Rv0111|Rv0111|transcript…	0.00812
149475	0.5	2:0:0:2744	2	7253	PE_PGRS2		2	A|upstream_gene_variant|MODIFIER|fusA2|Rv0120c|transcript|CCP42845|protein_coding||c.-1704A>T|||||1704|,A|upstream_gene_variant|MODIFIER|Rv0121c|Rv0121c|transcript|CCP42846|protein_coding||c.-1133A>T|||||1133|WARNING_TRANSCRIPT_NO_START_CODON,A|upstream_gene_variant|MODIFIER|PE_PGRS2|Rv0124|transcript|CCP42849|protein_coding||c.-58T>A|||||58|,A|upstream_gene_variant|MODIFIER|pepA|Rv0125|transcrip…	0.000625
149529	0.5	0:4:0:2742	2	7255	PE_PGRS2		4	C|upstream_gene_variant|MODIFIER|fusA2|Rv0120c|transcript|CCP42845|protein_coding||c.-1758A>G|||||1758|,C|upstream_gene_variant|MODIFIER|Rv0121c|Rv0121c|transcript|CCP42846|protein_coding||c.-1187A>G|||||1187|WARNING_TRANSCRIPT_NO_START_CODON,C|upstream_gene_variant|MODIFIER|PE_PGRS2|Rv0124|transcript|CCP42849|protein_coding||c.-4T>C|||||4|,C|upstream_gene_variant|MODIFIER|pepA|Rv0125|transcript|…	0.001249
149555	0.5	0:2744:2:0	2	7258	PE_PGRS2	p.Pro8Arg	2	G|missense_variant|MODERATE|PE_PGRS2|Rv0124|transcript|CCP42849|protein_coding|1/1|c.23C>G|p.Pro8Arg|23/1464|23/1464|8/487||,G|upstream_gene_variant|MODIFIER|fusA2|Rv0120c|transcript|CCP42845|protein_coding||c.-1784G>C|||||1784|,G|upstream_gene_variant|MODIFIER|Rv0121c|Rv0121c|transcript|CCP42846|protein_coding||c.-1213G>C|||||1213|WARNING_TRANSCRIPT_NO_START_CODON,G|upstream_gene_variant|MODIFIE…	0.000625
149868	0.5	0:2744:2:0	2	7265	PE_PGRS2	p.Arg112Arg	2	G|synonymous_variant|LOW|PE_PGRS2|Rv0124|transcript|CCP42849|protein_coding|1/1|c.336C>G|p.Arg112Arg|336/1464|336/1464|112/487||,G|upstream_gene_variant|MODIFIER|fusA2|Rv0120c|transcript|CCP42845|protein_coding||c.-2097G>C|||||2097|,G|upstream_gene_variant|MODIFIER|Rv0121c|Rv0121c|transcript|CCP42846|protein_coding||c.-1526G>C|||||1526|WARNING_TRANSCRIPT_NO_START_CODON,G|upstream_gene_variant|MOD…	0.000625
178209	0.666667	0:2:1:2743	3	8482	PE1	p.Thr367Thr	3	C|synonymous_variant|LOW|PE1|Rv0151c|transcript|CCP42876|protein_coding|1/1|c.1101A>G|p.Thr367Thr|1101/1767|1101/1767|367/588||,G|synonymous_variant|LOW|PE1|Rv0151c|transcript|CCP42876|protein_coding|1/1|c.1101A>C|p.Thr367Thr|1101/1767|1101/1767|367/588||,C|upstream_gene_variant|MODIFIER|Rv0150c|Rv0150c|transcript|CCP42875|protein_coding||c.-1257A>G|||||1257|,G|upstream_gene_variant|MODIFIER|Rv01…	0.000937
178292	0.5	0:2743:0:3	2	8486	PE1	p.Ala340Thr	3	T|missense_variant|MODERATE|PE1|Rv0151c|transcript|CCP42876|protein_coding|1/1|c.1018G>A|p.Ala340Thr|1018/1767|1018/1767|340/588||,T|upstream_gene_variant|MODIFIER|Rv0150c|Rv0150c|transcript|CCP42875|protein_coding||c.-1340G>A|||||1340|,T|downstream_gene_variant|MODIFIER|Rv0147|Rv0147|transcript|CCP42872|protein_coding||c.*3534C>T|||||3534|,T|downstream_gene_variant|MODIFIER|Rv0148|Rv0148|transcr…	0.000937
178422	0.5	2:0:2744:0	2	8493	PE1	p.Val296Val	2	A|synonymous_variant|LOW|PE1|Rv0151c|transcript|CCP42876|protein_coding|1/1|c.888C>T|p.Val296Val|888/1767|888/1767|296/588||,A|upstream_gene_variant|MODIFIER|Rv0150c|Rv0150c|transcript|CCP42875|protein_coding||c.-1470C>T|||||1470|,A|downstream_gene_variant|MODIFIER|Rv0147|Rv0147|transcript|CCP42872|protein_coding||c.*3664G>A|||||3664|,A|downstream_gene_variant|MODIFIER|Rv0148|Rv0148|transcript|CC…	0.000625
178502	0.5	0:2:0:2744	2	8496	PE1	p.Ser270Gly	2	C|missense_variant|MODERATE|PE1|Rv0151c|transcript|CCP42876|protein_coding|1/1|c.808A>G|p.Ser270Gly|808/1767|808/1767|270/588||,C|upstream_gene_variant|MODIFIER|Rv0150c|Rv0150c|transcript|CCP42875|protein_coding||c.-1550A>G|||||1550|,C|downstream_gene_variant|MODIFIER|Rv0147|Rv0147|transcript|CCP42872|protein_coding||c.*3744T>C|||||3744|,C|downstream_gene_variant|MODIFIER|Rv0148|Rv0148|transcript…	0.000625
178543	0.5	2744:0:2:0	2	8500	PE1	p.Met256Thr	2	G|missense_variant|MODERATE|PE1|Rv0151c|transcript|CCP42876|protein_coding|1/1|c.767T>C|p.Met256Thr|767/1767|767/1767|256/588||,G|upstream_gene_variant|MODIFIER|Rv0150c|Rv0150c|transcript|CCP42875|protein_coding||c.-1591T>C|||||1591|,G|downstream_gene_variant|MODIFIER|Rv0147|Rv0147|transcript|CCP42872|protein_coding||c.*3785A>G|||||3785|,G|downstream_gene_variant|MODIFIER|Rv0148|Rv0148|transcript…	0.000625
178593	0.333333	0:12:2734:0	3	8502	PE1	p.His239Gln	12	C|missense_variant|MODERATE|PE1|Rv0151c|transcript|CCP42876|protein_coding|1/1|c.717C>G|p.His239Gln|717/1767|717/1767|239/588||,C|upstream_gene_variant|MODIFIER|Rv0150c|Rv0150c|transcript|CCP42875|protein_coding||c.-1641C>G|||||1641|,C|downstream_gene_variant|MODIFIER|Rv0147|Rv0147|transcript|CCP42872|protein_coding||c.*3835G>C|||||3835|,C|downstream_gene_variant|MODIFIER|Rv0148|Rv0148|transcript…	0.003748
179140	0.5	2:0:2744:0	2	8523	PE1	p.Ala57Val	2	A|missense_variant|MODERATE|PE1|Rv0151c|transcript|CCP42876|protein_coding|1/1|c.170C>T|p.Ala57Val|170/1767|170/1767|57/588||,A|upstream_gene_variant|MODIFIER|Rv0150c|Rv0150c|transcript|CCP42875|protein_coding||c.-2188C>T|||||2188|,A|upstream_gene_variant|MODIFIER|pntAa|Rv0155|transcript|CCP42880|protein_coding||c.-4482G>A|||||4482|,A|downstream_gene_variant|MODIFIER|Rv0147|Rv0147|transcript|CCP4…	0.000625
179155	0.5	0:0:2744:2	2	8524	PE1	p.Ala52Glu	2	T|missense_variant|MODERATE|PE1|Rv0151c|transcript|CCP42876|protein_coding|1/1|c.155C>A|p.Ala52Glu|155/1767|155/1767|52/588||,T|upstream_gene_variant|MODIFIER|Rv0150c|Rv0150c|transcript|CCP42875|protein_coding||c.-2203C>A|||||2203|,T|upstream_gene_variant|MODIFIER|pntAa|Rv0155|transcript|CCP42880|protein_coding||c.-4467G>T|||||4467|,T|downstream_gene_variant|MODIFIER|Rv0147|Rv0147|transcript|CCP4…	0.000625
179480	0.5	0:2744:0:2	2	8534	PE2	p.Ala473Thr	1	T|missense_variant|MODERATE|PE2|Rv0152c|transcript|CCP42877|protein_coding|1/1|c.1417G>A|p.Ala473Thr|1417/1578|1417/1578|473/525||,T|upstream_gene_variant|MODIFIER|Rv0150c|Rv0150c|transcript|CCP42875|protein_coding||c.-2528G>A|||||2528|,T|upstream_gene_variant|MODIFIER|PE1|Rv0151c|transcript|CCP42876|protein_coding||c.-171G>A|||||171|,T|upstream_gene_variant|MODIFIER|pntAa|Rv0155|transcript|CCP42…	0.000312
179874	0.5	14:0:2732:0	2	8549	PE1		14	A|synonymous_variant|LOW|PE2|Rv0152c|transcript|CCP42877|protein_coding|1/1|c.1023C>T|p.Gly341Gly|1023/1578|1023/1578|341/525||,A|upstream_gene_variant|MODIFIER|Rv0150c|Rv0150c|transcript|CCP42875|protein_coding||c.-2922C>T|||||2922|,A|upstream_gene_variant|MODIFIER|PE1|Rv0151c|transcript|CCP42876|protein_coding||c.-565C>T|||||565|,A|upstream_gene_variant|MODIFIER|pntAa|Rv0155|transcript|CCP42880…	0.004372
180170	0.5	0:2742:0:4	2	8565	PE2	p.Ala243Thr	4	T|missense_variant|MODERATE|PE2|Rv0152c|transcript|CCP42877|protein_coding|1/1|c.727G>A|p.Ala243Thr|727/1578|727/1578|243/525||,T|upstream_gene_variant|MODIFIER|Rv0150c|Rv0150c|transcript|CCP42875|protein_coding||c.-3218G>A|||||3218|,T|upstream_gene_variant|MODIFIER|PE1|Rv0151c|transcript|CCP42876|protein_coding||c.-861G>A|||||861|,T|upstream_gene_variant|MODIFIER|pntAa|Rv0155|transcript|CCP42880…	0.001249
180432	0.5	0:3:2743:0	2	8574	PE2	p.Asn155Lys	3	C|missense_variant|MODERATE|PE2|Rv0152c|transcript|CCP42877|protein_coding|1/1|c.465C>G|p.Asn155Lys|465/1578|465/1578|155/525||,C|upstream_gene_variant|MODIFIER|Rv0150c|Rv0150c|transcript|CCP42875|protein_coding||c.-3480C>G|||||3480|,C|upstream_gene_variant|MODIFIER|PE1|Rv0151c|transcript|CCP42876|protein_coding||c.-1123C>G|||||1123|,C|upstream_gene_variant|MODIFIER|pntAa|Rv0155|transcript|CCP428…	0.000937
180456	0.5	0:2744:0:2	2	8575	PE2	p.Met147Ile	2	T|missense_variant|MODERATE|PE2|Rv0152c|transcript|CCP42877|protein_coding|1/1|c.441G>A|p.Met147Ile|441/1578|441/1578|147/525||,T|upstream_gene_variant|MODIFIER|Rv0150c|Rv0150c|transcript|CCP42875|protein_coding||c.-3504G>A|||||3504|,T|upstream_gene_variant|MODIFIER|PE1|Rv0151c|transcript|CCP42876|protein_coding||c.-1147G>A|||||1147|,T|upstream_gene_variant|MODIFIER|pntAa|Rv0155|transcript|CCP428…	0.000625
180774	0.333333	14:0:2732:0	3	8592	PE2	p.Asn41Asn	9	A|synonymous_variant|LOW|PE2|Rv0152c|transcript|CCP42877|protein_coding|1/1|c.123C>T|p.Asn41Asn|123/1578|123/1578|41/525||,A|upstream_gene_variant|MODIFIER|Rv0150c|Rv0150c|transcript|CCP42875|protein_coding||c.-3822C>T|||||3822|,A|upstream_gene_variant|MODIFIER|PE1|Rv0151c|transcript|CCP42876|protein_coding||c.-1465C>T|||||1465|,A|upstream_gene_variant|MODIFIER|pntAa|Rv0155|transcript|CCP42880|pr…	0.002811
181017	0.5	0:0:2:2744	2	8609	PE2		2	G|upstream_gene_variant|MODIFIER|Rv0150c|Rv0150c|transcript|CCP42875|protein_coding||c.-4065A>C|||||4065|,G|upstream_gene_variant|MODIFIER|PE1|Rv0151c|transcript|CCP42876|protein_coding||c.-1708A>C|||||1708|,G|upstream_gene_variant|MODIFIER|PE2|Rv0152c|transcript|CCP42877|protein_coding||c.-121A>C|||||121|,G|upstream_gene_variant|MODIFIER|pntAa|Rv0155|transcript|CCP42880|protein_coding||c.-2605T>…	0.000625
187270	0.5	0:2744:0:2	2	8838	PE3		2	T|synonymous_variant|LOW|Rv0158|Rv0158|transcript|CCP42884|protein_coding|1/1|c.486C>T|p.Tyr162Tyr|486/645|486/645|162/214||,T|upstream_gene_variant|MODIFIER|fadE2|Rv0154c|transcript|CCP42879|protein_coding||c.-4072G>A|||||4072|,T|upstream_gene_variant|MODIFIER|Rv0157A|Rv0157A|transcript|CCP42883|protein_coding||c.-647G>A|||||647|WARNING_TRANSCRIPT_NO_START_CODON,T|upstream_gene_variant|MODIFIER|…	0.000625
187474	0.5	2:2744:0:0	2	8851	PE3	p.Ala456Ser	2	A|missense_variant|MODERATE|PE3|Rv0159c|transcript|CCP42885|protein_coding|1/1|c.1366G>T|p.Ala456Ser|1366/1407|1366/1407|456/468||,A|upstream_gene_variant|MODIFIER|fadE2|Rv0154c|transcript|CCP42879|protein_coding||c.-4276G>T|||||4276|,A|upstream_gene_variant|MODIFIER|Rv0157A|Rv0157A|transcript|CCP42883|protein_coding||c.-851G>T|||||851|WARNING_TRANSCRIPT_NO_START_CODON,A|upstream_gene_variant|MOD…	0.000625
187875	0.5	4:0:2742:0	2	8867	PE3	p.Pro322Leu	4	A|missense_variant|MODERATE|PE3|Rv0159c|transcript|CCP42885|protein_coding|1/1|c.965C>T|p.Pro322Leu|965/1407|965/1407|322/468||,A|upstream_gene_variant|MODIFIER|fadE2|Rv0154c|transcript|CCP42879|protein_coding||c.-4677C>T|||||4677|,A|upstream_gene_variant|MODIFIER|Rv0157A|Rv0157A|transcript|CCP42883|protein_coding||c.-1252C>T|||||1252|WARNING_TRANSCRIPT_NO_START_CODON,A|upstream_gene_variant|MODI…	0.001249
188188	0.142857	0:2737:0:9	7	8885	PE3	p.Ala218Pro	9	G|missense_variant|MODERATE|PE3|Rv0159c|transcript|CCP42885|protein_coding|1/1|c.652G>C|p.Ala218Pro|652/1407|652/1407|218/468||,T|missense_variant|MODERATE|PE3|Rv0159c|transcript|CCP42885|protein_coding|1/1|c.652G>A|p.Ala218Thr|652/1407|652/1407|218/468||,G|upstream_gene_variant|MODIFIER|fadE2|Rv0154c|transcript|CCP42879|protein_coding||c.-4990G>C|||||4990|,T|upstream_gene_variant|MODIFIER|fadE2|…	0.002811
188224	0.5	0:2742:0:4	2	8887	PE3	p.Ala206Thr	4	T|missense_variant|MODERATE|PE3|Rv0159c|transcript|CCP42885|protein_coding|1/1|c.616G>A|p.Ala206Thr|616/1407|616/1407|206/468||,T|upstream_gene_variant|MODIFIER|Rv0157A|Rv0157A|transcript|CCP42883|protein_coding||c.-1601G>A|||||1601|WARNING_TRANSCRIPT_NO_START_CODON,T|upstream_gene_variant|MODIFIER|Rv0161|Rv0161|transcript|CCP42887|protein_coding||c.-2383C>T|||||2383|,T|upstream_gene_variant|MODI…	0.001249
188272	0.5	0:2743:0:3	2	8893	PE3	p.Glu190Lys	3	T|missense_variant|MODERATE|PE3|Rv0159c|transcript|CCP42885|protein_coding|1/1|c.568G>A|p.Glu190Lys|568/1407|568/1407|190/468||,T|upstream_gene_variant|MODIFIER|Rv0157A|Rv0157A|transcript|CCP42883|protein_coding||c.-1649G>A|||||1649|WARNING_TRANSCRIPT_NO_START_CODON,T|upstream_gene_variant|MODIFIER|Rv0161|Rv0161|transcript|CCP42887|protein_coding||c.-2335C>T|||||2335|,T|upstream_gene_variant|MODI…	0.000937
188391	0.5	0:2743:3:0	2	8897	PE3	p.Gly150Ala	3	G|missense_variant|MODERATE|PE3|Rv0159c|transcript|CCP42885|protein_coding|1/1|c.449G>C|p.Gly150Ala|449/1407|449/1407|150/468||,G|upstream_gene_variant|MODIFIER|Rv0157A|Rv0157A|transcript|CCP42883|protein_coding||c.-1768G>C|||||1768|WARNING_TRANSCRIPT_NO_START_CODON,G|upstream_gene_variant|MODIFIER|Rv0161|Rv0161|transcript|CCP42887|protein_coding||c.-2216C>G|||||2216|,G|upstream_gene_variant|MODI…	0.000937
188587	0.333333	0:2738:0:8	3	8903	PE3	p.Ala85Thr	8	T|missense_variant|MODERATE|PE3|Rv0159c|transcript|CCP42885|protein_coding|1/1|c.253G>A|p.Ala85Thr|253/1407|253/1407|85/468||,T|upstream_gene_variant|MODIFIER|Rv0157A|Rv0157A|transcript|CCP42883|protein_coding||c.-1964G>A|||||1964|WARNING_TRANSCRIPT_NO_START_CODON,T|upstream_gene_variant|MODIFIER|Rv0161|Rv0161|transcript|CCP42887|protein_coding||c.-2020C>T|||||2020|,T|upstream_gene_variant|MODIFI…	0.002498
188779	0.5	0:0:2:2744	2	8913	PE3	p.Ile21Leu	2	G|missense_variant|MODERATE|PE3|Rv0159c|transcript|CCP42885|protein_coding|1/1|c.61A>C|p.Ile21Leu|61/1407|61/1407|21/468||,G|upstream_gene_variant|MODIFIER|Rv0157A|Rv0157A|transcript|CCP42883|protein_coding||c.-2156A>C|||||2156|WARNING_TRANSCRIPT_NO_START_CODON,G|upstream_gene_variant|MODIFIER|Rv0161|Rv0161|transcript|CCP42887|protein_coding||c.-1828T>G|||||1828|,G|upstream_gene_variant|MODIFIER|…	0.000625
188800	0.166667	0:2732:0:14	6	8914	PE3	p.Thr14Ala	2970	C|missense_variant|MODERATE|PE3|Rv0159c|transcript|CCP42885|protein_coding|1/1|c.40A>G|p.Thr14Ala|40/1407|40/1407|14/468||,C|upstream_gene_variant|MODIFIER|Rv0157A|Rv0157A|transcript|CCP42883|protein_coding||c.-2177A>G|||||2177|WARNING_TRANSCRIPT_NO_START_CODON,C|upstream_gene_variant|MODIFIER|Rv0161|Rv0161|transcript|CCP42887|protein_coding||c.-1807T>C|||||1807|,C|upstream_gene_variant|MODIFIER|…	0.927545
188990	0.5	3:0:2743:0	2	8921	PE3		3	A|synonymous_variant|LOW|PE4|Rv0160c|transcript|CCP42886|protein_coding|1/1|c.1450C>T|p.Leu484Leu|1450/1509|1450/1509|484/502||,A|upstream_gene_variant|MODIFIER|Rv0157A|Rv0157A|transcript|CCP42883|protein_coding||c.-2367C>T|||||2367|WARNING_TRANSCRIPT_NO_START_CODON,A|upstream_gene_variant|MODIFIER|PE3|Rv0159c|transcript|CCP42885|protein_coding||c.-151C>T|||||151|,A|upstream_gene_variant|MODIFIER…	0.000937
189052	0.5	2743:0:3:0	2	8924	PE4	p.Val463Ala	3	G|missense_variant|MODERATE|PE4|Rv0160c|transcript|CCP42886|protein_coding|1/1|c.1388T>C|p.Val463Ala|1388/1509|1388/1509|463/502||,G|upstream_gene_variant|MODIFIER|Rv0157A|Rv0157A|transcript|CCP42883|protein_coding||c.-2429T>C|||||2429|WARNING_TRANSCRIPT_NO_START_CODON,G|upstream_gene_variant|MODIFIER|PE3|Rv0159c|transcript|CCP42885|protein_coding||c.-213T>C|||||213|,G|upstream_gene_variant|MODIF…	0.000937
189079	0.5	0:0:2:2744	2	8926	PE4	p.Glu454Ala	2	G|missense_variant|MODERATE|PE4|Rv0160c|transcript|CCP42886|protein_coding|1/1|c.1361A>C|p.Glu454Ala|1361/1509|1361/1509|454/502||,G|upstream_gene_variant|MODIFIER|Rv0157A|Rv0157A|transcript|CCP42883|protein_coding||c.-2456A>C|||||2456|WARNING_TRANSCRIPT_NO_START_CODON,G|upstream_gene_variant|MODIFIER|PE3|Rv0159c|transcript|CCP42885|protein_coding||c.-240A>C|||||240|,G|upstream_gene_variant|MODIF…	0.000625
189183	0.25	7:0:2739:0	4	8932	PE3		7	A|synonymous_variant|LOW|PE4|Rv0160c|transcript|CCP42886|protein_coding|1/1|c.1257C>T|p.Ile419Ile|1257/1509|1257/1509|419/502||,A|upstream_gene_variant|MODIFIER|Rv0157A|Rv0157A|transcript|CCP42883|protein_coding||c.-2560C>T|||||2560|WARNING_TRANSCRIPT_NO_START_CODON,A|upstream_gene_variant|MODIFIER|PE3|Rv0159c|transcript|CCP42885|protein_coding||c.-344C>T|||||344|,A|upstream_gene_variant|MODIFIER…	0.002186
189351	0.5	2740:6:0:0	2	8938	PE3		6	C|synonymous_variant|LOW|PE4|Rv0160c|transcript|CCP42886|protein_coding|1/1|c.1089T>G|p.Thr363Thr|1089/1509|1089/1509|363/502||,C|upstream_gene_variant|MODIFIER|Rv0157A|Rv0157A|transcript|CCP42883|protein_coding||c.-2728T>G|||||2728|WARNING_TRANSCRIPT_NO_START_CODON,C|upstream_gene_variant|MODIFIER|PE3|Rv0159c|transcript|CCP42885|protein_coding||c.-512T>G|||||512|,C|upstream_gene_variant|MODIFIER…	0.001874
189729	0.5	0:0:2744:2	2	8954	PE4	p.Tyr237*	2	T|stop_gained|HIGH|PE4|Rv0160c|transcript|CCP42886|protein_coding|1/1|c.711C>A|p.Tyr237*|711/1509|711/1509|237/502||,T|upstream_gene_variant|MODIFIER|Rv0157A|Rv0157A|transcript|CCP42883|protein_coding||c.-3106C>A|||||3106|WARNING_TRANSCRIPT_NO_START_CODON,T|upstream_gene_variant|MODIFIER|PE3|Rv0159c|transcript|CCP42885|protein_coding||c.-890C>A|||||890|,T|upstream_gene_variant|MODIFIER|Rv0161|Rv0…	0.000625
190192	0.25	8:0:2738:0	4	8969	PE4	p.Ala83Val	6	A|missense_variant|MODERATE|PE4|Rv0160c|transcript|CCP42886|protein_coding|1/1|c.248C>T|p.Ala83Val|248/1509|248/1509|83/502||,A|upstream_gene_variant|MODIFIER|Rv0157A|Rv0157A|transcript|CCP42883|protein_coding||c.-3569C>T|||||3569|WARNING_TRANSCRIPT_NO_START_CODON,A|upstream_gene_variant|MODIFIER|PE3|Rv0159c|transcript|CCP42885|protein_coding||c.-1353C>T|||||1353|,A|upstream_gene_variant|MODIFIER…	0.001874
190203	0.5	0:2741:0:5	2	8971	PE4	p.Thr79Thr	5	T|synonymous_variant|LOW|PE4|Rv0160c|transcript|CCP42886|protein_coding|1/1|c.237G>A|p.Thr79Thr|237/1509|237/1509|79/502||,T|upstream_gene_variant|MODIFIER|Rv0157A|Rv0157A|transcript|CCP42883|protein_coding||c.-3580G>A|||||3580|WARNING_TRANSCRIPT_NO_START_CODON,T|upstream_gene_variant|MODIFIER|PE3|Rv0159c|transcript|CCP42885|protein_coding||c.-1364G>A|||||1364|,T|upstream_gene_variant|MODIFIER|Rv…	0.001562
190360	0.5	0:0:2744:2	2	8981	PE4	p.Ala27Asp	2	T|missense_variant|MODERATE|PE4|Rv0160c|transcript|CCP42886|protein_coding|1/1|c.80C>A|p.Ala27Asp|80/1509|80/1509|27/502||,T|upstream_gene_variant|MODIFIER|Rv0157A|Rv0157A|transcript|CCP42883|protein_coding||c.-3737C>A|||||3737|WARNING_TRANSCRIPT_NO_START_CODON,T|upstream_gene_variant|MODIFIER|PE3|Rv0159c|transcript|CCP42885|protein_coding||c.-1521C>A|||||1521|,T|upstream_gene_variant|MODIFIER|Rv…	0.000625
190394	0.25	0:2711:0:35	4	8982	PE4	p.Ala16Thr	30	T|missense_variant|MODERATE|PE4|Rv0160c|transcript|CCP42886|protein_coding|1/1|c.46G>A|p.Ala16Thr|46/1509|46/1509|16/502||,T|upstream_gene_variant|MODIFIER|Rv0157A|Rv0157A|transcript|CCP42883|protein_coding||c.-3771G>A|||||3771|WARNING_TRANSCRIPT_NO_START_CODON,T|upstream_gene_variant|MODIFIER|PE3|Rv0159c|transcript|CCP42885|protein_coding||c.-1555G>A|||||1555|,T|upstream_gene_variant|MODIFIER|Rv…	0.009369
190439	0.5	0:3:0:2743	2	8987	PE4	p.Met1?	3	C|start_lost|HIGH|PE4|Rv0160c|transcript|CCP42886|protein_coding|1/1|c.1A>G|p.Met1?|1/1509|1/1509|1/502||,C|upstream_gene_variant|MODIFIER|Rv0157A|Rv0157A|transcript|CCP42883|protein_coding||c.-3816A>G|||||3816|WARNING_TRANSCRIPT_NO_START_CODON,C|upstream_gene_variant|MODIFIER|PE3|Rv0159c|transcript|CCP42885|protein_coding||c.-1600A>G|||||1600|,C|upstream_gene_variant|MODIFIER|Rv0161|Rv0161|trans…	0.000937
308022	0.666667	2742:3:1:0	3	13880	PPE2	p.Leu509Arg	4	C|missense_variant|MODERATE|PPE2|Rv0256c|transcript|CCP42985|protein_coding|1/1|c.1526T>G|p.Leu509Arg|1526/1671|1526/1671|509/556||,G|missense_variant|MODERATE|PPE2|Rv0256c|transcript|CCP42985|protein_coding|1/1|c.1526T>C|p.Leu509Pro|1526/1671|1526/1671|509/556||,C|upstream_gene_variant|MODIFIER|cobU|Rv0254c|transcript|CCP42983|protein_coding||c.-1673T>G|||||1673|WARNING_TRANSCRIPT_NO_START_CODON…	0.001249
308520	0.5	1:0:2740:5	4	13907	PPE2	p.Ala343Val	6	A|missense_variant|MODERATE|PPE2|Rv0256c|transcript|CCP42985|protein_coding|1/1|c.1028C>T|p.Ala343Val|1028/1671|1028/1671|343/556||,T|missense_variant|MODERATE|PPE2|Rv0256c|transcript|CCP42985|protein_coding|1/1|c.1028C>A|p.Ala343Asp|1028/1671|1028/1671|343/556||,A|upstream_gene_variant|MODIFIER|cobU|Rv0254c|transcript|CCP42983|protein_coding||c.-2171C>T|||||2171|WARNING_TRANSCRIPT_NO_START_CODON…	0.001874
309562	0.5	12:2734:0:0	2	13936	PPE2		12	A|upstream_gene_variant|MODIFIER|cobU|Rv0254c|transcript|CCP42983|protein_coding||c.-3213G>T|||||3213|WARNING_TRANSCRIPT_NO_START_CODON,A|upstream_gene_variant|MODIFIER|cobQ1|Rv0255c|transcript|CCP42984|protein_coding||c.-1704G>T|||||1704|,A|upstream_gene_variant|MODIFIER|PPE2|Rv0256c|transcript|CCP42985|protein_coding||c.-15G>T|||||15|,A|upstream_gene_variant|MODIFIER|Rv0257|Rv0257|transcript|CC…	0.003748
333892	0.00283286	0:1232:1514:0	353	14884	PE_PGRS3	p.Arg807Gly	1200	C|missense_variant|MODERATE|PE_PGRS3|Rv0278c|transcript|CCP43008|protein_coding|1/1|c.2419C>G|p.Arg807Gly|2419/2874|2419/2874|807/957||,C|upstream_gene_variant|MODIFIER|Rv0272c|Rv0272c|transcript|CCP43001|protein_coding||c.-4184C>G|||||4184|,C|upstream_gene_variant|MODIFIER|Rv0273c|Rv0273c|transcript|CCP43002|protein_coding||c.-3567C>G|||||3567|WARNING_TRANSCRIPT_NO_START_CODON,C|upstream_gene_va…	0.374766
333931	0.5	0:2743:0:3	2	14887	PE_PGRS3	p.Gly794Ser	3	T|missense_variant|MODERATE|PE_PGRS3|Rv0278c|transcript|CCP43008|protein_coding|1/1|c.2380G>A|p.Gly794Ser|2380/2874|2380/2874|794/957||,T|upstream_gene_variant|MODIFIER|Rv0272c|Rv0272c|transcript|CCP43001|protein_coding||c.-4223G>A|||||4223|,T|upstream_gene_variant|MODIFIER|Rv0273c|Rv0273c|transcript|CCP43002|protein_coding||c.-3606G>A|||||3606|WARNING_TRANSCRIPT_NO_START_CODON,T|upstream_gene_va…	0.000937
334428	0.5	0:2742:0:4	2	14907	PE_PGRS3	p.Gly628Asp	4	T|missense_variant|MODERATE|PE_PGRS3|Rv0278c|transcript|CCP43008|protein_coding|1/1|c.1883G>A|p.Gly628Asp|1883/2874|1883/2874|628/957||,T|upstream_gene_variant|MODIFIER|Rv0272c|Rv0272c|transcript|CCP43001|protein_coding||c.-4720G>A|||||4720|,T|upstream_gene_variant|MODIFIER|Rv0273c|Rv0273c|transcript|CCP43002|protein_coding||c.-4103G>A|||||4103|WARNING_TRANSCRIPT_NO_START_CODON,T|upstream_gene_va…	0.001249
334608	0.5	0:2743:3:0	2	14916	PE_PGRS3	p.Gly568Ala	3	G|missense_variant|MODERATE|PE_PGRS3|Rv0278c|transcript|CCP43008|protein_coding|1/1|c.1703G>C|p.Gly568Ala|1703/2874|1703/2874|568/957||,G|upstream_gene_variant|MODIFIER|Rv0272c|Rv0272c|transcript|CCP43001|protein_coding||c.-4900G>C|||||4900|,G|upstream_gene_variant|MODIFIER|Rv0273c|Rv0273c|transcript|CCP43002|protein_coding||c.-4283G>C|||||4283|WARNING_TRANSCRIPT_NO_START_CODON,G|upstream_gene_va…	0.000937
334641	0.00657895	0:157:2589:0	152	14918	PE_PGRS3	p.Ala557Gly	174	C|missense_variant|MODERATE|PE_PGRS3|Rv0278c|transcript|CCP43008|protein_coding|1/1|c.1670C>G|p.Ala557Gly|1670/2874|1670/2874|557/957||,C|upstream_gene_variant|MODIFIER|Rv0272c|Rv0272c|transcript|CCP43001|protein_coding||c.-4933C>G|||||4933|,C|upstream_gene_variant|MODIFIER|Rv0273c|Rv0273c|transcript|CCP43002|protein_coding||c.-4316C>G|||||4316|WARNING_TRANSCRIPT_NO_START_CODON,C|upstream_gene_va…	0.054341
334665	0.333333	0:2742:0:4	3	14921	PE_PGRS3	p.Gly549Asp	4	T|missense_variant|MODERATE|PE_PGRS3|Rv0278c|transcript|CCP43008|protein_coding|1/1|c.1646G>A|p.Gly549Asp|1646/2874|1646/2874|549/957||,T|upstream_gene_variant|MODIFIER|Rv0272c|Rv0272c|transcript|CCP43001|protein_coding||c.-4957G>A|||||4957|,T|upstream_gene_variant|MODIFIER|Rv0273c|Rv0273c|transcript|CCP43002|protein_coding||c.-4340G>A|||||4340|WARNING_TRANSCRIPT_NO_START_CODON,T|upstream_gene_va…	0.001249
335041	0.5	4:0:2742:0	2	14938	PE_PGRS3	p.Gln424*	4	A|stop_gained|HIGH|PE_PGRS3|Rv0278c|transcript|CCP43008|protein_coding|1/1|c.1270C>T|p.Gln424*|1270/2874|1270/2874|424/957||,A|upstream_gene_variant|MODIFIER|Rv0273c|Rv0273c|transcript|CCP43002|protein_coding||c.-4716C>T|||||4716|WARNING_TRANSCRIPT_NO_START_CODON,A|upstream_gene_variant|MODIFIER|Rv0275c|Rv0275c|transcript|CCP43004|protein_coding||c.-3383C>T|||||3383|,A|upstream_gene_variant|MODIF…	0.001249
335152	0.5	2744:2:0:0	2	14942	PE_PGRS3	p.Ser387Ala	3	C|missense_variant|MODERATE|PE_PGRS3|Rv0278c|transcript|CCP43008|protein_coding|1/1|c.1159T>G|p.Ser387Ala|1159/2874|1159/2874|387/957||,C|upstream_gene_variant|MODIFIER|Rv0273c|Rv0273c|transcript|CCP43002|protein_coding||c.-4827T>G|||||4827|WARNING_TRANSCRIPT_NO_START_CODON,C|upstream_gene_variant|MODIFIER|Rv0275c|Rv0275c|transcript|CCP43004|protein_coding||c.-3494T>G|||||3494|,C|upstream_gene_va…	0.000937
336504	0.0027933	0:0:768:1978	358	14952	PE_PGRS4		1786	T|upstream_gene_variant|MODIFIER|Rv0275c|Rv0275c|transcript|CCP43004|protein_coding||c.-4846C>A|||||4846|,T|upstream_gene_variant|MODIFIER|vapC25|Rv0277c|transcript|CCP43006|protein_coding||c.-3368C>A|||||3368|,T|upstream_gene_variant|MODIFIER|vapB25|Rv0277A|transcript|Rv0277A|pseudogene||n.-3087C>A|||||3087|,T|upstream_gene_variant|MODIFIER|PE_PGRS3|Rv0278c|transcript|CCP43008|protein_coding||c.…	0.557776
336546	0.00724638	0:0:2188:558	138	14954	PE_PGRS4		1973	G|upstream_gene_variant|MODIFIER|Rv0275c|Rv0275c|transcript|CCP43004|protein_coding||c.-4888A>C|||||4888|,G|upstream_gene_variant|MODIFIER|vapC25|Rv0277c|transcript|CCP43006|protein_coding||c.-3410A>C|||||3410|,G|upstream_gene_variant|MODIFIER|vapB25|Rv0277A|transcript|Rv0277A|pseudogene||n.-3129A>C|||||3129|,G|upstream_gene_variant|MODIFIER|PE_PGRS3|Rv0278c|transcript|CCP43008|protein_coding||c.…	0.616177
337820	0.125	11:0:2735:0	8	14966	PE_PGRS4	p.Gly418Gly	273	A|synonymous_variant|LOW|PE_PGRS4|Rv0279c|transcript|CCP43009|protein_coding|1/1|c.1254C>T|p.Gly418Gly|1254/2514|1254/2514|418/837||,A|upstream_gene_variant|MODIFIER|vapC25|Rv0277c|transcript|CCP43006|protein_coding||c.-4684C>T|||||4684|,A|upstream_gene_variant|MODIFIER|vapB25|Rv0277A|transcript|Rv0277A|pseudogene||n.-4403C>T|||||4403|,A|upstream_gene_variant|MODIFIER|PE_PGRS3|Rv0278c|transcript|…	0.085259
337959	0.25	2741:5:0:0	4	14968	PE_PGRS4	p.Ile372Ser	143	C|missense_variant|MODERATE|PE_PGRS4|Rv0279c|transcript|CCP43009|protein_coding|1/1|c.1115T>G|p.Ile372Ser|1115/2514|1115/2514|372/837||,C|upstream_gene_variant|MODIFIER|vapC25|Rv0277c|transcript|CCP43006|protein_coding||c.-4823T>G|||||4823|,C|upstream_gene_variant|MODIFIER|vapB25|Rv0277A|transcript|Rv0277A|pseudogene||n.-4542T>G|||||4542|,C|upstream_gene_variant|MODIFIER|PE_PGRS3|Rv0278c|transcri…	0.04466
338020	0.125	2737:9:0:0	8	14970	PE_PGRS4	p.Cys352Gly	190	C|missense_variant|MODERATE|PE_PGRS4|Rv0279c|transcript|CCP43009|protein_coding|1/1|c.1054T>G|p.Cys352Gly|1054/2514|1054/2514|352/837||,C|upstream_gene_variant|MODIFIER|vapC25|Rv0277c|transcript|CCP43006|protein_coding||c.-4884T>G|||||4884|,C|upstream_gene_variant|MODIFIER|vapB25|Rv0277A|transcript|Rv0277A|pseudogene||n.-4603T>G|||||4603|,C|upstream_gene_variant|MODIFIER|PE_PGRS3|Rv0278c|transcri…	0.059338
338100	0.111111	0:13:0:2733	9	14973	PE_PGRS4	p.Asn325Ser	230	C|missense_variant|MODERATE|PE_PGRS4|Rv0279c|transcript|CCP43009|protein_coding|1/1|c.974A>G|p.Asn325Ser|974/2514|974/2514|325/837||,C|upstream_gene_variant|MODIFIER|vapC25|Rv0277c|transcript|CCP43006|protein_coding||c.-4964A>G|||||4964|,C|upstream_gene_variant|MODIFIER|vapB25|Rv0277A|transcript|Rv0277A|pseudogene||n.-4683A>G|||||4683|,C|upstream_gene_variant|MODIFIER|PE_PGRS3|Rv0278c|transcript|…	0.07183
339279	0.25	0:0:2711:35	4	14980	PPE3		30	T|upstream_gene_variant|MODIFIER|PE_PGRS3|Rv0278c|transcript|CCP43008|protein_coding||c.-2969C>A|||||2969|,T|upstream_gene_variant|MODIFIER|PE_PGRS4|Rv0279c|transcript|CCP43009|protein_coding||c.-206C>A|||||206|,T|upstream_gene_variant|MODIFIER|PPE3|Rv0280|transcript|CCP43010|protein_coding||c.-85G>T|||||85|,T|upstream_gene_variant|MODIFIER|Rv0281|Rv0281|transcript|CCP43011|protein_coding||c.-171…	0.009369
339321	0.5	0:0:5:2741	2	14984	PPE3		5	G|upstream_gene_variant|MODIFIER|PE_PGRS3|Rv0278c|transcript|CCP43008|protein_coding||c.-3011A>C|||||3011|,G|upstream_gene_variant|MODIFIER|PE_PGRS4|Rv0279c|transcript|CCP43009|protein_coding||c.-248A>C|||||248|,G|upstream_gene_variant|MODIFIER|PPE3|Rv0280|transcript|CCP43010|protein_coding||c.-43T>G|||||43|,G|upstream_gene_variant|MODIFIER|Rv0281|Rv0281|transcript|CCP43011|protein_coding||c.-167…	0.001562
340132	0.25	2727:0:19:0	4	14995	PPE3	p.Glu257Lys	2634	A|missense_variant|MODERATE|PPE3|Rv0280|transcript|CCP43010|protein_coding|1/1|c.769G>A|p.Glu257Lys|769/1611|769/1611|257/536||,A|upstream_gene_variant|MODIFIER|PE_PGRS3|Rv0278c|transcript|CCP43008|protein_coding||c.-3822C>T|||||3822|,A|upstream_gene_variant|MODIFIER|PE_PGRS4|Rv0279c|transcript|CCP43009|protein_coding||c.-1059C>T|||||1059|,A|upstream_gene_variant|MODIFIER|Rv0281|Rv0281|transcript…	0.822611
340372	0.0178571	0:2651:0:95	56	15007	PPE3	p.Ser337Pro	2836	C|missense_variant|MODERATE|PPE3|Rv0280|transcript|CCP43010|protein_coding|1/1|c.1009T>C|p.Ser337Pro|1009/1611|1009/1611|337/536||,C|upstream_gene_variant|MODIFIER|PE_PGRS3|Rv0278c|transcript|CCP43008|protein_coding||c.-4062A>G|||||4062|,C|upstream_gene_variant|MODIFIER|PE_PGRS4|Rv0279c|transcript|CCP43009|protein_coding||c.-1299A>G|||||1299|,C|upstream_gene_variant|MODIFIER|Rv0281|Rv0281|transcr…	0.885696
340885	0.25	34:0:2712:0	4	15026	PPE3	p.Gly508Ser	34	A|missense_variant|MODERATE|PPE3|Rv0280|transcript|CCP43010|protein_coding|1/1|c.1522G>A|p.Gly508Ser|1522/1611|1522/1611|508/536||,A|upstream_gene_variant|MODIFIER|PE_PGRS3|Rv0278c|transcript|CCP43008|protein_coding||c.-4575C>T|||||4575|,A|upstream_gene_variant|MODIFIER|PE_PGRS4|Rv0279c|transcript|CCP43009|protein_coding||c.-1812C>T|||||1812|,A|upstream_gene_variant|MODIFIER|Rv0281|Rv0281|transcr…	0.010618
348479	0.5	0:2:0:2744	2	15332	PE5		2	C|synonymous_variant|LOW|eccC3|Rv0284|transcript|CCP43014|protein_coding|1/1|c.2845T>C|p.Leu949Leu|2845/3993|2845/3993|949/1330||WARNING_TRANSCRIPT_NO_START_CODON,C|upstream_gene_variant|MODIFIER|PE5|Rv0285|transcript|CCP43015|protein_coding||c.-1145T>C|||||1145|,C|upstream_gene_variant|MODIFIER|PPE4|Rv0286|transcript|CCP43016|protein_coding||c.-1456T>C|||||1456|,C|upstream_gene_variant|MODIFIER|…	0.000625
348532	0.333333	0:2743:0:3	3	15338	PE5		3	T|synonymous_variant|LOW|eccC3|Rv0284|transcript|CCP43014|protein_coding|1/1|c.2898C>T|p.His966His|2898/3993|2898/3993|966/1330||WARNING_TRANSCRIPT_NO_START_CODON,T|upstream_gene_variant|MODIFIER|PE5|Rv0285|transcript|CCP43015|protein_coding||c.-1092C>T|||||1092|,T|upstream_gene_variant|MODIFIER|PPE4|Rv0286|transcript|CCP43016|protein_coding||c.-1403C>T|||||1403|,T|upstream_gene_variant|MODIFIER|…	0.000937
350388	0.5	0:0:2744:2	2	15393	PPE4	p.Ala152Ser	2	T|missense_variant|MODERATE|PPE4|Rv0286|transcript|CCP43016|protein_coding|1/1|c.454G>T|p.Ala152Ser|454/1542|454/1542|152/513||,T|upstream_gene_variant|MODIFIER|esxG|Rv0287|transcript|CCP43017|protein_coding||c.-1137G>T|||||1137|,T|upstream_gene_variant|MODIFIER|esxH|Rv0288|transcript|CCP43018|protein_coding||c.-1460G>T|||||1460|,T|upstream_gene_variant|MODIFIER|espG3|Rv0289|transcript|CCP43019|p…	0.000625
350389	0.5	0:2744:2:0	2	15394	PPE4	p.Ala152Gly	2	G|missense_variant|MODERATE|PPE4|Rv0286|transcript|CCP43016|protein_coding|1/1|c.455C>G|p.Ala152Gly|455/1542|455/1542|152/513||,G|upstream_gene_variant|MODIFIER|esxG|Rv0287|transcript|CCP43017|protein_coding||c.-1136C>G|||||1136|,G|upstream_gene_variant|MODIFIER|esxH|Rv0288|transcript|CCP43018|protein_coding||c.-1459C>G|||||1459|,G|upstream_gene_variant|MODIFIER|espG3|Rv0289|transcript|CCP43019|p…	0.000625
350512	0.5	0:2741:5:0	2	15398	PPE4	p.Pro193Arg	5	G|missense_variant|MODERATE|PPE4|Rv0286|transcript|CCP43016|protein_coding|1/1|c.578C>G|p.Pro193Arg|578/1542|578/1542|193/513||,G|upstream_gene_variant|MODIFIER|esxG|Rv0287|transcript|CCP43017|protein_coding||c.-1013C>G|||||1013|,G|upstream_gene_variant|MODIFIER|esxH|Rv0288|transcript|CCP43018|protein_coding||c.-1336C>G|||||1336|,G|upstream_gene_variant|MODIFIER|espG3|Rv0289|transcript|CCP43019|p…	0.001562
350669	0.5	6:0:2740:0	2	15400	PPE4	p.Leu245Leu	1	A|synonymous_variant|LOW|PPE4|Rv0286|transcript|CCP43016|protein_coding|1/1|c.735G>A|p.Leu245Leu|735/1542|735/1542|245/513||,A|upstream_gene_variant|MODIFIER|esxG|Rv0287|transcript|CCP43017|protein_coding||c.-856G>A|||||856|,A|upstream_gene_variant|MODIFIER|esxH|Rv0288|transcript|CCP43018|protein_coding||c.-1179G>A|||||1179|,A|upstream_gene_variant|MODIFIER|espG3|Rv0289|transcript|CCP43019|protei…	0.000312
351319	0.25	11:0:2735:0	4	15423	PPE4	p.Arg462Gln	10	A|missense_variant|MODERATE|PPE4|Rv0286|transcript|CCP43016|protein_coding|1/1|c.1385G>A|p.Arg462Gln|1385/1542|1385/1542|462/513||,A|upstream_gene_variant|MODIFIER|esxG|Rv0287|transcript|CCP43017|protein_coding||c.-206G>A|||||206|,A|upstream_gene_variant|MODIFIER|esxH|Rv0288|transcript|CCP43018|protein_coding||c.-529G>A|||||529|,A|upstream_gene_variant|MODIFIER|espG3|Rv0289|transcript|CCP43019|pr…	0.003123
351447	0.25	0:0:2736:10	4	15432	PPE4	p.Gly505Cys	7	T|missense_variant|MODERATE|PPE4|Rv0286|transcript|CCP43016|protein_coding|1/1|c.1513G>T|p.Gly505Cys|1513/1542|1513/1542|505/513||,T|upstream_gene_variant|MODIFIER|esxG|Rv0287|transcript|CCP43017|protein_coding||c.-78G>T|||||78|,T|upstream_gene_variant|MODIFIER|esxH|Rv0288|transcript|CCP43018|protein_coding||c.-401G>T|||||401|,T|upstream_gene_variant|MODIFIER|espG3|Rv0289|transcript|CCP43019|prot…	0.002186
361294	0.5	2:0:2744:0	2	15828	PE_PGRS5		2	A|upstream_gene_variant|MODIFIER|Rv0293c|Rv0293c|transcript|CCP43023|protein_coding||c.-3230C>T|||||3230|,A|upstream_gene_variant|MODIFIER|Rv0295c|Rv0295c|transcript|CCP43025|protein_coding||c.-1546C>T|||||1546|,A|upstream_gene_variant|MODIFIER|Rv0296c|Rv0296c|transcript|CCP43026|protein_coding||c.-139C>T|||||139|WARNING_TRANSCRIPT_NO_START_CODON,A|upstream_gene_variant|MODIFIER|PE_PGRS5|Rv0297|t…	0.000625
361825	0.5	0:2:0:2744	2	15855	PE_PGRS5	p.Gly164Gly	3	C|synonymous_variant|LOW|PE_PGRS5|Rv0297|transcript|CCP43027|protein_coding|1/1|c.492T>C|p.Gly164Gly|492/1776|492/1776|164/591||WARNING_TRANSCRIPT_NO_START_CODON,C|upstream_gene_variant|MODIFIER|Rv0293c|Rv0293c|transcript|CCP43023|protein_coding||c.-3761A>G|||||3761|,C|upstream_gene_variant|MODIFIER|Rv0295c|Rv0295c|transcript|CCP43025|protein_coding||c.-2077A>G|||||2077|,C|upstream_gene_variant|M…	0.000937
361839	0.333333	2743:3:0:0	3	15856	PE_PGRS5	p.Asp169Ala	1	C|missense_variant|MODERATE|PE_PGRS5|Rv0297|transcript|CCP43027|protein_coding|1/1|c.506A>C|p.Asp169Ala|506/1776|506/1776|169/591||WARNING_TRANSCRIPT_NO_START_CODON,C|upstream_gene_variant|MODIFIER|Rv0293c|Rv0293c|transcript|CCP43023|protein_coding||c.-3775T>G|||||3775|,C|upstream_gene_variant|MODIFIER|Rv0295c|Rv0295c|transcript|CCP43025|protein_coding||c.-2091T>G|||||2091|,C|upstream_gene_varian…	0.000312
361914	0.5	3:2743:0:0	2	15858	PE_PGRS5	p.Ala194Asp	3	A|missense_variant|MODERATE|PE_PGRS5|Rv0297|transcript|CCP43027|protein_coding|1/1|c.581C>A|p.Ala194Asp|581/1776|581/1776|194/591||WARNING_TRANSCRIPT_NO_START_CODON,A|upstream_gene_variant|MODIFIER|Rv0293c|Rv0293c|transcript|CCP43023|protein_coding||c.-3850G>T|||||3850|,A|upstream_gene_variant|MODIFIER|Rv0295c|Rv0295c|transcript|CCP43025|protein_coding||c.-2166G>T|||||2166|,A|upstream_gene_varian…	0.000937
362278	0.25	2739:7:0:0	4	15877	PE_PGRS5	p.Ala315Ala	7	C|synonymous_variant|LOW|PE_PGRS5|Rv0297|transcript|CCP43027|protein_coding|1/1|c.945A>C|p.Ala315Ala|945/1776|945/1776|315/591||WARNING_TRANSCRIPT_NO_START_CODON,C|upstream_gene_variant|MODIFIER|Rv0293c|Rv0293c|transcript|CCP43023|protein_coding||c.-4214T>G|||||4214|,C|upstream_gene_variant|MODIFIER|Rv0295c|Rv0295c|transcript|CCP43025|protein_coding||c.-2530T>G|||||2530|,C|upstream_gene_variant|M…	0.002186
362373	0.5	2:0:2744:0	2	15881	PE_PGRS5	p.Gly347Asp	2	A|missense_variant|MODERATE|PE_PGRS5|Rv0297|transcript|CCP43027|protein_coding|1/1|c.1040G>A|p.Gly347Asp|1040/1776|1040/1776|347/591||WARNING_TRANSCRIPT_NO_START_CODON,A|upstream_gene_variant|MODIFIER|Rv0293c|Rv0293c|transcript|CCP43023|protein_coding||c.-4309C>T|||||4309|,A|upstream_gene_variant|MODIFIER|Rv0295c|Rv0295c|transcript|CCP43025|protein_coding||c.-2625C>T|||||2625|,A|upstream_gene_var…	0.000625
362646	0.333333	3:0:2743:0	3	15890	PE_PGRS5	p.Gly438Asp	3	A|missense_variant|MODERATE|PE_PGRS5|Rv0297|transcript|CCP43027|protein_coding|1/1|c.1313G>A|p.Gly438Asp|1313/1776|1313/1776|438/591||WARNING_TRANSCRIPT_NO_START_CODON,A|upstream_gene_variant|MODIFIER|Rv0293c|Rv0293c|transcript|CCP43023|protein_coding||c.-4582C>T|||||4582|,A|upstream_gene_variant|MODIFIER|Rv0295c|Rv0295c|transcript|CCP43025|protein_coding||c.-2898C>T|||||2898|,A|upstream_gene_var…	0.000937
363128	0.5	0:2:0:2744	2	15915	PE_PGRS5		3	C|upstream_gene_variant|MODIFIER|Rv0295c|Rv0295c|transcript|CCP43025|protein_coding||c.-3380A>G|||||3380|,G|upstream_gene_variant|MODIFIER|Rv0295c|Rv0295c|transcript|CCP43025|protein_coding||c.-3380A>C|||||3380|,C|upstream_gene_variant|MODIFIER|Rv0296c|Rv0296c|transcript|CCP43026|protein_coding||c.-1973A>G|||||1973|WARNING_TRANSCRIPT_NO_START_CODON,G|upstream_gene_variant|MODIFIER|Rv0296c|Rv0296c…	0.000937
365782	0.5	0:2733:0:13	2	16040	PPE5		13	T|synonymous_variant|LOW|Rv0303|Rv0303|transcript|CCP43033|protein_coding|1/1|c.549C>T|p.Cys183Cys|549/909|549/909|183/302||,T|upstream_gene_variant|MODIFIER|Rv0296c|Rv0296c|transcript|CCP43026|protein_coding||c.-4627G>A|||||4627|WARNING_TRANSCRIPT_NO_START_CODON,T|downstream_gene_variant|MODIFIER|PE_PGRS5|Rv0297|transcript|CCP43027|protein_coding||c.*2673C>T|||||2673|WARNING_TRANSCRIPT_NO_START_…	0.00406
365797	0.5	0:2735:0:11	2	16041	PPE5		11	T|synonymous_variant|LOW|Rv0303|Rv0303|transcript|CCP43033|protein_coding|1/1|c.564C>T|p.Thr188Thr|564/909|564/909|188/302||,T|upstream_gene_variant|MODIFIER|Rv0296c|Rv0296c|transcript|CCP43026|protein_coding||c.-4642G>A|||||4642|WARNING_TRANSCRIPT_NO_START_CODON,T|downstream_gene_variant|MODIFIER|PE_PGRS5|Rv0297|transcript|CCP43027|protein_coding||c.*2688C>T|||||2688|WARNING_TRANSCRIPT_NO_START_…	0.003435
366245	0.5	2744:0:2:0	2	16054	PPE5	p.Trp2174Arg	2	G|missense_variant|MODERATE|PPE5|Rv0304c|transcript|CCP43034|protein_coding|1/1|c.6520T>C|p.Trp2174Arg|6520/6615|6520/6615|2174/2204||,G|downstream_gene_variant|MODIFIER|PE_PGRS5|Rv0297|transcript|CCP43027|protein_coding||c.*3136A>G|||||3136|WARNING_TRANSCRIPT_NO_START_CODON,G|downstream_gene_variant|MODIFIER|Rv0298|Rv0298|transcript|CCP43028|protein_coding||c.*2766A>G|||||2766|,G|downstream_gene…	0.000625
366611	0.333333	4:0:2742:0	3	16071	PPE5	p.Pro2052Ser	4	A|missense_variant|MODERATE|PPE5|Rv0304c|transcript|CCP43034|protein_coding|1/1|c.6154C>T|p.Pro2052Ser|6154/6615|6154/6615|2052/2204||,A|downstream_gene_variant|MODIFIER|PE_PGRS5|Rv0297|transcript|CCP43027|protein_coding||c.*3502G>A|||||3502|WARNING_TRANSCRIPT_NO_START_CODON,A|downstream_gene_variant|MODIFIER|Rv0298|Rv0298|transcript|CCP43028|protein_coding||c.*3132G>A|||||3132|,A|downstream_gene…	0.001249
366667	0.333333	0:2740:0:6	3	16073	PPE5	p.Gly2033Asp	6	T|missense_variant|MODERATE|PPE5|Rv0304c|transcript|CCP43034|protein_coding|1/1|c.6098G>A|p.Gly2033Asp|6098/6615|6098/6615|2033/2204||,T|downstream_gene_variant|MODIFIER|PE_PGRS5|Rv0297|transcript|CCP43027|protein_coding||c.*3558C>T|||||3558|WARNING_TRANSCRIPT_NO_START_CODON,T|downstream_gene_variant|MODIFIER|Rv0298|Rv0298|transcript|CCP43028|protein_coding||c.*3188C>T|||||3188|,T|downstream_gene…	0.001874
366806	0.5	4:0:0:2742	2	16081	PPE5	p.Ile1987Phe	4	A|missense_variant|MODERATE|PPE5|Rv0304c|transcript|CCP43034|protein_coding|1/1|c.5959A>T|p.Ile1987Phe|5959/6615|5959/6615|1987/2204||,A|downstream_gene_variant|MODIFIER|PE_PGRS5|Rv0297|transcript|CCP43027|protein_coding||c.*3697T>A|||||3697|WARNING_TRANSCRIPT_NO_START_CODON,A|downstream_gene_variant|MODIFIER|Rv0298|Rv0298|transcript|CCP43028|protein_coding||c.*3327T>A|||||3327|,A|downstream_gene…	0.001249
366833	0.5	0:2743:0:3	2	16083	PPE5	p.Gly1978Ser	3	T|missense_variant|MODERATE|PPE5|Rv0304c|transcript|CCP43034|protein_coding|1/1|c.5932G>A|p.Gly1978Ser|5932/6615|5932/6615|1978/2204||,T|downstream_gene_variant|MODIFIER|PE_PGRS5|Rv0297|transcript|CCP43027|protein_coding||c.*3724C>T|||||3724|WARNING_TRANSCRIPT_NO_START_CODON,T|downstream_gene_variant|MODIFIER|Rv0298|Rv0298|transcript|CCP43028|protein_coding||c.*3354C>T|||||3354|,T|downstream_gene…	0.000937
367174	0.5	0:2:0:2744	2	16087	PPE5	p.Asn1864Ser	2	C|missense_variant|MODERATE|PPE5|Rv0304c|transcript|CCP43034|protein_coding|1/1|c.5591A>G|p.Asn1864Ser|5591/6615|5591/6615|1864/2204||,C|downstream_gene_variant|MODIFIER|PE_PGRS5|Rv0297|transcript|CCP43027|protein_coding||c.*4065T>C|||||4065|WARNING_TRANSCRIPT_NO_START_CODON,C|downstream_gene_variant|MODIFIER|Rv0298|Rv0298|transcript|CCP43028|protein_coding||c.*3695T>C|||||3695|,C|downstream_gene…	0.000625
367412	0.25	0:2735:0:11	4	16093	PPE5	p.Gly1785Ser	9	T|missense_variant|MODERATE|PPE5|Rv0304c|transcript|CCP43034|protein_coding|1/1|c.5353G>A|p.Gly1785Ser|5353/6615|5353/6615|1785/2204||,T|downstream_gene_variant|MODIFIER|PE_PGRS5|Rv0297|transcript|CCP43027|protein_coding||c.*4303C>T|||||4303|WARNING_TRANSCRIPT_NO_START_CODON,T|downstream_gene_variant|MODIFIER|Rv0298|Rv0298|transcript|CCP43028|protein_coding||c.*3933C>T|||||3933|,T|downstream_gene…	0.002811
368875	0.5	0:2732:0:14	2	16137	PPE5	p.Gly1297Asp	14	T|missense_variant|MODERATE|PPE5|Rv0304c|transcript|CCP43034|protein_coding|1/1|c.3890G>A|p.Gly1297Asp|3890/6615|3890/6615|1297/2204||,T|downstream_gene_variant|MODIFIER|vapB2|Rv0300|transcript|CCP43030|protein_coding||c.*4828C>T|||||4828|,T|downstream_gene_variant|MODIFIER|vapC2|Rv0301|transcript|CCP43031|protein_coding||c.*4406C>T|||||4406|WARNING_TRANSCRIPT_NO_START_CODON,T|downstream_gene_var…	0.004372
369935	0.5	5:2741:0:0	2	16158	PPE5	p.Ala944Ser	5	A|missense_variant|MODERATE|PPE5|Rv0304c|transcript|CCP43034|protein_coding|1/1|c.2830G>T|p.Ala944Ser|2830/6615|2830/6615|944/2204||,A|downstream_gene_variant|MODIFIER|Rv0302|Rv0302|transcript|CCP43032|protein_coding||c.*4698C>A|||||4698|WARNING_TRANSCRIPT_NO_START_CODON,A|downstream_gene_variant|MODIFIER|Rv0303|Rv0303|transcript|CCP43033|protein_coding||c.*3793C>A|||||3793|,A|downstream_gene_var…	0.001562
371308	0.666667	6:1:0:2739	3	16197	PPE5	p.Asn486Ile	7	A|missense_variant|MODERATE|PPE5|Rv0304c|transcript|CCP43034|protein_coding|1/1|c.1457A>T|p.Asn486Ile|1457/6615|1457/6615|486/2204||,C|missense_variant|MODERATE|PPE5|Rv0304c|transcript|CCP43034|protein_coding|1/1|c.1457A>G|p.Asn486Ser|1457/6615|1457/6615|486/2204||,A|upstream_gene_variant|MODIFIER|Rv0306|Rv0306|transcript|CCP43036|protein_coding||c.-4606T>A|||||4606|,C|upstream_gene_variant|MODIF…	0.002186
371548	0.5	0:0:2744:2	2	16207	PPE5	p.Thr406Asn	2	T|missense_variant|MODERATE|PPE5|Rv0304c|transcript|CCP43034|protein_coding|1/1|c.1217C>A|p.Thr406Asn|1217/6615|1217/6615|406/2204||,T|upstream_gene_variant|MODIFIER|Rv0306|Rv0306|transcript|CCP43036|protein_coding||c.-4366G>T|||||4366|,T|downstream_gene_variant|MODIFIER|PPE6|Rv0305c|transcript|CCP43035|protein_coding||c.*1272C>A|||||1272|	0.000625
372641	0.5	2742:0:4:0	2	16224	PPE5	p.Ser42Pro	4	G|missense_variant|MODERATE|PPE5|Rv0304c|transcript|CCP43034|protein_coding|1/1|c.124T>C|p.Ser42Pro|124/6615|124/6615|42/2204||,G|upstream_gene_variant|MODIFIER|Rv0306|Rv0306|transcript|CCP43036|protein_coding||c.-3273A>G|||||3273|,G|upstream_gene_variant|MODIFIER|Rv0308|Rv0308|transcript|CCP43038|protein_coding||c.-4472A>G|||||4472|,G|downstream_gene_variant|MODIFIER|PPE6|Rv0305c|transcript|CCP4…	0.001249
372654	0.333333	3:0:2743:0	3	16225	PPE5	p.Gly37Gly	3	A|synonymous_variant|LOW|PPE5|Rv0304c|transcript|CCP43034|protein_coding|1/1|c.111C>T|p.Gly37Gly|111/6615|111/6615|37/2204||,A|upstream_gene_variant|MODIFIER|Rv0306|Rv0306|transcript|CCP43036|protein_coding||c.-3260G>A|||||3260|,A|upstream_gene_variant|MODIFIER|Rv0308|Rv0308|transcript|CCP43038|protein_coding||c.-4459G>A|||||4459|,A|downstream_gene_variant|MODIFIER|PPE6|Rv0305c|transcript|CCP4303…	0.000937
372708	0.5	0:2741:0:5	2	16227	PPE5	p.Leu19Leu	5	T|synonymous_variant|LOW|PPE5|Rv0304c|transcript|CCP43034|protein_coding|1/1|c.57G>A|p.Leu19Leu|57/6615|57/6615|19/2204||,T|upstream_gene_variant|MODIFIER|Rv0306|Rv0306|transcript|CCP43036|protein_coding||c.-3206C>T|||||3206|,T|upstream_gene_variant|MODIFIER|Rv0308|Rv0308|transcript|CCP43038|protein_coding||c.-4405C>T|||||4405|,T|downstream_gene_variant|MODIFIER|PPE6|Rv0305c|transcript|CCP43035|p…	0.001562
372913	0.0833333	29:2717:0:0	12	16235	PPE5		2603	C|synonymous_variant|LOW|PPE6|Rv0305c|transcript|CCP43035|protein_coding|1/1|c.2799T>G|p.Gly933Gly|2799/2892|2799/2892|933/963||,C|upstream_gene_variant|MODIFIER|PPE5|Rv0304c|transcript|CCP43034|protein_coding||c.-149T>G|||||149|,C|upstream_gene_variant|MODIFIER|Rv0306|Rv0306|transcript|CCP43036|protein_coding||c.-3001A>C|||||3001|,C|upstream_gene_variant|MODIFIER|Rv0308|Rv0308|transcript|CCP4303…	0.812929
372953	0.25	0:2739:0:7	4	16240	PPE6	p.Gly920Glu	6	T|missense_variant|MODERATE|PPE6|Rv0305c|transcript|CCP43035|protein_coding|1/1|c.2759G>A|p.Gly920Glu|2759/2892|2759/2892|920/963||,T|upstream_gene_variant|MODIFIER|PPE5|Rv0304c|transcript|CCP43034|protein_coding||c.-189G>A|||||189|,T|upstream_gene_variant|MODIFIER|Rv0306|Rv0306|transcript|CCP43036|protein_coding||c.-2961C>T|||||2961|,T|upstream_gene_variant|MODIFIER|Rv0308|Rv0308|transcript|CCP4…	0.001874
373098	0.5	7:0:2739:0	2	16245	PPE6	p.Arg872Cys	4	A|missense_variant|MODERATE|PPE6|Rv0305c|transcript|CCP43035|protein_coding|1/1|c.2614C>T|p.Arg872Cys|2614/2892|2614/2892|872/963||,A|upstream_gene_variant|MODIFIER|PPE5|Rv0304c|transcript|CCP43034|protein_coding||c.-334C>T|||||334|,A|upstream_gene_variant|MODIFIER|Rv0306|Rv0306|transcript|CCP43036|protein_coding||c.-2816G>A|||||2816|,A|upstream_gene_variant|MODIFIER|Rv0308|Rv0308|transcript|CCP4…	0.001249
373145	0.5	0:5:2741:0	2	16249	PPE6	p.Pro856Arg	2	C|missense_variant|MODERATE|PPE6|Rv0305c|transcript|CCP43035|protein_coding|1/1|c.2567C>G|p.Pro856Arg|2567/2892|2567/2892|856/963||,C|upstream_gene_variant|MODIFIER|PPE5|Rv0304c|transcript|CCP43034|protein_coding||c.-381C>G|||||381|,C|upstream_gene_variant|MODIFIER|Rv0306|Rv0306|transcript|CCP43036|protein_coding||c.-2769G>C|||||2769|,C|upstream_gene_variant|MODIFIER|Rv0308|Rv0308|transcript|CCP4…	0.000625
373163	0.25	0:2738:0:8	4	16250	PPE6	p.Arg850His	7	T|missense_variant|MODERATE|PPE6|Rv0305c|transcript|CCP43035|protein_coding|1/1|c.2549G>A|p.Arg850His|2549/2892|2549/2892|850/963||,T|upstream_gene_variant|MODIFIER|PPE5|Rv0304c|transcript|CCP43034|protein_coding||c.-399G>A|||||399|,T|upstream_gene_variant|MODIFIER|Rv0306|Rv0306|transcript|CCP43036|protein_coding||c.-2751C>T|||||2751|,T|upstream_gene_variant|MODIFIER|Rv0308|Rv0308|transcript|CCP4…	0.002186
373318	0.5	2744:0:2:0	2	16258	PPE5		1	G|synonymous_variant|LOW|PPE6|Rv0305c|transcript|CCP43035|protein_coding|1/1|c.2394T>C|p.Gly798Gly|2394/2892|2394/2892|798/963||,G|upstream_gene_variant|MODIFIER|PPE5|Rv0304c|transcript|CCP43034|protein_coding||c.-554T>C|||||554|,G|upstream_gene_variant|MODIFIER|Rv0306|Rv0306|transcript|CCP43036|protein_coding||c.-2596A>G|||||2596|,G|upstream_gene_variant|MODIFIER|Rv0308|Rv0308|transcript|CCP4303…	0.000312
373725	0.5	15:2730:0:1	4	16272	PPE6	p.Ala663Ser	16	A|missense_variant|MODERATE|PPE6|Rv0305c|transcript|CCP43035|protein_coding|1/1|c.1987G>T|p.Ala663Ser|1987/2892|1987/2892|663/963||,T|missense_variant|MODERATE|PPE6|Rv0305c|transcript|CCP43035|protein_coding|1/1|c.1987G>A|p.Ala663Thr|1987/2892|1987/2892|663/963||,A|upstream_gene_variant|MODIFIER|PPE5|Rv0304c|transcript|CCP43034|protein_coding||c.-961G>T|||||961|,T|upstream_gene_variant|MODIFIER|P…	0.004997
374037	0.5	2744:0:2:0	2	16284	PPE6	p.Ser559Pro	2	G|missense_variant|MODERATE|PPE6|Rv0305c|transcript|CCP43035|protein_coding|1/1|c.1675T>C|p.Ser559Pro|1675/2892|1675/2892|559/963||,G|upstream_gene_variant|MODIFIER|PPE5|Rv0304c|transcript|CCP43034|protein_coding||c.-1273T>C|||||1273|,G|upstream_gene_variant|MODIFIER|Rv0306|Rv0306|transcript|CCP43036|protein_coding||c.-1877A>G|||||1877|,G|upstream_gene_variant|MODIFIER|Rv0308|Rv0308|transcript|CC…	0.000625
374209	0.5	0:2744:0:2	2	16293	PPE5		2	T|synonymous_variant|LOW|PPE6|Rv0305c|transcript|CCP43035|protein_coding|1/1|c.1503G>A|p.Gly501Gly|1503/2892|1503/2892|501/963||,T|upstream_gene_variant|MODIFIER|PPE5|Rv0304c|transcript|CCP43034|protein_coding||c.-1445G>A|||||1445|,T|upstream_gene_variant|MODIFIER|Rv0306|Rv0306|transcript|CCP43036|protein_coding||c.-1705C>T|||||1705|,T|upstream_gene_variant|MODIFIER|Rv0308|Rv0308|transcript|CCP43…	0.000625
374243	0.5	3:0:2743:0	2	16294	PPE6	p.Thr490Ile	3	A|missense_variant|MODERATE|PPE6|Rv0305c|transcript|CCP43035|protein_coding|1/1|c.1469C>T|p.Thr490Ile|1469/2892|1469/2892|490/963||,A|upstream_gene_variant|MODIFIER|PPE5|Rv0304c|transcript|CCP43034|protein_coding||c.-1479C>T|||||1479|,A|upstream_gene_variant|MODIFIER|Rv0306|Rv0306|transcript|CCP43036|protein_coding||c.-1671G>A|||||1671|,A|upstream_gene_variant|MODIFIER|Rv0308|Rv0308|transcript|CC…	0.000937
374353	0.111111	559:0:2187:0	9	16297	PPE6	p.Arg453Arg	2053	G|synonymous_variant|LOW|PPE6|Rv0305c|transcript|CCP43035|protein_coding|1/1|c.1359T>C|p.Arg453Arg|1359/2892|1359/2892|453/963||,G|upstream_gene_variant|MODIFIER|PPE5|Rv0304c|transcript|CCP43034|protein_coding||c.-1589T>C|||||1589|,G|upstream_gene_variant|MODIFIER|Rv0306|Rv0306|transcript|CCP43036|protein_coding||c.-1561A>G|||||1561|,G|upstream_gene_variant|MODIFIER|Rv0308|Rv0308|transcript|CCP43…	0.641162
375588	0.333333	0:2743:0:3	3	16317	PPE6	p.Ala42Thr	3	T|missense_variant|MODERATE|PPE6|Rv0305c|transcript|CCP43035|protein_coding|1/1|c.124G>A|p.Ala42Thr|124/2892|124/2892|42/963||,T|upstream_gene_variant|MODIFIER|PPE5|Rv0304c|transcript|CCP43034|protein_coding||c.-2824G>A|||||2824|,T|upstream_gene_variant|MODIFIER|Rv0306|Rv0306|transcript|CCP43036|protein_coding||c.-326C>T|||||326|,T|upstream_gene_variant|MODIFIER|Rv0308|Rv0308|transcript|CCP43038|…	0.000937
399200	0.333333	2739:0:7:0	3	17221	PE6		5	G|synonymous_variant|LOW|rmlA|Rv0334|transcript|CCP43064|protein_coding|1/1|c.543A>G|p.Glu181Glu|543/867|543/867|181/288||,G|upstream_gene_variant|MODIFIER|Rv0329c|Rv0329c|transcript|CCP43059|protein_coding||c.-3880T>C|||||3880|,G|upstream_gene_variant|MODIFIER|Rv0330c|Rv0330c|transcript|CCP43060|protein_coding||c.-3113T>C|||||3113|,G|upstream_gene_variant|MODIFIER|Rv0336|Rv0336|transcript|CCP430…	0.001562
399551	0.5	0:2:0:2744	2	17232	PE6	p.His167Arg	2	C|missense_variant|MODERATE|PE6|Rv0335c|transcript|CCP43065|protein_coding|1/1|c.500A>G|p.His167Arg|500/516|500/516|167/171||WARNING_TRANSCRIPT_NO_START_CODON,C|upstream_gene_variant|MODIFIER|Rv0329c|Rv0329c|transcript|CCP43059|protein_coding||c.-4231A>G|||||4231|,C|upstream_gene_variant|MODIFIER|Rv0330c|Rv0330c|transcript|CCP43060|protein_coding||c.-3464A>G|||||3464|,C|upstream_gene_variant|MODI…	0.000625
399808	0.333333	0:2733:0:13	3	17242	PE6	p.Ser81Ser	5	T|synonymous_variant|LOW|PE6|Rv0335c|transcript|CCP43065|protein_coding|1/1|c.243G>A|p.Ser81Ser|243/516|243/516|81/171||WARNING_TRANSCRIPT_NO_START_CODON,T|upstream_gene_variant|MODIFIER|Rv0329c|Rv0329c|transcript|CCP43059|protein_coding||c.-4488G>A|||||4488|,T|upstream_gene_variant|MODIFIER|Rv0330c|Rv0330c|transcript|CCP43060|protein_coding||c.-3721G>A|||||3721|,T|upstream_gene_variant|MODIFIER|…	0.001562
400065	0.5	0:0:2743:3	2	17252	PE6		3	T|upstream_gene_variant|MODIFIER|Rv0329c|Rv0329c|transcript|CCP43059|protein_coding||c.-4745C>A|||||4745|,T|upstream_gene_variant|MODIFIER|Rv0330c|Rv0330c|transcript|CCP43060|protein_coding||c.-3978C>A|||||3978|,T|upstream_gene_variant|MODIFIER|PE6|Rv0335c|transcript|CCP43065|protein_coding||c.-15C>A|||||15|WARNING_TRANSCRIPT_NO_START_CODON,T|upstream_gene_variant|MODIFIER|Rv0336|Rv0336|transcrip…	0.000937
400103	0.333333	0:2738:8:0	3	17254	PE6		8	G|upstream_gene_variant|MODIFIER|Rv0329c|Rv0329c|transcript|CCP43059|protein_coding||c.-4783G>C|||||4783|,G|upstream_gene_variant|MODIFIER|Rv0330c|Rv0330c|transcript|CCP43060|protein_coding||c.-4016G>C|||||4016|,G|upstream_gene_variant|MODIFIER|PE6|Rv0335c|transcript|CCP43065|protein_coding||c.-53G>C|||||53|WARNING_TRANSCRIPT_NO_START_CODON,G|upstream_gene_variant|MODIFIER|Rv0336|Rv0336|transcrip…	0.002498
430332	0.5	2704:0:42:0	2	18063	PPE8	p.Phe1450Leu	42	G|missense_variant|MODERATE|PPE8|Rv0355c|transcript|CCP43085|protein_coding|1/1|c.4348T>C|p.Phe1450Leu|4348/9903|4348/9903|1450/3300||,G|downstream_gene_variant|MODIFIER|Rv0356c|Rv0356c|transcript|CCP43086|protein_coding||c.*4498T>C|||||4498|WARNING_TRANSCRIPT_NO_START_CODON	0.013117
430794	0.5	0:2744:0:2	2	18083	PPE8	p.Gly1296Ser	4	T|missense_variant|MODERATE|PPE8|Rv0355c|transcript|CCP43085|protein_coding|1/1|c.3886G>A|p.Gly1296Ser|3886/9903|3886/9903|1296/3300||,T|downstream_gene_variant|MODIFIER|Rv0356c|Rv0356c|transcript|CCP43086|protein_coding||c.*4036G>A|||||4036|WARNING_TRANSCRIPT_NO_START_CODON,T|downstream_gene_variant|MODIFIER|purA|Rv0357c|transcript|CCP43087|protein_coding||c.*4677G>A|||||4677|	0.001249
430996	0.5	0:2744:2:0	2	18089	PPE8	p.Thr1228Thr	2	G|synonymous_variant|LOW|PPE8|Rv0355c|transcript|CCP43085|protein_coding|1/1|c.3684G>C|p.Thr1228Thr|3684/9903|3684/9903|1228/3300||,G|downstream_gene_variant|MODIFIER|Rv0356c|Rv0356c|transcript|CCP43086|protein_coding||c.*3834G>C|||||3834|WARNING_TRANSCRIPT_NO_START_CODON,G|downstream_gene_variant|MODIFIER|purA|Rv0357c|transcript|CCP43087|protein_coding||c.*4475G>C|||||4475|	0.000625
432005	0.5	2:0:2744:0	2	18099	PPE8	p.Thr892Met	3	A|missense_variant|MODERATE|PPE8|Rv0355c|transcript|CCP43085|protein_coding|1/1|c.2675C>T|p.Thr892Met|2675/9903|2675/9903|892/3300||,A|upstream_gene_variant|MODIFIER|Rv0358|Rv0358|transcript|CCP43088|protein_coding||c.-4855G>A|||||4855|,A|downstream_gene_variant|MODIFIER|Rv0356c|Rv0356c|transcript|CCP43086|protein_coding||c.*2825C>T|||||2825|WARNING_TRANSCRIPT_NO_START_CODON,A|downstream_gene_var…	0.000937
432081	0.5	2744:0:2:0	2	18103	PPE8	p.Phe867Leu	2	G|missense_variant|MODERATE|PPE8|Rv0355c|transcript|CCP43085|protein_coding|1/1|c.2599T>C|p.Phe867Leu|2599/9903|2599/9903|867/3300||,G|upstream_gene_variant|MODIFIER|Rv0358|Rv0358|transcript|CCP43088|protein_coding||c.-4779A>G|||||4779|,G|downstream_gene_variant|MODIFIER|Rv0356c|Rv0356c|transcript|CCP43086|protein_coding||c.*2749T>C|||||2749|WARNING_TRANSCRIPT_NO_START_CODON,G|downstream_gene_var…	0.000625
433305	0.666667	2742:1:3:0	3	18129	PPE8	p.Ser459Ala	4	C|missense_variant|MODERATE|PPE8|Rv0355c|transcript|CCP43085|protein_coding|1/1|c.1375T>G|p.Ser459Ala|1375/9903|1375/9903|459/3300||,G|missense_variant|MODERATE|PPE8|Rv0355c|transcript|CCP43085|protein_coding|1/1|c.1375T>C|p.Ser459Pro|1375/9903|1375/9903|459/3300||,C|upstream_gene_variant|MODIFIER|Rv0358|Rv0358|transcript|CCP43088|protein_coding||c.-3555A>C|||||3555|,G|upstream_gene_variant|MODIF…	0.001249
433397	0.166667	2733:0:0:13	6	18135	PPE8	p.Ile428Asn	6	T|missense_variant|MODERATE|PPE8|Rv0355c|transcript|CCP43085|protein_coding|1/1|c.1283T>A|p.Ile428Asn|1283/9903|1283/9903|428/3300||,T|upstream_gene_variant|MODIFIER|Rv0358|Rv0358|transcript|CCP43088|protein_coding||c.-3463A>T|||||3463|,T|upstream_gene_variant|MODIFIER|Rv0359|Rv0359|transcript|CCP43089|protein_coding||c.-4121A>T|||||4121|WARNING_TRANSCRIPT_NO_START_CODON,T|downstream_gene_variant…	0.001874
433429	0.5	2:0:2744:0	2	18136	PPE8	p.Gly417Gly	2	A|synonymous_variant|LOW|PPE8|Rv0355c|transcript|CCP43085|protein_coding|1/1|c.1251C>T|p.Gly417Gly|1251/9903|1251/9903|417/3300||,A|upstream_gene_variant|MODIFIER|Rv0358|Rv0358|transcript|CCP43088|protein_coding||c.-3431G>A|||||3431|,A|upstream_gene_variant|MODIFIER|Rv0359|Rv0359|transcript|CCP43089|protein_coding||c.-4089G>A|||||4089|WARNING_TRANSCRIPT_NO_START_CODON,A|downstream_gene_variant|MO…	0.000625
433474	0.5	0:0:2742:4	2	18140	PPE8	p.Gly402Gly	4	T|synonymous_variant|LOW|PPE8|Rv0355c|transcript|CCP43085|protein_coding|1/1|c.1206C>A|p.Gly402Gly|1206/9903|1206/9903|402/3300||,T|upstream_gene_variant|MODIFIER|Rv0358|Rv0358|transcript|CCP43088|protein_coding||c.-3386G>T|||||3386|,T|upstream_gene_variant|MODIFIER|Rv0359|Rv0359|transcript|CCP43089|protein_coding||c.-4044G>T|||||4044|WARNING_TRANSCRIPT_NO_START_CODON,T|downstream_gene_variant|MO…	0.001249
433627	0.5	14:0:2732:0	2	18150	PPE8	p.Ser351Ser	14	A|synonymous_variant|LOW|PPE8|Rv0355c|transcript|CCP43085|protein_coding|1/1|c.1053C>T|p.Ser351Ser|1053/9903|1053/9903|351/3300||,A|upstream_gene_variant|MODIFIER|Rv0358|Rv0358|transcript|CCP43088|protein_coding||c.-3233G>A|||||3233|,A|upstream_gene_variant|MODIFIER|Rv0359|Rv0359|transcript|CCP43089|protein_coding||c.-3891G>A|||||3891|WARNING_TRANSCRIPT_NO_START_CODON,A|downstream_gene_variant|MO…	0.004372
434066	0.5	0:2744:0:2	2	18164	PPE8	p.Gly205Asp	2	T|missense_variant|MODERATE|PPE8|Rv0355c|transcript|CCP43085|protein_coding|1/1|c.614G>A|p.Gly205Asp|614/9903|614/9903|205/3300||,T|upstream_gene_variant|MODIFIER|Rv0358|Rv0358|transcript|CCP43088|protein_coding||c.-2794C>T|||||2794|,T|upstream_gene_variant|MODIFIER|Rv0359|Rv0359|transcript|CCP43089|protein_coding||c.-3452C>T|||||3452|WARNING_TRANSCRIPT_NO_START_CODON,T|upstream_gene_variant|MODI…	0.000625
467437	0.5	0:2740:6:0	2	19381	PPE9		4	G|upstream_gene_variant|MODIFIER|Rv0387c|Rv0387c|transcript|CCP43117|protein_coding||c.-31G>C|||||31|WARNING_TRANSCRIPT_NO_START_CODON,G|upstream_gene_variant|MODIFIER|purT|Rv0389|transcript|CCP43119|protein_coding||c.-898C>G|||||898|WARNING_TRANSCRIPT_NO_START_CODON,G|upstream_gene_variant|MODIFIER|Rv0390|Rv0390|transcript|CCP43120|protein_coding||c.-2154C>G|||||2154|WARNING_TRANSCRIPT_NO_START_…	0.001249
467526	0.03125	0:284:2462:0	32	19387	PPE9	p.Gly159Ala	2597	G|missense_variant|MODERATE|PPE9|Rv0388c|transcript|CCP43118|protein_coding|1/1|c.476G>C|p.Gly159Ala|476/543|476/543|159/180||,G|upstream_gene_variant|MODIFIER|Rv0387c|Rv0387c|transcript|CCP43117|protein_coding||c.-120G>C|||||120|WARNING_TRANSCRIPT_NO_START_CODON,G|upstream_gene_variant|MODIFIER|purT|Rv0389|transcript|CCP43119|protein_coding||c.-809C>G|||||809|WARNING_TRANSCRIPT_NO_START_CODON,G|…	0.811056
467546	0.030303	0:2461:285:0	33	19388	PPE9	p.Asp152Glu	2597	C|missense_variant|MODERATE|PPE9|Rv0388c|transcript|CCP43118|protein_coding|1/1|c.456C>G|p.Asp152Glu|456/543|456/543|152/180||,C|upstream_gene_variant|MODIFIER|Rv0387c|Rv0387c|transcript|CCP43117|protein_coding||c.-140C>G|||||140|WARNING_TRANSCRIPT_NO_START_CODON,C|upstream_gene_variant|MODIFIER|purT|Rv0389|transcript|CCP43119|protein_coding||c.-789G>C|||||789|WARNING_TRANSCRIPT_NO_START_CODON,C|…	0.811056
467557	0.030303	285:2461:0:0	33	19390	PPE9	p.Leu149Val	2600	C|missense_variant|MODERATE|PPE9|Rv0388c|transcript|CCP43118|protein_coding|1/1|c.445T>G|p.Leu149Val|445/543|445/543|149/180||,C|upstream_gene_variant|MODIFIER|Rv0387c|Rv0387c|transcript|CCP43117|protein_coding||c.-151T>G|||||151|WARNING_TRANSCRIPT_NO_START_CODON,C|upstream_gene_variant|MODIFIER|purT|Rv0389|transcript|CCP43119|protein_coding||c.-778A>C|||||778|WARNING_TRANSCRIPT_NO_START_CODON,C|…	0.811993
467564	0.0166667	232:2514:0:0	60	19391	PPE9	p.His146Gln	2667	C|missense_variant|MODERATE|PPE9|Rv0388c|transcript|CCP43118|protein_coding|1/1|c.438T>G|p.His146Gln|438/543|438/543|146/180||,C|upstream_gene_variant|MODIFIER|Rv0387c|Rv0387c|transcript|CCP43117|protein_coding||c.-158T>G|||||158|WARNING_TRANSCRIPT_NO_START_CODON,C|upstream_gene_variant|MODIFIER|purT|Rv0389|transcript|CCP43119|protein_coding||c.-771A>C|||||771|WARNING_TRANSCRIPT_NO_START_CODON,C|…	0.832917
467585	0.0555556	0:2720:26:0	18	19394	PPE9	p.His139Gln	2966	C|missense_variant|MODERATE|PPE9|Rv0388c|transcript|CCP43118|protein_coding|1/1|c.417C>G|p.His139Gln|417/543|417/543|139/180||,C|upstream_gene_variant|MODIFIER|Rv0387c|Rv0387c|transcript|CCP43117|protein_coding||c.-179C>G|||||179|WARNING_TRANSCRIPT_NO_START_CODON,C|upstream_gene_variant|MODIFIER|purT|Rv0389|transcript|CCP43119|protein_coding||c.-750G>C|||||750|WARNING_TRANSCRIPT_NO_START_CODON,C|…	0.926296
467590	0.0769231	0:2727:0:19	13	19395	PPE9	p.Thr138Ala	2979	C|missense_variant|MODERATE|PPE9|Rv0388c|transcript|CCP43118|protein_coding|1/1|c.412A>G|p.Thr138Ala|412/543|412/543|138/180||,C|upstream_gene_variant|MODIFIER|Rv0387c|Rv0387c|transcript|CCP43117|protein_coding||c.-184A>G|||||184|WARNING_TRANSCRIPT_NO_START_CODON,C|upstream_gene_variant|MODIFIER|purT|Rv0389|transcript|CCP43119|protein_coding||c.-745T>C|||||745|WARNING_TRANSCRIPT_NO_START_CODON,C|…	0.930356
467638	0.5	0:0:2:2744	2	19397	PPE9	p.Gln122Lys	3017	T|missense_variant|MODERATE|PPE9|Rv0388c|transcript|CCP43118|protein_coding|1/1|c.364C>A|p.Gln122Lys|364/543|364/543|122/180||,T|upstream_gene_variant|MODIFIER|Rv0387c|Rv0387c|transcript|CCP43117|protein_coding||c.-232C>A|||||232|WARNING_TRANSCRIPT_NO_START_CODON,T|upstream_gene_variant|MODIFIER|purT|Rv0389|transcript|CCP43119|protein_coding||c.-697G>T|||||697|WARNING_TRANSCRIPT_NO_START_CODON,T|…	0.942224
467649	0.5	2744:2:0:0	2	19398	PPE9	p.Leu118Arg	2	C|missense_variant|MODERATE|PPE9|Rv0388c|transcript|CCP43118|protein_coding|1/1|c.353T>G|p.Leu118Arg|353/543|353/543|118/180||,C|upstream_gene_variant|MODIFIER|Rv0387c|Rv0387c|transcript|CCP43117|protein_coding||c.-243T>G|||||243|WARNING_TRANSCRIPT_NO_START_CODON,C|upstream_gene_variant|MODIFIER|purT|Rv0389|transcript|CCP43119|protein_coding||c.-686A>C|||||686|WARNING_TRANSCRIPT_NO_START_CODON,C|…	0.000625
467954	0.5	2740:0:6:0	2	19409	PPE9	p.Tyr16Tyr	6	G|synonymous_variant|LOW|PPE9|Rv0388c|transcript|CCP43118|protein_coding|1/1|c.48T>C|p.Tyr16Tyr|48/543|48/543|16/180||,G|upstream_gene_variant|MODIFIER|Rv0387c|Rv0387c|transcript|CCP43117|protein_coding||c.-548T>C|||||548|WARNING_TRANSCRIPT_NO_START_CODON,G|upstream_gene_variant|MODIFIER|purT|Rv0389|transcript|CCP43119|protein_coding||c.-381A>G|||||381|WARNING_TRANSCRIPT_NO_START_CODON,G|upstream…	0.001874
530923	0.5	0:2744:0:2	2	21748	PPE10	p.Ser431Asn	2	T|missense_variant|MODERATE|PPE10|Rv0442c|transcript|CCP43173|protein_coding|1/1|c.1292G>A|p.Ser431Asn|1292/1464|1292/1464|431/487||WARNING_TRANSCRIPT_NO_START_CODON,T|upstream_gene_variant|MODIFIER|psd|Rv0437c|transcript|CCP43168|protein_coding||c.-4841G>A|||||4841|WARNING_TRANSCRIPT_NO_START_CODON,T|upstream_gene_variant|MODIFIER|moeA2|Rv0438c|transcript|CCP43169|protein_coding||c.-3563G>A|||||…	0.000625
531065	0.5	0:3:0:2743	2	21756	PPE10	p.Asn384Asp	3	C|missense_variant|MODERATE|PPE10|Rv0442c|transcript|CCP43173|protein_coding|1/1|c.1150A>G|p.Asn384Asp|1150/1464|1150/1464|384/487||WARNING_TRANSCRIPT_NO_START_CODON,C|upstream_gene_variant|MODIFIER|psd|Rv0437c|transcript|CCP43168|protein_coding||c.-4983A>G|||||4983|WARNING_TRANSCRIPT_NO_START_CODON,C|upstream_gene_variant|MODIFIER|moeA2|Rv0438c|transcript|CCP43169|protein_coding||c.-3705A>G|||||…	0.000937
531112	0.5	0:3:2743:0	2	21759	PPE10	p.Ala368Gly	3	C|missense_variant|MODERATE|PPE10|Rv0442c|transcript|CCP43173|protein_coding|1/1|c.1103C>G|p.Ala368Gly|1103/1464|1103/1464|368/487||WARNING_TRANSCRIPT_NO_START_CODON,C|upstream_gene_variant|MODIFIER|moeA2|Rv0438c|transcript|CCP43169|protein_coding||c.-3752C>G|||||3752|WARNING_TRANSCRIPT_NO_START_CODON,C|upstream_gene_variant|MODIFIER|Rv0439c|Rv0439c|transcript|CCP43170|protein_coding||c.-2798C>G|…	0.000937
531169	0.333333	0:2733:0:13	3	21760	PPE10	p.Gly349Asp	13	T|missense_variant|MODERATE|PPE10|Rv0442c|transcript|CCP43173|protein_coding|1/1|c.1046G>A|p.Gly349Asp|1046/1464|1046/1464|349/487||WARNING_TRANSCRIPT_NO_START_CODON,T|upstream_gene_variant|MODIFIER|moeA2|Rv0438c|transcript|CCP43169|protein_coding||c.-3809G>A|||||3809|WARNING_TRANSCRIPT_NO_START_CODON,T|upstream_gene_variant|MODIFIER|Rv0439c|Rv0439c|transcript|CCP43170|protein_coding||c.-2855G>A|…	0.00406
531259	0.5	0:2744:0:2	2	21765	PPE10	p.Ser319Asn	2	T|missense_variant|MODERATE|PPE10|Rv0442c|transcript|CCP43173|protein_coding|1/1|c.956G>A|p.Ser319Asn|956/1464|956/1464|319/487||WARNING_TRANSCRIPT_NO_START_CODON,T|upstream_gene_variant|MODIFIER|moeA2|Rv0438c|transcript|CCP43169|protein_coding||c.-3899G>A|||||3899|WARNING_TRANSCRIPT_NO_START_CODON,T|upstream_gene_variant|MODIFIER|Rv0439c|Rv0439c|transcript|CCP43170|protein_coding||c.-2945G>A||||…	0.000625
531505	0.5	0:0:2:2744	2	21777	PPE10	p.Asp237Ala	2	G|missense_variant|MODERATE|PPE10|Rv0442c|transcript|CCP43173|protein_coding|1/1|c.710A>C|p.Asp237Ala|710/1464|710/1464|237/487||WARNING_TRANSCRIPT_NO_START_CODON,G|upstream_gene_variant|MODIFIER|moeA2|Rv0438c|transcript|CCP43169|protein_coding||c.-4145A>C|||||4145|WARNING_TRANSCRIPT_NO_START_CODON,G|upstream_gene_variant|MODIFIER|Rv0439c|Rv0439c|transcript|CCP43170|protein_coding||c.-3191A>C||||…	0.000625
531541	0.5	3:0:2743:0	2	21779	PPE10	p.Thr225Ile	3	A|missense_variant|MODERATE|PPE10|Rv0442c|transcript|CCP43173|protein_coding|1/1|c.674C>T|p.Thr225Ile|674/1464|674/1464|225/487||WARNING_TRANSCRIPT_NO_START_CODON,A|upstream_gene_variant|MODIFIER|moeA2|Rv0438c|transcript|CCP43169|protein_coding||c.-4181C>T|||||4181|WARNING_TRANSCRIPT_NO_START_CODON,A|upstream_gene_variant|MODIFIER|Rv0439c|Rv0439c|transcript|CCP43170|protein_coding||c.-3227C>T||||…	0.000937
531556	0.5	2744:0:2:0	2	21781	PPE10	p.Ile220Thr	2	G|missense_variant|MODERATE|PPE10|Rv0442c|transcript|CCP43173|protein_coding|1/1|c.659T>C|p.Ile220Thr|659/1464|659/1464|220/487||WARNING_TRANSCRIPT_NO_START_CODON,G|upstream_gene_variant|MODIFIER|moeA2|Rv0438c|transcript|CCP43169|protein_coding||c.-4196T>C|||||4196|WARNING_TRANSCRIPT_NO_START_CODON,G|upstream_gene_variant|MODIFIER|Rv0439c|Rv0439c|transcript|CCP43170|protein_coding||c.-3242T>C||||…	0.000625
531572	0.5	0:2:0:2744	2	21784	PPE10	p.Thr215Ala	2	C|missense_variant|MODERATE|PPE10|Rv0442c|transcript|CCP43173|protein_coding|1/1|c.643A>G|p.Thr215Ala|643/1464|643/1464|215/487||WARNING_TRANSCRIPT_NO_START_CODON,C|upstream_gene_variant|MODIFIER|moeA2|Rv0438c|transcript|CCP43169|protein_coding||c.-4212A>G|||||4212|WARNING_TRANSCRIPT_NO_START_CODON,C|upstream_gene_variant|MODIFIER|Rv0439c|Rv0439c|transcript|CCP43170|protein_coding||c.-3258A>G||||…	0.000625
531616	0.25	2742:0:4:0	4	21788	PPE10	p.Ile200Thr	5	G|missense_variant|MODERATE|PPE10|Rv0442c|transcript|CCP43173|protein_coding|1/1|c.599T>C|p.Ile200Thr|599/1464|599/1464|200/487||WARNING_TRANSCRIPT_NO_START_CODON,G|upstream_gene_variant|MODIFIER|moeA2|Rv0438c|transcript|CCP43169|protein_coding||c.-4256T>C|||||4256|WARNING_TRANSCRIPT_NO_START_CODON,G|upstream_gene_variant|MODIFIER|Rv0439c|Rv0439c|transcript|CCP43170|protein_coding||c.-3302T>C||||…	0.001562
531885	0.5	2:2744:0:0	2	21800	PPE10	p.Pro110Pro	2	A|synonymous_variant|LOW|PPE10|Rv0442c|transcript|CCP43173|protein_coding|1/1|c.330G>T|p.Pro110Pro|330/1464|330/1464|110/487||WARNING_TRANSCRIPT_NO_START_CODON,A|upstream_gene_variant|MODIFIER|moeA2|Rv0438c|transcript|CCP43169|protein_coding||c.-4525G>T|||||4525|WARNING_TRANSCRIPT_NO_START_CODON,A|upstream_gene_variant|MODIFIER|Rv0439c|Rv0439c|transcript|CCP43170|protein_coding||c.-3571G>T|||||35…	0.000625
531901	0.333333	0:0:2719:27	3	21801	PPE10	p.Ala105Glu	27	T|missense_variant|MODERATE|PPE10|Rv0442c|transcript|CCP43173|protein_coding|1/1|c.314C>A|p.Ala105Glu|314/1464|314/1464|105/487||WARNING_TRANSCRIPT_NO_START_CODON,T|upstream_gene_variant|MODIFIER|moeA2|Rv0438c|transcript|CCP43169|protein_coding||c.-4541C>A|||||4541|WARNING_TRANSCRIPT_NO_START_CODON,T|upstream_gene_variant|MODIFIER|Rv0439c|Rv0439c|transcript|CCP43170|protein_coding||c.-3587C>A||||…	0.008432
531944	0.5	0:2744:0:2	2	21805	PPE10	p.Ala91Thr	2	T|missense_variant|MODERATE|PPE10|Rv0442c|transcript|CCP43173|protein_coding|1/1|c.271G>A|p.Ala91Thr|271/1464|271/1464|91/487||WARNING_TRANSCRIPT_NO_START_CODON,T|upstream_gene_variant|MODIFIER|moeA2|Rv0438c|transcript|CCP43169|protein_coding||c.-4584G>A|||||4584|WARNING_TRANSCRIPT_NO_START_CODON,T|upstream_gene_variant|MODIFIER|Rv0439c|Rv0439c|transcript|CCP43170|protein_coding||c.-3630G>A|||||3…	0.000625
532108	0.333333	0:7:0:2739	3	21814	PPE10	p.Glu36Gly	7	C|missense_variant|MODERATE|PPE10|Rv0442c|transcript|CCP43173|protein_coding|1/1|c.107A>G|p.Glu36Gly|107/1464|107/1464|36/487||WARNING_TRANSCRIPT_NO_START_CODON,C|upstream_gene_variant|MODIFIER|moeA2|Rv0438c|transcript|CCP43169|protein_coding||c.-4748A>G|||||4748|WARNING_TRANSCRIPT_NO_START_CODON,C|upstream_gene_variant|MODIFIER|Rv0439c|Rv0439c|transcript|CCP43170|protein_coding||c.-3794A>G|||||3…	0.002186
532138	0.5	3:0:2743:0	2	21820	PPE10	p.Pro26Leu	3	A|missense_variant|MODERATE|PPE10|Rv0442c|transcript|CCP43173|protein_coding|1/1|c.77C>T|p.Pro26Leu|77/1464|77/1464|26/487||WARNING_TRANSCRIPT_NO_START_CODON,A|upstream_gene_variant|MODIFIER|moeA2|Rv0438c|transcript|CCP43169|protein_coding||c.-4778C>T|||||4778|WARNING_TRANSCRIPT_NO_START_CODON,A|upstream_gene_variant|MODIFIER|Rv0439c|Rv0439c|transcript|CCP43170|protein_coding||c.-3824C>T|||||3824…	0.000937
532271	0.333333	2734:0:12:0	3	21832	PPE10		12	G|upstream_gene_variant|MODIFIER|moeA2|Rv0438c|transcript|CCP43169|protein_coding||c.-4911T>C|||||4911|WARNING_TRANSCRIPT_NO_START_CODON,G|upstream_gene_variant|MODIFIER|Rv0439c|Rv0439c|transcript|CCP43170|protein_coding||c.-3957T>C|||||3957|,G|upstream_gene_variant|MODIFIER|Rv0441c|Rv0441c|transcript|CCP43172|protein_coding||c.-1547T>C|||||1547|WARNING_TRANSCRIPT_NO_START_CODON,G|upstream_gene_v…	0.003748
543336	0.5	6:0:2740:0	2	22270	PPE11	p.Ala55Thr	6	A|missense_variant|MODERATE|PPE11|Rv0453|transcript|CCP43184|protein_coding|1/1|c.163G>A|p.Ala55Thr|163/1557|163/1557|55/518||,A|upstream_gene_variant|MODIFIER|Rv0449c|Rv0449c|transcript|CCP43180|protein_coding||c.-4788C>T|||||4788|WARNING_TRANSCRIPT_NO_START_CODON,A|upstream_gene_variant|MODIFIER|mmpL4|Rv0450c|transcript|CCP43181|protein_coding||c.-1845C>T|||||1845|WARNING_TRANSCRIPT_NO_START_CO…	0.001874
543396	0.5	0:2744:0:2	2	22274	PPE11	p.Pro75Ser	2	T|missense_variant|MODERATE|PPE11|Rv0453|transcript|CCP43184|protein_coding|1/1|c.223C>T|p.Pro75Ser|223/1557|223/1557|75/518||,T|upstream_gene_variant|MODIFIER|Rv0449c|Rv0449c|transcript|CCP43180|protein_coding||c.-4848G>A|||||4848|WARNING_TRANSCRIPT_NO_START_CODON,T|upstream_gene_variant|MODIFIER|mmpL4|Rv0450c|transcript|CCP43181|protein_coding||c.-1905G>A|||||1905|WARNING_TRANSCRIPT_NO_START_CO…	0.000625
544108	0.5	2:0:2744:0	2	22300	PPE11	p.Gly312Glu	2	A|missense_variant|MODERATE|PPE11|Rv0453|transcript|CCP43184|protein_coding|1/1|c.935G>A|p.Gly312Glu|935/1557|935/1557|312/518||,A|upstream_gene_variant|MODIFIER|mmpL4|Rv0450c|transcript|CCP43181|protein_coding||c.-2617C>T|||||2617|WARNING_TRANSCRIPT_NO_START_CODON,A|upstream_gene_variant|MODIFIER|mmpS4|Rv0451c|transcript|CCP43182|protein_coding||c.-2198C>T|||||2198|WARNING_TRANSCRIPT_NO_START_CO…	0.000625
544548	0.5	0:2742:0:4	2	22321	PPE11	p.Arg459Trp	4	T|missense_variant|MODERATE|PPE11|Rv0453|transcript|CCP43184|protein_coding|1/1|c.1375C>T|p.Arg459Trp|1375/1557|1375/1557|459/518||,T|upstream_gene_variant|MODIFIER|mmpL4|Rv0450c|transcript|CCP43181|protein_coding||c.-3057G>A|||||3057|WARNING_TRANSCRIPT_NO_START_CODON,T|upstream_gene_variant|MODIFIER|mmpS4|Rv0451c|transcript|CCP43182|protein_coding||c.-2638G>A|||||2638|WARNING_TRANSCRIPT_NO_START…	0.001249
544593	0.5	17:0:2729:0	2	22323	PPE11	p.Ala474Thr	12	A|missense_variant|MODERATE|PPE11|Rv0453|transcript|CCP43184|protein_coding|1/1|c.1420G>A|p.Ala474Thr|1420/1557|1420/1557|474/518||,A|upstream_gene_variant|MODIFIER|mmpL4|Rv0450c|transcript|CCP43181|protein_coding||c.-3102C>T|||||3102|WARNING_TRANSCRIPT_NO_START_CODON,A|upstream_gene_variant|MODIFIER|mmpS4|Rv0451c|transcript|CCP43182|protein_coding||c.-2683C>T|||||2683|WARNING_TRANSCRIPT_NO_START…	0.003748
544621	0.5	0:2744:0:2	2	22325	PPE11	p.Ala483Val	2	T|missense_variant|MODERATE|PPE11|Rv0453|transcript|CCP43184|protein_coding|1/1|c.1448C>T|p.Ala483Val|1448/1557|1448/1557|483/518||,T|upstream_gene_variant|MODIFIER|mmpL4|Rv0450c|transcript|CCP43181|protein_coding||c.-3130G>A|||||3130|WARNING_TRANSCRIPT_NO_START_CODON,T|upstream_gene_variant|MODIFIER|mmpS4|Rv0451c|transcript|CCP43182|protein_coding||c.-2711G>A|||||2711|WARNING_TRANSCRIPT_NO_START…	0.000625
544645	0.5	0:0:2:2744	2	22326	PPE11	p.Leu491Arg	2	G|missense_variant|MODERATE|PPE11|Rv0453|transcript|CCP43184|protein_coding|1/1|c.1472T>G|p.Leu491Arg|1472/1557|1472/1557|491/518||,G|upstream_gene_variant|MODIFIER|mmpL4|Rv0450c|transcript|CCP43181|protein_coding||c.-3154A>C|||||3154|WARNING_TRANSCRIPT_NO_START_CODON,G|upstream_gene_variant|MODIFIER|mmpS4|Rv0451c|transcript|CCP43182|protein_coding||c.-2735A>C|||||2735|WARNING_TRANSCRIPT_NO_START…	0.000625
622595	0.333333	0:4:2742:0	3	25003	PE_PGRS6		4	C|synonymous_variant|LOW|Rv0531|Rv0531|transcript|CCP43269|protein_coding|1/1|c.267G>C|p.Arg89Arg|267/318|267/318|89/105||WARNING_TRANSCRIPT_NO_START_CODON,C|upstream_gene_variant|MODIFIER|Rv0530A|Rv0530A|transcript|CCP43268|protein_coding||c.-313C>G|||||313|WARNING_TRANSCRIPT_NO_START_CODON,C|upstream_gene_variant|MODIFIER|PE_PGRS6|Rv0532|transcript|CCP43270|protein_coding||c.-198G>C|||||198|,C|…	0.001249
622895	0.5	0:2744:0:2	2	25016	PE_PGRS6	p.Pro35Ser	2	T|missense_variant|MODERATE|PE_PGRS6|Rv0532|transcript|CCP43270|protein_coding|1/1|c.103C>T|p.Pro35Ser|103/1785|103/1785|35/594||,T|upstream_gene_variant|MODIFIER|Rv0530A|Rv0530A|transcript|CCP43268|protein_coding||c.-613G>A|||||613|WARNING_TRANSCRIPT_NO_START_CODON,T|upstream_gene_variant|MODIFIER|pnp|Rv0535|transcript|CCP43273|protein_coding||c.-3562C>T|||||3562|,T|upstream_gene_variant|MODIFIE…	0.000625
623018	0.5	0:0:2:2744	2	25025	PE_PGRS6	p.Phe76Val	2	G|missense_variant|MODERATE|PE_PGRS6|Rv0532|transcript|CCP43270|protein_coding|1/1|c.226T>G|p.Phe76Val|226/1785|226/1785|76/594||,G|upstream_gene_variant|MODIFIER|Rv0530A|Rv0530A|transcript|CCP43268|protein_coding||c.-736A>C|||||736|WARNING_TRANSCRIPT_NO_START_CODON,G|upstream_gene_variant|MODIFIER|pnp|Rv0535|transcript|CCP43273|protein_coding||c.-3439T>G|||||3439|,G|upstream_gene_variant|MODIFIE…	0.000625
623043	0.5	2:2744:0:0	2	25026	PE_PGRS6	p.Ala84Glu	2	A|missense_variant|MODERATE|PE_PGRS6|Rv0532|transcript|CCP43270|protein_coding|1/1|c.251C>A|p.Ala84Glu|251/1785|251/1785|84/594||,A|upstream_gene_variant|MODIFIER|Rv0530A|Rv0530A|transcript|CCP43268|protein_coding||c.-761G>T|||||761|WARNING_TRANSCRIPT_NO_START_CODON,A|upstream_gene_variant|MODIFIER|pnp|Rv0535|transcript|CCP43273|protein_coding||c.-3414C>A|||||3414|,A|upstream_gene_variant|MODIFIE…	0.000625
623095	0.5	0:2744:0:2	2	25029	PE_PGRS6	p.Asn101Asn	2	T|synonymous_variant|LOW|PE_PGRS6|Rv0532|transcript|CCP43270|protein_coding|1/1|c.303C>T|p.Asn101Asn|303/1785|303/1785|101/594||,T|upstream_gene_variant|MODIFIER|Rv0530A|Rv0530A|transcript|CCP43268|protein_coding||c.-813G>A|||||813|WARNING_TRANSCRIPT_NO_START_CODON,T|upstream_gene_variant|MODIFIER|pnp|Rv0535|transcript|CCP43273|protein_coding||c.-3362C>T|||||3362|,T|upstream_gene_variant|MODIFIER…	0.000625
623207	0.5	2744:2:0:0	2	25039	PE_PGRS6	p.Asn139His	2	C|missense_variant|MODERATE|PE_PGRS6|Rv0532|transcript|CCP43270|protein_coding|1/1|c.415A>C|p.Asn139His|415/1785|415/1785|139/594||,C|upstream_gene_variant|MODIFIER|Rv0530A|Rv0530A|transcript|CCP43268|protein_coding||c.-925T>G|||||925|WARNING_TRANSCRIPT_NO_START_CODON,C|upstream_gene_variant|MODIFIER|pnp|Rv0535|transcript|CCP43273|protein_coding||c.-3250A>C|||||3250|,C|upstream_gene_variant|MODIF…	0.000625
623279	0.5	2:2744:0:0	2	25043	PE_PGRS6	p.His163Asn	1	A|missense_variant|MODERATE|PE_PGRS6|Rv0532|transcript|CCP43270|protein_coding|1/1|c.487C>A|p.His163Asn|487/1785|487/1785|163/594||,A|upstream_gene_variant|MODIFIER|Rv0530A|Rv0530A|transcript|CCP43268|protein_coding||c.-997G>T|||||997|WARNING_TRANSCRIPT_NO_START_CODON,A|upstream_gene_variant|MODIFIER|pnp|Rv0535|transcript|CCP43273|protein_coding||c.-3178C>A|||||3178|,A|upstream_gene_variant|MODIF…	0.000312
623472	0.00578035	298:0:2448:0	173	25048	PE_PGRS6	p.Asp227Gly	2585	G|missense_variant|MODERATE|PE_PGRS6|Rv0532|transcript|CCP43270|protein_coding|1/1|c.680A>G|p.Asp227Gly|680/1785|680/1785|227/594||,G|upstream_gene_variant|MODIFIER|Rv0530A|Rv0530A|transcript|CCP43268|protein_coding||c.-1190T>C|||||1190|WARNING_TRANSCRIPT_NO_START_CODON,G|upstream_gene_variant|MODIFIER|pnp|Rv0535|transcript|CCP43273|protein_coding||c.-2985A>G|||||2985|,G|upstream_gene_variant|MOD…	0.807308
623508	0.0052356	0:248:2498:0	191	25050	PE_PGRS6	p.Ala239Gly	2658	G|missense_variant|MODERATE|PE_PGRS6|Rv0532|transcript|CCP43270|protein_coding|1/1|c.716C>G|p.Ala239Gly|716/1785|716/1785|239/594||,G|upstream_gene_variant|MODIFIER|Rv0530A|Rv0530A|transcript|CCP43268|protein_coding||c.-1226G>C|||||1226|WARNING_TRANSCRIPT_NO_START_CODON,G|upstream_gene_variant|MODIFIER|pnp|Rv0535|transcript|CCP43273|protein_coding||c.-2949C>G|||||2949|,G|upstream_gene_variant|MOD…	0.830106
623877	0.666667	1:2741:0:4	3	25070	PE_PGRS6	p.Ala362Asp	4	A|missense_variant|MODERATE|PE_PGRS6|Rv0532|transcript|CCP43270|protein_coding|1/1|c.1085C>A|p.Ala362Asp|1085/1785|1085/1785|362/594||,T|missense_variant|MODERATE|PE_PGRS6|Rv0532|transcript|CCP43270|protein_coding|1/1|c.1085C>T|p.Ala362Val|1085/1785|1085/1785|362/594||,A|upstream_gene_variant|MODIFIER|Rv0530A|Rv0530A|transcript|CCP43268|protein_coding||c.-1595G>T|||||1595|WARNING_TRANSCRIPT_NO_ST…	0.001249
623942	0.5	0:2:2744:0	2	25076	PE_PGRS6	p.Gly384Arg	4	A|missense_variant|MODERATE|PE_PGRS6|Rv0532|transcript|CCP43270|protein_coding|1/1|c.1150G>A|p.Gly384Arg|1150/1785|1150/1785|384/594||,C|missense_variant|MODERATE|PE_PGRS6|Rv0532|transcript|CCP43270|protein_coding|1/1|c.1150G>C|p.Gly384Arg|1150/1785|1150/1785|384/594||,A|upstream_gene_variant|MODIFIER|Rv0530A|Rv0530A|transcript|CCP43268|protein_coding||c.-1660C>T|||||1660|WARNING_TRANSCRIPT_NO_ST…	0.001249
624162	0.25	0:5:2741:0	4	25088	PE_PGRS6	p.Gly457Ala	5	C|missense_variant|MODERATE|PE_PGRS6|Rv0532|transcript|CCP43270|protein_coding|1/1|c.1370G>C|p.Gly457Ala|1370/1785|1370/1785|457/594||,C|upstream_gene_variant|MODIFIER|Rv0530A|Rv0530A|transcript|CCP43268|protein_coding||c.-1880C>G|||||1880|WARNING_TRANSCRIPT_NO_START_CODON,C|upstream_gene_variant|MODIFIER|pnp|Rv0535|transcript|CCP43273|protein_coding||c.-2295G>C|||||2295|,C|upstream_gene_variant|…	0.001562
624279	0.5	0:0:2744:2	2	25095	PE_PGRS6	p.Arg496Leu	2	T|missense_variant|MODERATE|PE_PGRS6|Rv0532|transcript|CCP43270|protein_coding|1/1|c.1487G>T|p.Arg496Leu|1487/1785|1487/1785|496/594||,T|upstream_gene_variant|MODIFIER|Rv0530A|Rv0530A|transcript|CCP43268|protein_coding||c.-1997C>A|||||1997|WARNING_TRANSCRIPT_NO_START_CODON,T|upstream_gene_variant|MODIFIER|pnp|Rv0535|transcript|CCP43273|protein_coding||c.-2178G>T|||||2178|,T|upstream_gene_variant|…	0.000625
624315	0.25	2742:4:0:0	4	25096	PE_PGRS6	p.Asp508Ala	3	C|missense_variant|MODERATE|PE_PGRS6|Rv0532|transcript|CCP43270|protein_coding|1/1|c.1523A>C|p.Asp508Ala|1523/1785|1523/1785|508/594||,C|upstream_gene_variant|MODIFIER|Rv0530A|Rv0530A|transcript|CCP43268|protein_coding||c.-2033T>G|||||2033|WARNING_TRANSCRIPT_NO_START_CODON,C|upstream_gene_variant|MODIFIER|pnp|Rv0535|transcript|CCP43273|protein_coding||c.-2142A>C|||||2142|,C|upstream_gene_variant|…	0.000937
672979	0.333333	0:2742:0:4	3	26825	PE_PGRS7	p.Asp980Asn	4	T|missense_variant|MODERATE|PE_PGRS7|Rv0578c|transcript|CCP43316|protein_coding|1/1|c.2938G>A|p.Asp980Asn|2938/3921|2938/3921|980/1306||,T|upstream_gene_variant|MODIFIER|Rv0574c|Rv0574c|transcript|CCP43312|protein_coding||c.-4585G>A|||||4585|WARNING_TRANSCRIPT_NO_START_CODON,T|upstream_gene_variant|MODIFIER|Rv0575c|Rv0575c|transcript|CCP43313|protein_coding||c.-3234G>A|||||3234|WARNING_TRANSCRIPT…	0.001249
673141	0.5	0:2:0:2744	2	26838	PE_PGRS7	p.Ser926Gly	2	C|missense_variant|MODERATE|PE_PGRS7|Rv0578c|transcript|CCP43316|protein_coding|1/1|c.2776A>G|p.Ser926Gly|2776/3921|2776/3921|926/1306||,C|upstream_gene_variant|MODIFIER|Rv0574c|Rv0574c|transcript|CCP43312|protein_coding||c.-4747A>G|||||4747|WARNING_TRANSCRIPT_NO_START_CODON,C|upstream_gene_variant|MODIFIER|Rv0575c|Rv0575c|transcript|CCP43313|protein_coding||c.-3396A>G|||||3396|WARNING_TRANSCRIPT…	0.000625
673344	0.166667	2738:0:0:8	6	26849	PE_PGRS7	p.Ile858Asn	10	T|missense_variant|MODERATE|PE_PGRS7|Rv0578c|transcript|CCP43316|protein_coding|1/1|c.2573T>A|p.Ile858Asn|2573/3921|2573/3921|858/1306||,T|upstream_gene_variant|MODIFIER|Rv0574c|Rv0574c|transcript|CCP43312|protein_coding||c.-4950T>A|||||4950|WARNING_TRANSCRIPT_NO_START_CODON,T|upstream_gene_variant|MODIFIER|Rv0575c|Rv0575c|transcript|CCP43313|protein_coding||c.-3599T>A|||||3599|WARNING_TRANSCRIPT…	0.003123
673396	0.5	0:0:2743:3	2	26852	PE_PGRS7	p.Pro841Thr	3	T|missense_variant|MODERATE|PE_PGRS7|Rv0578c|transcript|CCP43316|protein_coding|1/1|c.2521C>A|p.Pro841Thr|2521/3921|2521/3921|841/1306||,T|upstream_gene_variant|MODIFIER|Rv0575c|Rv0575c|transcript|CCP43313|protein_coding||c.-3651C>A|||||3651|WARNING_TRANSCRIPT_NO_START_CODON,T|upstream_gene_variant|MODIFIER|Rv0579|Rv0579|transcript|CCP43317|protein_coding||c.-2842G>T|||||2842|,T|upstream_gene_var…	0.000937
673407	0.5	0:0:2744:2	2	26853	PE_PGRS7	p.Thr837Asn	3	T|missense_variant|MODERATE|PE_PGRS7|Rv0578c|transcript|CCP43316|protein_coding|1/1|c.2510C>A|p.Thr837Asn|2510/3921|2510/3921|837/1306||,T|upstream_gene_variant|MODIFIER|Rv0575c|Rv0575c|transcript|CCP43313|protein_coding||c.-3662C>A|||||3662|WARNING_TRANSCRIPT_NO_START_CODON,T|upstream_gene_variant|MODIFIER|Rv0579|Rv0579|transcript|CCP43317|protein_coding||c.-2831G>T|||||2831|,T|upstream_gene_var…	0.000937
673416	0.4	0:2737:7:2	5	26854	PE_PGRS7	p.Ser834Thr	9	G|missense_variant|MODERATE|PE_PGRS7|Rv0578c|transcript|CCP43316|protein_coding|1/1|c.2501G>C|p.Ser834Thr|2501/3921|2501/3921|834/1306||,T|missense_variant|MODERATE|PE_PGRS7|Rv0578c|transcript|CCP43316|protein_coding|1/1|c.2501G>A|p.Ser834Asn|2501/3921|2501/3921|834/1306||,G|upstream_gene_variant|MODIFIER|Rv0575c|Rv0575c|transcript|CCP43313|protein_coding||c.-3671G>C|||||3671|WARNING_TRANSCRIPT_N…	0.002811
673564	0.00485437	0:2007:0:739	206	26858	PE_PGRS7	p.Ala785Thr	607	T|missense_variant|MODERATE|PE_PGRS7|Rv0578c|transcript|CCP43316|protein_coding|1/1|c.2353G>A|p.Ala785Thr|2353/3921|2353/3921|785/1306||,T|upstream_gene_variant|MODIFIER|Rv0575c|Rv0575c|transcript|CCP43313|protein_coding||c.-3819G>A|||||3819|WARNING_TRANSCRIPT_NO_START_CODON,T|upstream_gene_variant|MODIFIER|Rv0579|Rv0579|transcript|CCP43317|protein_coding||c.-2674C>T|||||2674|,T|upstream_gene_var…	0.189569
673737	0.5	0:2:0:2744	2	26863	PE_PGRS7	p.Asp727Gly	2	C|missense_variant|MODERATE|PE_PGRS7|Rv0578c|transcript|CCP43316|protein_coding|1/1|c.2180A>G|p.Asp727Gly|2180/3921|2180/3921|727/1306||,C|upstream_gene_variant|MODIFIER|Rv0575c|Rv0575c|transcript|CCP43313|protein_coding||c.-3992A>G|||||3992|WARNING_TRANSCRIPT_NO_START_CODON,C|upstream_gene_variant|MODIFIER|Rv0579|Rv0579|transcript|CCP43317|protein_coding||c.-2501T>C|||||2501|,C|upstream_gene_var…	0.000625
674205	0.5	4:0:2742:0	2	26878	PE_PGRS7	p.Ala571Val	2	A|missense_variant|MODERATE|PE_PGRS7|Rv0578c|transcript|CCP43316|protein_coding|1/1|c.1712C>T|p.Ala571Val|1712/3921|1712/3921|571/1306||,A|upstream_gene_variant|MODIFIER|Rv0575c|Rv0575c|transcript|CCP43313|protein_coding||c.-4460C>T|||||4460|WARNING_TRANSCRIPT_NO_START_CODON,A|upstream_gene_variant|MODIFIER|Rv0579|Rv0579|transcript|CCP43317|protein_coding||c.-2033G>A|||||2033|,A|upstream_gene_var…	0.000625
674355	0.5	0:2744:2:0	2	26884	PE_PGRS7	p.Gly521Ala	2	G|missense_variant|MODERATE|PE_PGRS7|Rv0578c|transcript|CCP43316|protein_coding|1/1|c.1562G>C|p.Gly521Ala|1562/3921|1562/3921|521/1306||,G|upstream_gene_variant|MODIFIER|Rv0575c|Rv0575c|transcript|CCP43313|protein_coding||c.-4610G>C|||||4610|WARNING_TRANSCRIPT_NO_START_CODON,G|upstream_gene_variant|MODIFIER|Rv0579|Rv0579|transcript|CCP43317|protein_coding||c.-1883C>G|||||1883|,G|upstream_gene_var…	0.000625
674770	0.25	0:2738:0:8	4	26902	PE_PGRS7	p.Gly383Ser	5	T|missense_variant|MODERATE|PE_PGRS7|Rv0578c|transcript|CCP43316|protein_coding|1/1|c.1147G>A|p.Gly383Ser|1147/3921|1147/3921|383/1306||,T|upstream_gene_variant|MODIFIER|Rv0579|Rv0579|transcript|CCP43317|protein_coding||c.-1468C>T|||||1468|,T|upstream_gene_variant|MODIFIER|vapB26|Rv0581|transcript|CCP43319|protein_coding||c.-2940C>T|||||2940|WARNING_TRANSCRIPT_NO_START_CODON,T|upstream_gene_varia…	0.001562
674914	0.333333	0:2737:9:0	3	26903	PE_PGRS7	p.Gly335Arg	8	G|missense_variant|MODERATE|PE_PGRS7|Rv0578c|transcript|CCP43316|protein_coding|1/1|c.1003G>C|p.Gly335Arg|1003/3921|1003/3921|335/1306||,G|upstream_gene_variant|MODIFIER|Rv0579|Rv0579|transcript|CCP43317|protein_coding||c.-1324C>G|||||1324|,G|upstream_gene_variant|MODIFIER|vapB26|Rv0581|transcript|CCP43319|protein_coding||c.-2796C>G|||||2796|WARNING_TRANSCRIPT_NO_START_CODON,G|upstream_gene_varia…	0.002498
675684	0.5	2:0:2744:0	2	26922	PE_PGRS7	p.Thr78Ile	2	A|missense_variant|MODERATE|PE_PGRS7|Rv0578c|transcript|CCP43316|protein_coding|1/1|c.233C>T|p.Thr78Ile|233/3921|233/3921|78/1306||,A|upstream_gene_variant|MODIFIER|Rv0579|Rv0579|transcript|CCP43317|protein_coding||c.-554G>A|||||554|,A|upstream_gene_variant|MODIFIER|vapB26|Rv0581|transcript|CCP43319|protein_coding||c.-2026G>A|||||2026|WARNING_TRANSCRIPT_NO_START_CODON,A|upstream_gene_variant|MODI…	0.000625
675923	0.5	0:2741:0:5	2	26932	PE_PGRS7		5	T|upstream_gene_variant|MODIFIER|PE_PGRS7|Rv0578c|transcript|CCP43316|protein_coding||c.-7G>A|||||7|,T|upstream_gene_variant|MODIFIER|Rv0579|Rv0579|transcript|CCP43317|protein_coding||c.-315C>T|||||315|,T|upstream_gene_variant|MODIFIER|vapB26|Rv0581|transcript|CCP43319|protein_coding||c.-1787C>T|||||1787|WARNING_TRANSCRIPT_NO_START_CODON,T|upstream_gene_variant|MODIFIER|vapC26|Rv0582|transcript|C…	0.001562
832921	0.5	0:2743:0:3	2	32842	PE_PGRS8		3	T|upstream_gene_variant|MODIFIER|PE_PGRS8|Rv0742|transcript|CCP43487|protein_coding||c.-60C>T|||||60|WARNING_TRANSCRIPT_NO_START_CODON,T|upstream_gene_variant|MODIFIER|Rv0745|Rv0745|transcript|CCP43490|protein_coding||c.-2233C>T|||||2233|WARNING_TRANSCRIPT_NO_START_CODON,T|upstream_gene_variant|MODIFIER|PE_PGRS9|Rv0746|transcript|CCP43491|protein_coding||c.-2780C>T|||||2780|,T|downstream_gene_var…	0.000937
832986	0.5	2:0:2744:0	2	32845	PE_PGRS8	p.Ser2Ser	2	A|synonymous_variant|LOW|PE_PGRS8|Rv0742|transcript|CCP43487|protein_coding|1/1|c.6G>A|p.Ser2Ser|6/528|6/528|2/175||WARNING_TRANSCRIPT_NO_START_CODON,A|upstream_gene_variant|MODIFIER|Rv0745|Rv0745|transcript|CCP43490|protein_coding||c.-2168G>A|||||2168|WARNING_TRANSCRIPT_NO_START_CODON,A|upstream_gene_variant|MODIFIER|PE_PGRS9|Rv0746|transcript|CCP43491|protein_coding||c.-2715G>A|||||2715|,A|down…	0.000625
833036	0.5	0:2743:0:3	2	32847	PE_PGRS8	p.Ala19Val	3	T|missense_variant|MODERATE|PE_PGRS8|Rv0742|transcript|CCP43487|protein_coding|1/1|c.56C>T|p.Ala19Val|56/528|56/528|19/175||WARNING_TRANSCRIPT_NO_START_CODON,T|upstream_gene_variant|MODIFIER|Rv0745|Rv0745|transcript|CCP43490|protein_coding||c.-2118C>T|||||2118|WARNING_TRANSCRIPT_NO_START_CODON,T|upstream_gene_variant|MODIFIER|PE_PGRS9|Rv0746|transcript|CCP43491|protein_coding||c.-2665C>T|||||2665…	0.000937
833415	0.2	0:6:2740:0	5	32856	PE_PGRS8	p.Ala145Ala	9	C|synonymous_variant|LOW|PE_PGRS8|Rv0742|transcript|CCP43487|protein_coding|1/1|c.435G>C|p.Ala145Ala|435/528|435/528|145/175||WARNING_TRANSCRIPT_NO_START_CODON,C|upstream_gene_variant|MODIFIER|Rv0745|Rv0745|transcript|CCP43490|protein_coding||c.-1739G>C|||||1739|WARNING_TRANSCRIPT_NO_START_CODON,C|upstream_gene_variant|MODIFIER|PE_PGRS9|Rv0746|transcript|CCP43491|protein_coding||c.-2286G>C|||||22…	0.002811
833431	0.25	0:2742:0:4	4	32857	PE_PGRS8	p.Pro151Ser	7	T|missense_variant|MODERATE|PE_PGRS8|Rv0742|transcript|CCP43487|protein_coding|1/1|c.451C>T|p.Pro151Ser|451/528|451/528|151/175||WARNING_TRANSCRIPT_NO_START_CODON,T|upstream_gene_variant|MODIFIER|Rv0745|Rv0745|transcript|CCP43490|protein_coding||c.-1723C>T|||||1723|WARNING_TRANSCRIPT_NO_START_CODON,T|upstream_gene_variant|MODIFIER|PE_PGRS9|Rv0746|transcript|CCP43491|protein_coding||c.-2270C>T||||…	0.002186
833573	0.5	0:2744:0:2	2	32865	PE_PGRS8		2	T|upstream_gene_variant|MODIFIER|Rv0745|Rv0745|transcript|CCP43490|protein_coding||c.-1581C>T|||||1581|WARNING_TRANSCRIPT_NO_START_CODON,T|upstream_gene_variant|MODIFIER|PE_PGRS9|Rv0746|transcript|CCP43491|protein_coding||c.-2128C>T|||||2128|,T|upstream_gene_variant|MODIFIER|PE_PGRS10|Rv0747|transcript|CCP43492|protein_coding||c.-4878C>T|||||4878|,T|downstream_gene_variant|MODIFIER|rslA|Rv0736|tr…	0.000625
833661	0.2	0:25:2721:0	5	32867	PE_PGRS8		24	C|upstream_gene_variant|MODIFIER|Rv0745|Rv0745|transcript|CCP43490|protein_coding||c.-1493G>C|||||1493|WARNING_TRANSCRIPT_NO_START_CODON,C|upstream_gene_variant|MODIFIER|PE_PGRS9|Rv0746|transcript|CCP43491|protein_coding||c.-2040G>C|||||2040|,C|upstream_gene_variant|MODIFIER|PE_PGRS10|Rv0747|transcript|CCP43492|protein_coding||c.-4790G>C|||||4790|,C|downstream_gene_variant|MODIFIER|rslA|Rv0736|tr…	0.007495
833943	0.5	3:0:2743:0	2	32880	PE_PGRS8		3	A|synonymous_variant|LOW|Rv0743c|Rv0743c|transcript|CCP43488|protein_coding|1/1|c.501C>T|p.Ile167Ile|501/558|501/558|167/185||,A|upstream_gene_variant|MODIFIER|Rv0745|Rv0745|transcript|CCP43490|protein_coding||c.-1211G>A|||||1211|WARNING_TRANSCRIPT_NO_START_CODON,A|upstream_gene_variant|MODIFIER|PE_PGRS9|Rv0746|transcript|CCP43491|protein_coding||c.-1758G>A|||||1758|,A|upstream_gene_variant|MODIF…	0.000937
836087	0.0909091	0:2720:0:26	11	32985	PE_PGRS9	p.Gly129Gly	21	T|synonymous_variant|LOW|PE_PGRS9|Rv0746|transcript|CCP43491|protein_coding|1/1|c.387C>T|p.Gly129Gly|387/2352|387/2352|129/783||,T|upstream_gene_variant|MODIFIER|Rv0743c|Rv0743c|transcript|CCP43488|protein_coding||c.-1644G>A|||||1644|,T|upstream_gene_variant|MODIFIER|Rv0744c|Rv0744c|transcript|CCP43489|protein_coding||c.-1141G>A|||||1141|,T|upstream_gene_variant|MODIFIER|PE_PGRS10|Rv0747|transcri…	0.006558
836159	0.5	0:2744:0:2	2	32987	PE_PGRS9	p.Gly153Gly	2	T|synonymous_variant|LOW|PE_PGRS9|Rv0746|transcript|CCP43491|protein_coding|1/1|c.459C>T|p.Gly153Gly|459/2352|459/2352|153/783||,T|upstream_gene_variant|MODIFIER|Rv0743c|Rv0743c|transcript|CCP43488|protein_coding||c.-1716G>A|||||1716|,T|upstream_gene_variant|MODIFIER|Rv0744c|Rv0744c|transcript|CCP43489|protein_coding||c.-1213G>A|||||1213|,T|upstream_gene_variant|MODIFIER|PE_PGRS10|Rv0747|transcri…	0.000625
836272	0.00294985	1611:0:1135:0	339	32991	PE_PGRS9	p.Glu191Gly	1236	G|missense_variant|MODERATE|PE_PGRS9|Rv0746|transcript|CCP43491|protein_coding|1/1|c.572A>G|p.Glu191Gly|572/2352|572/2352|191/783||,G|upstream_gene_variant|MODIFIER|Rv0743c|Rv0743c|transcript|CCP43488|protein_coding||c.-1829T>C|||||1829|,G|upstream_gene_variant|MODIFIER|Rv0744c|Rv0744c|transcript|CCP43489|protein_coding||c.-1326T>C|||||1326|,G|upstream_gene_variant|MODIFIER|PE_PGRS10|Rv0747|trans…	0.386009
836291	0.00298507	1668:0:1078:0	335	32992	PE_PGRS9	p.Gly197Gly	1181	G|synonymous_variant|LOW|PE_PGRS9|Rv0746|transcript|CCP43491|protein_coding|1/1|c.591A>G|p.Gly197Gly|591/2352|591/2352|197/783||,G|upstream_gene_variant|MODIFIER|Rv0743c|Rv0743c|transcript|CCP43488|protein_coding||c.-1848T>C|||||1848|,G|upstream_gene_variant|MODIFIER|Rv0744c|Rv0744c|transcript|CCP43489|protein_coding||c.-1345T>C|||||1345|,G|upstream_gene_variant|MODIFIER|PE_PGRS10|Rv0747|transcri…	0.368832
836345	0.125	0:12:2734:0	8	32998	PE_PGRS9	p.Gly215Gly	12	C|synonymous_variant|LOW|PE_PGRS9|Rv0746|transcript|CCP43491|protein_coding|1/1|c.645G>C|p.Gly215Gly|645/2352|645/2352|215/783||,C|upstream_gene_variant|MODIFIER|Rv0743c|Rv0743c|transcript|CCP43488|protein_coding||c.-1902C>G|||||1902|,C|upstream_gene_variant|MODIFIER|Rv0744c|Rv0744c|transcript|CCP43489|protein_coding||c.-1399C>G|||||1399|,C|upstream_gene_variant|MODIFIER|PE_PGRS10|Rv0747|transcri…	0.003748
836426	0.0103093	2577:169:0:0	97	32999	PE_PGRS9	p.Leu242Leu	350	C|synonymous_variant|LOW|PE_PGRS9|Rv0746|transcript|CCP43491|protein_coding|1/1|c.726A>C|p.Leu242Leu|726/2352|726/2352|242/783||,C|upstream_gene_variant|MODIFIER|Rv0743c|Rv0743c|transcript|CCP43488|protein_coding||c.-1983T>G|||||1983|,C|upstream_gene_variant|MODIFIER|Rv0744c|Rv0744c|transcript|CCP43489|protein_coding||c.-1480T>G|||||1480|,C|upstream_gene_variant|MODIFIER|PE_PGRS10|Rv0747|transcri…	0.109307
836454	0.0117647	2603:0:143:0	85	33000	PE_PGRS9	p.Thr252Ala	355	G|missense_variant|MODERATE|PE_PGRS9|Rv0746|transcript|CCP43491|protein_coding|1/1|c.754A>G|p.Thr252Ala|754/2352|754/2352|252/783||,G|upstream_gene_variant|MODIFIER|Rv0743c|Rv0743c|transcript|CCP43488|protein_coding||c.-2011T>C|||||2011|,G|upstream_gene_variant|MODIFIER|Rv0744c|Rv0744c|transcript|CCP43489|protein_coding||c.-1508T>C|||||1508|,G|upstream_gene_variant|MODIFIER|PE_PGRS10|Rv0747|trans…	0.110868
836538	0.00215983	1255:0:1491:0	463	33001	PE_PGRS9	p.Asn280Asp	1628	G|missense_variant|MODERATE|PE_PGRS9|Rv0746|transcript|CCP43491|protein_coding|1/1|c.838A>G|p.Asn280Asp|838/2352|838/2352|280/783||,G|upstream_gene_variant|MODIFIER|Rv0743c|Rv0743c|transcript|CCP43488|protein_coding||c.-2095T>C|||||2095|,G|upstream_gene_variant|MODIFIER|Rv0744c|Rv0744c|transcript|CCP43489|protein_coding||c.-1592T>C|||||1592|,G|upstream_gene_variant|MODIFIER|PE_PGRS10|Rv0747|trans…	0.508432
836638	0.5	0:2742:0:4	2	33005	PE_PGRS9	p.Ala313Val	6	T|missense_variant|MODERATE|PE_PGRS9|Rv0746|transcript|CCP43491|protein_coding|1/1|c.938C>T|p.Ala313Val|938/2352|938/2352|313/783||,T|upstream_gene_variant|MODIFIER|Rv0743c|Rv0743c|transcript|CCP43488|protein_coding||c.-2195G>A|||||2195|,T|upstream_gene_variant|MODIFIER|Rv0744c|Rv0744c|transcript|CCP43489|protein_coding||c.-1692G>A|||||1692|,T|upstream_gene_variant|MODIFIER|PE_PGRS10|Rv0747|trans…	0.001874
836658	0.00333333	467:0:2279:0	300	33007	PE_PGRS9	p.Thr320Ala	2463	G|missense_variant|MODERATE|PE_PGRS9|Rv0746|transcript|CCP43491|protein_coding|1/1|c.958A>G|p.Thr320Ala|958/2352|958/2352|320/783||,G|upstream_gene_variant|MODIFIER|Rv0743c|Rv0743c|transcript|CCP43488|protein_coding||c.-2215T>C|||||2215|,G|upstream_gene_variant|MODIFIER|Rv0744c|Rv0744c|transcript|CCP43489|protein_coding||c.-1712T>C|||||1712|,G|upstream_gene_variant|MODIFIER|PE_PGRS10|Rv0747|trans…	0.769207
837033	0.0178571	68:0:2678:0	56	33018	PE_PGRS9	p.Thr445Ala	2914	G|missense_variant|MODERATE|PE_PGRS9|Rv0746|transcript|CCP43491|protein_coding|1/1|c.1333A>G|p.Thr445Ala|1333/2352|1333/2352|445/783||,G|upstream_gene_variant|MODIFIER|Rv0743c|Rv0743c|transcript|CCP43488|protein_coding||c.-2590T>C|||||2590|,G|upstream_gene_variant|MODIFIER|Rv0744c|Rv0744c|transcript|CCP43489|protein_coding||c.-2087T>C|||||2087|,G|upstream_gene_variant|MODIFIER|PE_PGRS10|Rv0747|tr…	0.910056
837740	0.5	0:2744:2:0	2	33034	PE_PGRS10		2	G|synonymous_variant|LOW|PE_PGRS9|Rv0746|transcript|CCP43491|protein_coding|1/1|c.2040C>G|p.Gly680Gly|2040/2352|2040/2352|680/783||,G|upstream_gene_variant|MODIFIER|Rv0743c|Rv0743c|transcript|CCP43488|protein_coding||c.-3297G>C|||||3297|,G|upstream_gene_variant|MODIFIER|Rv0744c|Rv0744c|transcript|CCP43489|protein_coding||c.-2794G>C|||||2794|,G|upstream_gene_variant|MODIFIER|PE_PGRS10|Rv0747|trans…	0.000625
838038	0.5	2743:0:3:0	2	33045	PE_PGRS9	p.Asn780Asp	3	G|missense_variant|MODERATE|PE_PGRS9|Rv0746|transcript|CCP43491|protein_coding|1/1|c.2338A>G|p.Asn780Asp|2338/2352|2338/2352|780/783||,G|upstream_gene_variant|MODIFIER|Rv0743c|Rv0743c|transcript|CCP43488|protein_coding||c.-3595T>C|||||3595|,G|upstream_gene_variant|MODIFIER|Rv0744c|Rv0744c|transcript|CCP43489|protein_coding||c.-3092T>C|||||3092|,G|upstream_gene_variant|MODIFIER|PE_PGRS10|Rv0747|tr…	0.000937
838187	0.5	2743:3:0:0	2	33056	PE_PGRS9		3	C|upstream_gene_variant|MODIFIER|Rv0743c|Rv0743c|transcript|CCP43488|protein_coding||c.-3744T>G|||||3744|,C|upstream_gene_variant|MODIFIER|Rv0744c|Rv0744c|transcript|CCP43489|protein_coding||c.-3241T>G|||||3241|,C|upstream_gene_variant|MODIFIER|PE_PGRS10|Rv0747|transcript|CCP43492|protein_coding||c.-264A>C|||||264|,C|upstream_gene_variant|MODIFIER|vapB31|Rv0748|transcript|CCP43493|protein_coding|…	0.000937
838293	0.5	2744:2:0:0	2	33061	PE_PGRS10		2	C|upstream_gene_variant|MODIFIER|Rv0743c|Rv0743c|transcript|CCP43488|protein_coding||c.-3850T>G|||||3850|,C|upstream_gene_variant|MODIFIER|Rv0744c|Rv0744c|transcript|CCP43489|protein_coding||c.-3347T>G|||||3347|,C|upstream_gene_variant|MODIFIER|PE_PGRS10|Rv0747|transcript|CCP43492|protein_coding||c.-158A>C|||||158|,C|upstream_gene_variant|MODIFIER|vapB31|Rv0748|transcript|CCP43493|protein_coding|…	0.000625
838346	0.5	3:0:2743:0	2	33063	PE_PGRS10		3	A|upstream_gene_variant|MODIFIER|Rv0743c|Rv0743c|transcript|CCP43488|protein_coding||c.-3903C>T|||||3903|,A|upstream_gene_variant|MODIFIER|Rv0744c|Rv0744c|transcript|CCP43489|protein_coding||c.-3400C>T|||||3400|,A|upstream_gene_variant|MODIFIER|PE_PGRS10|Rv0747|transcript|CCP43492|protein_coding||c.-105G>A|||||105|,A|upstream_gene_variant|MODIFIER|vapB31|Rv0748|transcript|CCP43493|protein_coding|…	0.000937
838365	0.5	0:7:0:2739	2	33065	PE_PGRS10		7	C|upstream_gene_variant|MODIFIER|Rv0743c|Rv0743c|transcript|CCP43488|protein_coding||c.-3922A>G|||||3922|,C|upstream_gene_variant|MODIFIER|Rv0744c|Rv0744c|transcript|CCP43489|protein_coding||c.-3419A>G|||||3419|,C|upstream_gene_variant|MODIFIER|PE_PGRS10|Rv0747|transcript|CCP43492|protein_coding||c.-86T>C|||||86|,C|upstream_gene_variant|MODIFIER|vapB31|Rv0748|transcript|CCP43493|protein_coding||c…	0.002186
838394	0.5	2:0:2744:0	2	33068	PE_PGRS10		2	A|upstream_gene_variant|MODIFIER|Rv0743c|Rv0743c|transcript|CCP43488|protein_coding||c.-3951C>T|||||3951|,A|upstream_gene_variant|MODIFIER|Rv0744c|Rv0744c|transcript|CCP43489|protein_coding||c.-3448C>T|||||3448|,A|upstream_gene_variant|MODIFIER|PE_PGRS10|Rv0747|transcript|CCP43492|protein_coding||c.-57G>A|||||57|,A|upstream_gene_variant|MODIFIER|vapB31|Rv0748|transcript|CCP43493|protein_coding||c…	0.000625
838990	0.00334448	0:1873:873:0	299	33073	PE_PGRS10	p.Ala180Ala	922	G|synonymous_variant|LOW|PE_PGRS10|Rv0747|transcript|CCP43492|protein_coding|1/1|c.540C>G|p.Ala180Ala|540/2406|540/2406|180/801||,G|upstream_gene_variant|MODIFIER|Rv0743c|Rv0743c|transcript|CCP43488|protein_coding||c.-4547G>C|||||4547|,G|upstream_gene_variant|MODIFIER|Rv0744c|Rv0744c|transcript|CCP43489|protein_coding||c.-4044G>C|||||4044|,G|upstream_gene_variant|MODIFIER|vapB31|Rv0748|transcript…	0.287945
839123	0.00348432	1882:0:864:0	287	33079	PE_PGRS10	p.Arg225Gly	700	G|missense_variant|MODERATE|PE_PGRS10|Rv0747|transcript|CCP43492|protein_coding|1/1|c.673A>G|p.Arg225Gly|673/2406|673/2406|225/801||,G|upstream_gene_variant|MODIFIER|Rv0743c|Rv0743c|transcript|CCP43488|protein_coding||c.-4680T>C|||||4680|,G|upstream_gene_variant|MODIFIER|Rv0744c|Rv0744c|transcript|CCP43489|protein_coding||c.-4177T>C|||||4177|,G|upstream_gene_variant|MODIFIER|vapB31|Rv0748|transcr…	0.218613
839129	0.00342466	0:1877:869:0	292	33080	PE_PGRS10	p.Arg227Gly	705	G|missense_variant|MODERATE|PE_PGRS10|Rv0747|transcript|CCP43492|protein_coding|1/1|c.679C>G|p.Arg227Gly|679/2406|679/2406|227/801||,G|upstream_gene_variant|MODIFIER|Rv0743c|Rv0743c|transcript|CCP43488|protein_coding||c.-4686G>C|||||4686|,G|upstream_gene_variant|MODIFIER|Rv0744c|Rv0744c|transcript|CCP43489|protein_coding||c.-4183G>C|||||4183|,G|upstream_gene_variant|MODIFIER|vapB31|Rv0748|transcr…	0.220175
839194	0.00327869	1770:0:976:0	305	33082	PE_PGRS10	p.Thr248Thr	967	G|synonymous_variant|LOW|PE_PGRS10|Rv0747|transcript|CCP43492|protein_coding|1/1|c.744A>G|p.Thr248Thr|744/2406|744/2406|248/801||,G|upstream_gene_variant|MODIFIER|Rv0743c|Rv0743c|transcript|CCP43488|protein_coding||c.-4751T>C|||||4751|,G|upstream_gene_variant|MODIFIER|Rv0744c|Rv0744c|transcript|CCP43489|protein_coding||c.-4248T>C|||||4248|,G|upstream_gene_variant|MODIFIER|vapB31|Rv0748|transcript…	0.301999
839334	0.00306748	1563:0:1183:0	326	33088	PE_PGRS10	p.Lys295Arg	1183	G|missense_variant|MODERATE|PE_PGRS10|Rv0747|transcript|CCP43492|protein_coding|1/1|c.884A>G|p.Lys295Arg|884/2406|884/2406|295/801||,G|upstream_gene_variant|MODIFIER|Rv0743c|Rv0743c|transcript|CCP43488|protein_coding||c.-4891T>C|||||4891|,G|upstream_gene_variant|MODIFIER|Rv0744c|Rv0744c|transcript|CCP43489|protein_coding||c.-4388T>C|||||4388|,G|upstream_gene_variant|MODIFIER|vapB31|Rv0748|transcr…	0.369457
839348	0.003125	1618:0:1128:0	320	33089	PE_PGRS10	p.Ser300Gly	1115	G|missense_variant|MODERATE|PE_PGRS10|Rv0747|transcript|CCP43492|protein_coding|1/1|c.898A>G|p.Ser300Gly|898/2406|898/2406|300/801||,G|upstream_gene_variant|MODIFIER|Rv0743c|Rv0743c|transcript|CCP43488|protein_coding||c.-4905T>C|||||4905|,G|upstream_gene_variant|MODIFIER|Rv0744c|Rv0744c|transcript|CCP43489|protein_coding||c.-4402T>C|||||4402|,G|upstream_gene_variant|MODIFIER|vapB31|Rv0748|transcr…	0.34822
839684	0.25	37:0:2709:0	4	33105	PE_PGRS10	p.Ala412Thr	37	A|missense_variant|MODERATE|PE_PGRS10|Rv0747|transcript|CCP43492|protein_coding|1/1|c.1234G>A|p.Ala412Thr|1234/2406|1234/2406|412/801||,A|upstream_gene_variant|MODIFIER|Rv0744c|Rv0744c|transcript|CCP43489|protein_coding||c.-4738C>T|||||4738|,A|upstream_gene_variant|MODIFIER|vapB31|Rv0748|transcript|CCP43493|protein_coding||c.-1263G>A|||||1263|,A|upstream_gene_variant|MODIFIER|vapC31|Rv0749|transc…	0.011555
839752	0.5	0:2744:2:0	2	33108	PE_PGRS10	p.Asn434Lys	2	G|missense_variant|MODERATE|PE_PGRS10|Rv0747|transcript|CCP43492|protein_coding|1/1|c.1302C>G|p.Asn434Lys|1302/2406|1302/2406|434/801||,G|upstream_gene_variant|MODIFIER|Rv0744c|Rv0744c|transcript|CCP43489|protein_coding||c.-4806G>C|||||4806|,G|upstream_gene_variant|MODIFIER|vapB31|Rv0748|transcript|CCP43493|protein_coding||c.-1195C>G|||||1195|,G|upstream_gene_variant|MODIFIER|vapC31|Rv0749|transc…	0.000625
839982	0.0588235	0:2728:18:0	17	33115	PE_PGRS10	p.Ala511Gly	18	G|missense_variant|MODERATE|PE_PGRS10|Rv0747|transcript|CCP43492|protein_coding|1/1|c.1532C>G|p.Ala511Gly|1532/2406|1532/2406|511/801||,G|upstream_gene_variant|MODIFIER|vapB31|Rv0748|transcript|CCP43493|protein_coding||c.-965C>G|||||965|,G|upstream_gene_variant|MODIFIER|vapC31|Rv0749|transcript|CCP43494|protein_coding||c.-1246C>G|||||1246|,G|upstream_gene_variant|MODIFIER|Rv0750|Rv0750|transcript…	0.005621
840003	0.0238095	0:2702:44:0	42	33116	PE_PGRS10	p.Ala518Gly	2	G|missense_variant|MODERATE|PE_PGRS10|Rv0747|transcript|CCP43492|protein_coding|1/1|c.1553C>G|p.Ala518Gly|1553/2406|1553/2406|518/801||,G|upstream_gene_variant|MODIFIER|vapB31|Rv0748|transcript|CCP43493|protein_coding||c.-944C>G|||||944|,G|upstream_gene_variant|MODIFIER|vapC31|Rv0749|transcript|CCP43494|protein_coding||c.-1225C>G|||||1225|,G|upstream_gene_variant|MODIFIER|Rv0750|Rv0750|transcript…	0.000625
846341	0.5	0:2:2744:0	2	33300	PE_PGRS11	p.Glu61Asp	2	C|missense_variant|MODERATE|PE_PGRS11|Rv0754|transcript|CCP43500|protein_coding|1/1|c.183G>C|p.Glu61Asp|183/1755|183/1755|61/584||,C|upstream_gene_variant|MODIFIER|Rv0749A|Rv0749A|transcript|CCP43495|protein_coding||c.-4467C>G|||||4467|WARNING_TRANSCRIPT_NO_START_CODON,C|upstream_gene_variant|MODIFIER|mmsB|Rv0751c|transcript|CCP43497|protein_coding||c.-3110C>G|||||3110|,C|upstream_gene_variant|MO…	0.000625
846595	0.5	2744:0:2:0	2	33311	PE_PGRS11	p.Asn146Ser	2	G|missense_variant|MODERATE|PE_PGRS11|Rv0754|transcript|CCP43500|protein_coding|1/1|c.437A>G|p.Asn146Ser|437/1755|437/1755|146/584||,G|upstream_gene_variant|MODIFIER|Rv0749A|Rv0749A|transcript|CCP43495|protein_coding||c.-4721T>C|||||4721|WARNING_TRANSCRIPT_NO_START_CODON,G|upstream_gene_variant|MODIFIER|mmsB|Rv0751c|transcript|CCP43497|protein_coding||c.-3364T>C|||||3364|,G|upstream_gene_variant|…	0.000625
846821	0.5	0:2744:0:2	2	33324	PE_PGRS11	p.Gly221Gly	2	T|synonymous_variant|LOW|PE_PGRS11|Rv0754|transcript|CCP43500|protein_coding|1/1|c.663C>T|p.Gly221Gly|663/1755|663/1755|221/584||,T|upstream_gene_variant|MODIFIER|Rv0749A|Rv0749A|transcript|CCP43495|protein_coding||c.-4947G>A|||||4947|WARNING_TRANSCRIPT_NO_START_CODON,T|upstream_gene_variant|MODIFIER|mmsB|Rv0751c|transcript|CCP43497|protein_coding||c.-3590G>A|||||3590|,T|upstream_gene_variant|MOD…	0.000625
846872	0.5	0:2:2744:0	2	33326	PE_PGRS11	p.Ala238Ala	2	C|synonymous_variant|LOW|PE_PGRS11|Rv0754|transcript|CCP43500|protein_coding|1/1|c.714G>C|p.Ala238Ala|714/1755|714/1755|238/584||,C|upstream_gene_variant|MODIFIER|Rv0749A|Rv0749A|transcript|CCP43495|protein_coding||c.-4998C>G|||||4998|WARNING_TRANSCRIPT_NO_START_CODON,C|upstream_gene_variant|MODIFIER|mmsB|Rv0751c|transcript|CCP43497|protein_coding||c.-3641C>G|||||3641|,C|upstream_gene_variant|MOD…	0.000625
847613	0.142857	0:65:2681:0	7	33352	PE_PGRS11	p.Glu485Asp	55	C|missense_variant|MODERATE|PE_PGRS11|Rv0754|transcript|CCP43500|protein_coding|1/1|c.1455G>C|p.Glu485Asp|1455/1755|1455/1755|485/584||,C|upstream_gene_variant|MODIFIER|mmsB|Rv0751c|transcript|CCP43497|protein_coding||c.-4382C>G|||||4382|,C|upstream_gene_variant|MODIFIER|fadE9|Rv0752c|transcript|CCP43498|protein_coding||c.-3199C>G|||||3199|,C|upstream_gene_variant|MODIFIER|mmsA|Rv0753c|transcript…	0.017177
847995	0.5	0:2744:0:2	2	33368	PE_PGRS11		2553	C|upstream_gene_variant|MODIFIER|mmsB|Rv0751c|transcript|CCP43497|protein_coding||c.-4764A>G|||||4764|,C|upstream_gene_variant|MODIFIER|fadE9|Rv0752c|transcript|CCP43498|protein_coding||c.-3581A>G|||||3581|,C|upstream_gene_variant|MODIFIER|mmsA|Rv0753c|transcript|CCP43499|protein_coding||c.-2042A>G|||||2042|,C|upstream_gene_variant|MODIFIER|phoP|Rv0757|transcript|CCP43504|protein_coding||c.-3613T…	0.797314
848428	0.5	0:0:2743:3	2	33388	PE_PGRS11		3	T|stop_gained|HIGH|PPE12|Rv0755c|transcript|CCP43501|protein_coding|1/1|c.1613C>A|p.Ser538*|1613/1938|1613/1938|538/645||,T|upstream_gene_variant|MODIFIER|fadE9|Rv0752c|transcript|CCP43498|protein_coding||c.-4014C>A|||||4014|,T|upstream_gene_variant|MODIFIER|mmsA|Rv0753c|transcript|CCP43499|protein_coding||c.-2475C>A|||||2475|,T|upstream_gene_variant|MODIFIER|phoP|Rv0757|transcript|CCP43504|prote…	0.000937
848548	0.2	0:10:2736:0	5	33394	PPE12	p.Ala498Gly	10	C|missense_variant|MODERATE|PPE12|Rv0755c|transcript|CCP43501|protein_coding|1/1|c.1493C>G|p.Ala498Gly|1493/1938|1493/1938|498/645||,C|upstream_gene_variant|MODIFIER|fadE9|Rv0752c|transcript|CCP43498|protein_coding||c.-4134C>G|||||4134|,C|upstream_gene_variant|MODIFIER|mmsA|Rv0753c|transcript|CCP43499|protein_coding||c.-2595C>G|||||2595|,C|upstream_gene_variant|MODIFIER|phoP|Rv0757|transcript|CCP…	0.003123
848563	0.5	3:0:2743:0	2	33396	PPE12	p.Thr493Met	3	A|missense_variant|MODERATE|PPE12|Rv0755c|transcript|CCP43501|protein_coding|1/1|c.1478C>T|p.Thr493Met|1478/1938|1478/1938|493/645||,A|upstream_gene_variant|MODIFIER|fadE9|Rv0752c|transcript|CCP43498|protein_coding||c.-4149C>T|||||4149|,A|upstream_gene_variant|MODIFIER|mmsA|Rv0753c|transcript|CCP43499|protein_coding||c.-2610C>T|||||2610|,A|upstream_gene_variant|MODIFIER|phoP|Rv0757|transcript|CCP…	0.000937
848641	0.5	3:2743:0:0	2	33397	PPE12	p.Ser467Ile	4	A|missense_variant|MODERATE|PPE12|Rv0755c|transcript|CCP43501|protein_coding|1/1|c.1400G>T|p.Ser467Ile|1400/1938|1400/1938|467/645||,T|missense_variant|MODERATE|PPE12|Rv0755c|transcript|CCP43501|protein_coding|1/1|c.1400G>A|p.Ser467Asn|1400/1938|1400/1938|467/645||,A|upstream_gene_variant|MODIFIER|fadE9|Rv0752c|transcript|CCP43498|protein_coding||c.-4227G>T|||||4227|,T|upstream_gene_variant|MODIF…	0.001249
848786	0.5	0:3:0:2743	2	33409	PPE12	p.Asn419Asp	3	C|missense_variant|MODERATE|PPE12|Rv0755c|transcript|CCP43501|protein_coding|1/1|c.1255A>G|p.Asn419Asp|1255/1938|1255/1938|419/645||,C|upstream_gene_variant|MODIFIER|fadE9|Rv0752c|transcript|CCP43498|protein_coding||c.-4372A>G|||||4372|,C|upstream_gene_variant|MODIFIER|mmsA|Rv0753c|transcript|CCP43499|protein_coding||c.-2833A>G|||||2833|,C|upstream_gene_variant|MODIFIER|phoP|Rv0757|transcript|CCP…	0.000937
848814	0.125	150:0:2596:0	8	33411	PE_PGRS11		134	A|synonymous_variant|LOW|PPE12|Rv0755c|transcript|CCP43501|protein_coding|1/1|c.1227C>T|p.Asn409Asn|1227/1938|1227/1938|409/645||,A|upstream_gene_variant|MODIFIER|fadE9|Rv0752c|transcript|CCP43498|protein_coding||c.-4400C>T|||||4400|,A|upstream_gene_variant|MODIFIER|mmsA|Rv0753c|transcript|CCP43499|protein_coding||c.-2861C>T|||||2861|,A|upstream_gene_variant|MODIFIER|phoP|Rv0757|transcript|CCP435…	0.041849
848978	0.5	0:2:0:2744	2	33421	PPE12	p.Ile355Val	2	C|missense_variant|MODERATE|PPE12|Rv0755c|transcript|CCP43501|protein_coding|1/1|c.1063A>G|p.Ile355Val|1063/1938|1063/1938|355/645||,C|upstream_gene_variant|MODIFIER|fadE9|Rv0752c|transcript|CCP43498|protein_coding||c.-4564A>G|||||4564|,C|upstream_gene_variant|MODIFIER|mmsA|Rv0753c|transcript|CCP43499|protein_coding||c.-3025A>G|||||3025|,C|upstream_gene_variant|MODIFIER|phoP|Rv0757|transcript|CCP…	0.000625
849241	0.25	0:2742:4:0	4	33424	PPE12	p.Gly267Ala	4	G|missense_variant|MODERATE|PPE12|Rv0755c|transcript|CCP43501|protein_coding|1/1|c.800G>C|p.Gly267Ala|800/1938|800/1938|267/645||,G|upstream_gene_variant|MODIFIER|fadE9|Rv0752c|transcript|CCP43498|protein_coding||c.-4827G>C|||||4827|,G|upstream_gene_variant|MODIFIER|mmsA|Rv0753c|transcript|CCP43499|protein_coding||c.-3288G>C|||||3288|,G|upstream_gene_variant|MODIFIER|phoP|Rv0757|transcript|CCP435…	0.001249
849256	0.5	0:2744:0:2	2	33426	PPE12	p.Gly262Glu	1	T|missense_variant|MODERATE|PPE12|Rv0755c|transcript|CCP43501|protein_coding|1/1|c.785G>A|p.Gly262Glu|785/1938|785/1938|262/645||,T|upstream_gene_variant|MODIFIER|fadE9|Rv0752c|transcript|CCP43498|protein_coding||c.-4842G>A|||||4842|,T|upstream_gene_variant|MODIFIER|mmsA|Rv0753c|transcript|CCP43499|protein_coding||c.-3303G>A|||||3303|,T|upstream_gene_variant|MODIFIER|phoP|Rv0757|transcript|CCP435…	0.000312
849299	0.5	0:0:2:2744	2	33428	PPE12	p.Ser248Arg	2	G|missense_variant|MODERATE|PPE12|Rv0755c|transcript|CCP43501|protein_coding|1/1|c.742A>C|p.Ser248Arg|742/1938|742/1938|248/645||,G|upstream_gene_variant|MODIFIER|fadE9|Rv0752c|transcript|CCP43498|protein_coding||c.-4885A>C|||||4885|,G|upstream_gene_variant|MODIFIER|mmsA|Rv0753c|transcript|CCP43499|protein_coding||c.-3346A>C|||||3346|,G|upstream_gene_variant|MODIFIER|phoP|Rv0757|transcript|CCP435…	0.000625
849303	0.5	3:2743:0:0	2	33430	PPE12	p.Pro246Pro	3	A|synonymous_variant|LOW|PPE12|Rv0755c|transcript|CCP43501|protein_coding|1/1|c.738G>T|p.Pro246Pro|738/1938|738/1938|246/645||,A|upstream_gene_variant|MODIFIER|fadE9|Rv0752c|transcript|CCP43498|protein_coding||c.-4889G>T|||||4889|,A|upstream_gene_variant|MODIFIER|mmsA|Rv0753c|transcript|CCP43499|protein_coding||c.-3350G>T|||||3350|,A|upstream_gene_variant|MODIFIER|phoP|Rv0757|transcript|CCP43504|…	0.000937
849874	0.5	0:2743:0:3	2	33441	PPE12	p.Gly56Asp	3	T|missense_variant|MODERATE|PPE12|Rv0755c|transcript|CCP43501|protein_coding|1/1|c.167G>A|p.Gly56Asp|167/1938|167/1938|56/645||,T|upstream_gene_variant|MODIFIER|mmsA|Rv0753c|transcript|CCP43499|protein_coding||c.-3921G>A|||||3921|,T|upstream_gene_variant|MODIFIER|phoP|Rv0757|transcript|CCP43504|protein_coding||c.-1734C>T|||||1734|,T|upstream_gene_variant|MODIFIER|phoR|Rv0758|transcript|CCP43505|p…	0.000937
849951	0.333333	0:2732:0:14	3	33445	PPE12	p.Gly30Gly	14	T|synonymous_variant|LOW|PPE12|Rv0755c|transcript|CCP43501|protein_coding|1/1|c.90G>A|p.Gly30Gly|90/1938|90/1938|30/645||,T|upstream_gene_variant|MODIFIER|mmsA|Rv0753c|transcript|CCP43499|protein_coding||c.-3998G>A|||||3998|,T|upstream_gene_variant|MODIFIER|phoP|Rv0757|transcript|CCP43504|protein_coding||c.-1657C>T|||||1657|,T|upstream_gene_variant|MODIFIER|phoR|Rv0758|transcript|CCP43505|protein…	0.004372
850082	0.5	0:2744:2:0	2	33452	PPE12		2	G|upstream_gene_variant|MODIFIER|mmsA|Rv0753c|transcript|CCP43499|protein_coding||c.-4129G>C|||||4129|,G|upstream_gene_variant|MODIFIER|PPE12|Rv0755c|transcript|CCP43501|protein_coding||c.-42G>C|||||42|,G|upstream_gene_variant|MODIFIER|phoP|Rv0757|transcript|CCP43504|protein_coding||c.-1526C>G|||||1526|,G|upstream_gene_variant|MODIFIER|phoR|Rv0758|transcript|CCP43505|protein_coding||c.-2314C>G|||…	0.000625
850104	0.333333	2741:0:5:0	3	33455	PPE12		5	G|upstream_gene_variant|MODIFIER|mmsA|Rv0753c|transcript|CCP43499|protein_coding||c.-4151T>C|||||4151|,G|upstream_gene_variant|MODIFIER|PPE12|Rv0755c|transcript|CCP43501|protein_coding||c.-64T>C|||||64|,G|upstream_gene_variant|MODIFIER|phoP|Rv0757|transcript|CCP43504|protein_coding||c.-1504A>G|||||1504|,G|upstream_gene_variant|MODIFIER|phoR|Rv0758|transcript|CCP43505|protein_coding||c.-2292A>G|||…	0.001562
925453	0.00248139	0:1347:0:1399	403	36008	PE_PGRS12		1239	T|synonymous_variant|LOW|PE_PGRS13|Rv0833|transcript|CCP43581|protein_coding|1/1|c.93C>T|p.Ala31Ala|93/2250|93/2250|31/749||,T|upstream_gene_variant|MODIFIER|kmtR|Rv0827c|transcript|CCP43575|protein_coding||c.-4320G>A|||||4320|,T|upstream_gene_variant|MODIFIER|Rv0828c|Rv0828c|transcript|CCP43576|protein_coding||c.-3840G>A|||||3840|,T|upstream_gene_variant|MODIFIER|Rv0831c|Rv0831c|transcript|CCP43…	0.386946
925677	0.5	0:2744:0:2	2	36017	PE_PGRS13	p.Ala106Val	1	T|missense_variant|MODERATE|PE_PGRS13|Rv0833|transcript|CCP43581|protein_coding|1/1|c.317C>T|p.Ala106Val|317/2250|317/2250|106/749||,T|upstream_gene_variant|MODIFIER|kmtR|Rv0827c|transcript|CCP43575|protein_coding||c.-4544G>A|||||4544|,T|upstream_gene_variant|MODIFIER|Rv0828c|Rv0828c|transcript|CCP43576|protein_coding||c.-4064G>A|||||4064|,T|upstream_gene_variant|MODIFIER|Rv0831c|Rv0831c|transcri…	0.000312
925767	0.5	0:2:0:2744	2	36022	PE_PGRS13	p.Val136Ala	2	C|missense_variant|MODERATE|PE_PGRS13|Rv0833|transcript|CCP43581|protein_coding|1/1|c.407T>C|p.Val136Ala|407/2250|407/2250|136/749||,C|upstream_gene_variant|MODIFIER|kmtR|Rv0827c|transcript|CCP43575|protein_coding||c.-4634A>G|||||4634|,C|upstream_gene_variant|MODIFIER|Rv0828c|Rv0828c|transcript|CCP43576|protein_coding||c.-4154A>G|||||4154|,C|upstream_gene_variant|MODIFIER|Rv0831c|Rv0831c|transcri…	0.000625
925829	0.0526316	0:0:20:2726	19	36026	PE_PGRS13	p.Ser157Ala	15	G|missense_variant|MODERATE|PE_PGRS13|Rv0833|transcript|CCP43581|protein_coding|1/1|c.469T>G|p.Ser157Ala|469/2250|469/2250|157/749||,G|upstream_gene_variant|MODIFIER|kmtR|Rv0827c|transcript|CCP43575|protein_coding||c.-4696A>C|||||4696|,G|upstream_gene_variant|MODIFIER|Rv0828c|Rv0828c|transcript|CCP43576|protein_coding||c.-4216A>C|||||4216|,G|upstream_gene_variant|MODIFIER|Rv0831c|Rv0831c|transcri…	0.004685
926166	0.2	0:0:2733:13	5	36037	PE_PGRS13	p.Gly269Val	13	T|missense_variant|MODERATE|PE_PGRS13|Rv0833|transcript|CCP43581|protein_coding|1/1|c.806G>T|p.Gly269Val|806/2250|806/2250|269/749||,T|upstream_gene_variant|MODIFIER|Rv0828c|Rv0828c|transcript|CCP43576|protein_coding||c.-4553C>A|||||4553|,T|upstream_gene_variant|MODIFIER|Rv0831c|Rv0831c|transcript|CCP43579|protein_coding||c.-2457C>A|||||2457|,T|upstream_gene_variant|MODIFIER|lysT|EBG00000313379|t…	0.00406
926669	0.5	0:2:2744:0	2	36057	PE_PGRS13	p.Asp437His	2	C|missense_variant|MODERATE|PE_PGRS13|Rv0833|transcript|CCP43581|protein_coding|1/1|c.1309G>C|p.Asp437His|1309/2250|1309/2250|437/749||,C|upstream_gene_variant|MODIFIER|Rv0831c|Rv0831c|transcript|CCP43579|protein_coding||c.-2960C>G|||||2960|,C|upstream_gene_variant|MODIFIER|lysT|EBG00000313379|transcript|EBG00000313379-1|protein_coding||c.-2794C>G|||||2794|WARNING_TRANSCRIPT_INCOMPLETE,C|upstream…	0.000625
927110	0.00308642	1787:0:959:0	324	36076	PE_PGRS13	p.Ser584Gly	952	G|missense_variant|MODERATE|PE_PGRS13|Rv0833|transcript|CCP43581|protein_coding|1/1|c.1750A>G|p.Ser584Gly|1750/2250|1750/2250|584/749||,G|upstream_gene_variant|MODIFIER|Rv0831c|Rv0831c|transcript|CCP43579|protein_coding||c.-3401T>C|||||3401|,G|upstream_gene_variant|MODIFIER|lysT|EBG00000313379|transcript|EBG00000313379-1|protein_coding||c.-3235T>C|||||3235|WARNING_TRANSCRIPT_INCOMPLETE,G|upstream…	0.297314
927385	0.00342466	1655:0:1091:0	292	36083	PE_PGRS14		1057	G|synonymous_variant|LOW|PE_PGRS13|Rv0833|transcript|CCP43581|protein_coding|1/1|c.2025A>G|p.Gly675Gly|2025/2250|2025/2250|675/749||,G|upstream_gene_variant|MODIFIER|Rv0831c|Rv0831c|transcript|CCP43579|protein_coding||c.-3676T>C|||||3676|,G|upstream_gene_variant|MODIFIER|lysT|EBG00000313379|transcript|EBG00000313379-1|protein_coding||c.-3510T>C|||||3510|WARNING_TRANSCRIPT_INCOMPLETE,G|upstream_ge…	0.330106
927723	0.25	0:6:2740:0	4	36097	PE_PGRS13		4	C|upstream_gene_variant|MODIFIER|Rv0831c|Rv0831c|transcript|CCP43579|protein_coding||c.-4014C>G|||||4014|,C|upstream_gene_variant|MODIFIER|lysT|EBG00000313379|transcript|EBG00000313379-1|protein_coding||c.-3848C>G|||||3848|WARNING_TRANSCRIPT_INCOMPLETE,C|upstream_gene_variant|MODIFIER|lpqQ|Rv0835|transcript|CCP43583|protein_coding||c.-3230G>C|||||3230|WARNING_TRANSCRIPT_NO_START_CODON,C|downstrea…	0.001249
927885	0.5	2744:0:2:0	2	36105	PE_PGRS13		2	G|synonymous_variant|LOW|PE_PGRS14|Rv0834c|transcript|CCP43582|protein_coding|1/1|c.2601T>C|p.Gly867Gly|2601/2649|2601/2649|867/882||,G|upstream_gene_variant|MODIFIER|Rv0831c|Rv0831c|transcript|CCP43579|protein_coding||c.-4176T>C|||||4176|,G|upstream_gene_variant|MODIFIER|lysT|EBG00000313379|transcript|EBG00000313379-1|protein_coding||c.-4010T>C|||||4010|WARNING_TRANSCRIPT_INCOMPLETE,G|upstream_g…	0.000625
927930	0.333333	2739:0:7:0	3	36110	PE_PGRS13		8	G|synonymous_variant|LOW|PE_PGRS14|Rv0834c|transcript|CCP43582|protein_coding|1/1|c.2556T>C|p.Gly852Gly|2556/2649|2556/2649|852/882||,G|upstream_gene_variant|MODIFIER|Rv0831c|Rv0831c|transcript|CCP43579|protein_coding||c.-4221T>C|||||4221|,G|upstream_gene_variant|MODIFIER|lysT|EBG00000313379|transcript|EBG00000313379-1|protein_coding||c.-4055T>C|||||4055|WARNING_TRANSCRIPT_INCOMPLETE,G|upstream_g…	0.002498
928319	0.5	0:2743:0:3	2	36135	PE_PGRS14	p.Gly723Ser	1	T|missense_variant|MODERATE|PE_PGRS14|Rv0834c|transcript|CCP43582|protein_coding|1/1|c.2167G>A|p.Gly723Ser|2167/2649|2167/2649|723/882||,T|upstream_gene_variant|MODIFIER|Rv0831c|Rv0831c|transcript|CCP43579|protein_coding||c.-4610G>A|||||4610|,T|upstream_gene_variant|MODIFIER|lysT|EBG00000313379|transcript|EBG00000313379-1|protein_coding||c.-4444G>A|||||4444|WARNING_TRANSCRIPT_INCOMPLETE,T|upstrea…	0.000312
928897	0.5	0:2740:0:6	2	36148	PE_PGRS14	p.Gly530Asp	1	T|missense_variant|MODERATE|PE_PGRS14|Rv0834c|transcript|CCP43582|protein_coding|1/1|c.1589G>A|p.Gly530Asp|1589/2649|1589/2649|530/882||,T|upstream_gene_variant|MODIFIER|lpqQ|Rv0835|transcript|CCP43583|protein_coding||c.-2056C>T|||||2056|WARNING_TRANSCRIPT_NO_START_CODON,T|downstream_gene_variant|MODIFIER|gluT|EBG00000313357|transcript|EBG00000313357-1|protein_coding||c.*4825C>T|||||4825|WARNING_…	0.000312
928903	0.333333	3:0:2743:0	3	36149	PE_PGRS14	p.Thr528Ile	3	A|missense_variant|MODERATE|PE_PGRS14|Rv0834c|transcript|CCP43582|protein_coding|1/1|c.1583C>T|p.Thr528Ile|1583/2649|1583/2649|528/882||,A|upstream_gene_variant|MODIFIER|lpqQ|Rv0835|transcript|CCP43583|protein_coding||c.-2050G>A|||||2050|WARNING_TRANSCRIPT_NO_START_CODON,A|downstream_gene_variant|MODIFIER|gluT|EBG00000313357|transcript|EBG00000313357-1|protein_coding||c.*4831G>A|||||4831|WARNING_…	0.000937
928998	0.5	0:2:2744:0	2	36153	PE_PGRS14	p.Asp496Glu	2	C|missense_variant|MODERATE|PE_PGRS14|Rv0834c|transcript|CCP43582|protein_coding|1/1|c.1488C>G|p.Asp496Glu|1488/2649|1488/2649|496/882||,C|upstream_gene_variant|MODIFIER|lpqQ|Rv0835|transcript|CCP43583|protein_coding||c.-1955G>C|||||1955|WARNING_TRANSCRIPT_NO_START_CODON,C|downstream_gene_variant|MODIFIER|gluT|EBG00000313357|transcript|EBG00000313357-1|protein_coding||c.*4926G>C|||||4926|WARNING_…	0.000625
929010	0.5	0:2:0:2744	2	36154	PE_PGRS13		2	C|synonymous_variant|LOW|PE_PGRS14|Rv0834c|transcript|CCP43582|protein_coding|1/1|c.1476A>G|p.Gly492Gly|1476/2649|1476/2649|492/882||,C|upstream_gene_variant|MODIFIER|lpqQ|Rv0835|transcript|CCP43583|protein_coding||c.-1943T>C|||||1943|WARNING_TRANSCRIPT_NO_START_CODON,C|downstream_gene_variant|MODIFIER|gluT|EBG00000313357|transcript|EBG00000313357-1|protein_coding||c.*4938T>C|||||4938|WARNING_TRA…	0.000625
929354	0.2	0:2732:0:14	5	36164	PE_PGRS14	p.Ala378Thr	14	T|missense_variant|MODERATE|PE_PGRS14|Rv0834c|transcript|CCP43582|protein_coding|1/1|c.1132G>A|p.Ala378Thr|1132/2649|1132/2649|378/882||,T|upstream_gene_variant|MODIFIER|lpqQ|Rv0835|transcript|CCP43583|protein_coding||c.-1599C>T|||||1599|WARNING_TRANSCRIPT_NO_START_CODON,T|downstream_gene_variant|MODIFIER|PE_PGRS12|Rv0832|transcript|CCP43580|protein_coding||c.*3990C>T|||||3990|WARNING_TRANSCRIPT_…	0.004372
929773	0.333333	0:2739:0:7	3	36183	PE_PGRS14	p.Gly238Asp	5	T|missense_variant|MODERATE|PE_PGRS14|Rv0834c|transcript|CCP43582|protein_coding|1/1|c.713G>A|p.Gly238Asp|713/2649|713/2649|238/882||,T|upstream_gene_variant|MODIFIER|lpqQ|Rv0835|transcript|CCP43583|protein_coding||c.-1180C>T|||||1180|WARNING_TRANSCRIPT_NO_START_CODON,T|upstream_gene_variant|MODIFIER|lpqR|Rv0838|transcript|CCP43586|protein_coding||c.-4947C>T|||||4947|WARNING_TRANSCRIPT_NO_START_C…	0.001562
930515	0.166667	0:0:9:2737	6	36213	PE_PGRS14		9	G|upstream_gene_variant|MODIFIER|PE_PGRS14|Rv0834c|transcript|CCP43582|protein_coding||c.-30A>C|||||30|,G|upstream_gene_variant|MODIFIER|lpqQ|Rv0835|transcript|CCP43583|protein_coding||c.-438T>G|||||438|WARNING_TRANSCRIPT_NO_START_CODON,G|upstream_gene_variant|MODIFIER|lpqR|Rv0838|transcript|CCP43586|protein_coding||c.-4205T>G|||||4205|WARNING_TRANSCRIPT_NO_START_CODON,G|downstream_gene_variant|M…	0.002811
930628	0.5	0:2:2744:0	2	36217	PE_PGRS14		2	C|upstream_gene_variant|MODIFIER|PE_PGRS14|Rv0834c|transcript|CCP43582|protein_coding||c.-143C>G|||||143|,C|upstream_gene_variant|MODIFIER|lpqQ|Rv0835|transcript|CCP43583|protein_coding||c.-325G>C|||||325|WARNING_TRANSCRIPT_NO_START_CODON,C|upstream_gene_variant|MODIFIER|lpqR|Rv0838|transcript|CCP43586|protein_coding||c.-4092G>C|||||4092|WARNING_TRANSCRIPT_NO_START_CODON,C|upstream_gene_variant|M…	0.000625
968206	0.5	7:2739:0:0	2	37696	PE_PGRS15		4	A|synonymous_variant|LOW|cspB|Rv0871|transcript|CCP43619|protein_coding|1/1|c.309C>A|p.Thr103Thr|309/408|309/408|103/135||WARNING_TRANSCRIPT_NO_START_CODON,A|upstream_gene_variant|MODIFIER|rpfA|Rv0867c|transcript|CCP43615|protein_coding||c.-2671G>T|||||2671|,A|upstream_gene_variant|MODIFIER|moaD2|Rv0868c|transcript|CCP43616|protein_coding||c.-1945G>T|||||1945|WARNING_TRANSCRIPT_NO_START_CODON,A|u…	0.001249
969073	0.5	0:2744:0:2	2	37717	PE_PGRS15	p.Gly391Glu	2	T|missense_variant|MODERATE|PE_PGRS15|Rv0872c|transcript|CCP43620|protein_coding|1/1|c.1172G>A|p.Gly391Glu|1172/1821|1172/1821|391/606||,T|upstream_gene_variant|MODIFIER|rpfA|Rv0867c|transcript|CCP43615|protein_coding||c.-3538G>A|||||3538|,T|upstream_gene_variant|MODIFIER|moaD2|Rv0868c|transcript|CCP43616|protein_coding||c.-2812G>A|||||2812|WARNING_TRANSCRIPT_NO_START_CODON,T|upstream_gene_varian…	0.000625
969578	0.25	2742:4:0:0	4	37735	PE_PGRS15	p.Ser223Ala	4	C|missense_variant|MODERATE|PE_PGRS15|Rv0872c|transcript|CCP43620|protein_coding|1/1|c.667T>G|p.Ser223Ala|667/1821|667/1821|223/606||,C|upstream_gene_variant|MODIFIER|rpfA|Rv0867c|transcript|CCP43615|protein_coding||c.-4043T>G|||||4043|,C|upstream_gene_variant|MODIFIER|moaD2|Rv0868c|transcript|CCP43616|protein_coding||c.-3317T>G|||||3317|WARNING_TRANSCRIPT_NO_START_CODON,C|upstream_gene_variant|M…	0.001249
969762	0.00735294	0:231:2515:0	136	37743	PE_PGRS15	p.Gly161Gly	2294	G|synonymous_variant|LOW|PE_PGRS15|Rv0872c|transcript|CCP43620|protein_coding|1/1|c.483G>C|p.Gly161Gly|483/1821|483/1821|161/606||,G|upstream_gene_variant|MODIFIER|rpfA|Rv0867c|transcript|CCP43615|protein_coding||c.-4227G>C|||||4227|,G|upstream_gene_variant|MODIFIER|moaD2|Rv0868c|transcript|CCP43616|protein_coding||c.-3501G>C|||||3501|WARNING_TRANSCRIPT_NO_START_CODON,G|upstream_gene_variant|MODI…	0.716427
969999	0.5	0:2744:0:2	2	37753	PE_PGRS15	p.Thr82Thr	2	T|synonymous_variant|LOW|PE_PGRS15|Rv0872c|transcript|CCP43620|protein_coding|1/1|c.246G>A|p.Thr82Thr|246/1821|246/1821|82/606||,T|upstream_gene_variant|MODIFIER|rpfA|Rv0867c|transcript|CCP43615|protein_coding||c.-4464G>A|||||4464|,T|upstream_gene_variant|MODIFIER|moaD2|Rv0868c|transcript|CCP43616|protein_coding||c.-3738G>A|||||3738|WARNING_TRANSCRIPT_NO_START_CODON,T|upstream_gene_variant|MODIFI…	0.000625
970041	0.333333	0:2743:0:3	3	37755	PE_PGRS15	p.Gln68Gln	3	T|synonymous_variant|LOW|PE_PGRS15|Rv0872c|transcript|CCP43620|protein_coding|1/1|c.204G>A|p.Gln68Gln|204/1821|204/1821|68/606||,T|upstream_gene_variant|MODIFIER|rpfA|Rv0867c|transcript|CCP43615|protein_coding||c.-4506G>A|||||4506|,T|upstream_gene_variant|MODIFIER|moaD2|Rv0868c|transcript|CCP43616|protein_coding||c.-3780G>A|||||3780|WARNING_TRANSCRIPT_NO_START_CODON,T|upstream_gene_variant|MODIFI…	0.000937
970185	0.5	0:2743:3:0	2	37760	PE_PGRS15	p.Gln20His	3	G|missense_variant|MODERATE|PE_PGRS15|Rv0872c|transcript|CCP43620|protein_coding|1/1|c.60G>C|p.Gln20His|60/1821|60/1821|20/606||,G|upstream_gene_variant|MODIFIER|rpfA|Rv0867c|transcript|CCP43615|protein_coding||c.-4650G>C|||||4650|,G|upstream_gene_variant|MODIFIER|moaD2|Rv0868c|transcript|CCP43616|protein_coding||c.-3924G>C|||||3924|WARNING_TRANSCRIPT_NO_START_CODON,G|upstream_gene_variant|MODIFI…	0.000937
976897	0.0181818	0:0:65:2681	55	37982	PPE13	p.Gln436Pro	85	G|missense_variant|MODERATE|PPE13|Rv0878c|transcript|CCP43626|protein_coding|1/1|c.1307A>C|p.Gln436Pro|1307/1332|1307/1332|436/443||,G|upstream_gene_variant|MODIFIER|Rv0874c|Rv0874c|transcript|CCP43622|protein_coding||c.-3191A>C|||||3191|WARNING_TRANSCRIPT_NO_START_CODON,G|upstream_gene_variant|MODIFIER|Rv0875c|Rv0875c|transcript|CCP43623|protein_coding||c.-2603A>C|||||2603|WARNING_TRANSCRIPT_NO_…	0.026546
976898	0.1	0:0:2730:16	10	37983	PPE13	p.Gln436Lys	18	T|missense_variant|MODERATE|PPE13|Rv0878c|transcript|CCP43626|protein_coding|1/1|c.1306C>A|p.Gln436Lys|1306/1332|1306/1332|436/443||,T|upstream_gene_variant|MODIFIER|Rv0874c|Rv0874c|transcript|CCP43622|protein_coding||c.-3192C>A|||||3192|WARNING_TRANSCRIPT_NO_START_CODON,T|upstream_gene_variant|MODIFIER|Rv0875c|Rv0875c|transcript|CCP43623|protein_coding||c.-2604C>A|||||2604|WARNING_TRANSCRIPT_NO_…	0.005621
977897	0.5	0:2744:0:2	2	38015	PPE13	p.Ala103Thr	2	T|missense_variant|MODERATE|PPE13|Rv0878c|transcript|CCP43626|protein_coding|1/1|c.307G>A|p.Ala103Thr|307/1332|307/1332|103/443||,T|upstream_gene_variant|MODIFIER|Rv0874c|Rv0874c|transcript|CCP43622|protein_coding||c.-4191G>A|||||4191|WARNING_TRANSCRIPT_NO_START_CODON,T|upstream_gene_variant|MODIFIER|Rv0875c|Rv0875c|transcript|CCP43623|protein_coding||c.-3603G>A|||||3603|WARNING_TRANSCRIPT_NO_STA…	0.000625
978042	0.5	2742:0:4:0	2	38019	PPE13	p.Ala54Ala	4	G|synonymous_variant|LOW|PPE13|Rv0878c|transcript|CCP43626|protein_coding|1/1|c.162T>C|p.Ala54Ala|162/1332|162/1332|54/443||,G|upstream_gene_variant|MODIFIER|Rv0874c|Rv0874c|transcript|CCP43622|protein_coding||c.-4336T>C|||||4336|WARNING_TRANSCRIPT_NO_START_CODON,G|upstream_gene_variant|MODIFIER|Rv0875c|Rv0875c|transcript|CCP43623|protein_coding||c.-3748T>C|||||3748|WARNING_TRANSCRIPT_NO_START_CO…	0.001249
978187	0.5	2744:0:2:0	2	38026	PPE13	p.Leu6Pro	2	G|missense_variant|MODERATE|PPE13|Rv0878c|transcript|CCP43626|protein_coding|1/1|c.17T>C|p.Leu6Pro|17/1332|17/1332|6/443||,G|upstream_gene_variant|MODIFIER|Rv0874c|Rv0874c|transcript|CCP43622|protein_coding||c.-4481T>C|||||4481|WARNING_TRANSCRIPT_NO_START_CODON,G|upstream_gene_variant|MODIFIER|Rv0875c|Rv0875c|transcript|CCP43623|protein_coding||c.-3893T>C|||||3893|WARNING_TRANSCRIPT_NO_START_CODO…	0.000625
1020942	0.111111	0:0:67:2679	9	39618	PPE14	p.Ser130Arg	65	G|missense_variant|MODERATE|PPE14|Rv0915c|transcript|CCP43663|protein_coding|1/1|c.388A>C|p.Ser130Arg|388/1272|388/1272|130/423||,G|upstream_gene_variant|MODIFIER|Rv0913c|Rv0913c|transcript|CCP43661|protein_coding||c.-2217A>C|||||2217|,G|upstream_gene_variant|MODIFIER|Rv0914c|Rv0914c|transcript|CCP43662|protein_coding||c.-977A>C|||||977|,G|upstream_gene_variant|MODIFIER|betP|Rv0917|transcript|CCP…	0.0203
1021081	0.333333	0:2737:0:9	3	39624	PPE14	p.Ala83Ala	9	T|synonymous_variant|LOW|PPE14|Rv0915c|transcript|CCP43663|protein_coding|1/1|c.249G>A|p.Ala83Ala|249/1272|249/1272|83/423||,T|upstream_gene_variant|MODIFIER|Rv0913c|Rv0913c|transcript|CCP43661|protein_coding||c.-2356G>A|||||2356|,T|upstream_gene_variant|MODIFIER|Rv0914c|Rv0914c|transcript|CCP43662|protein_coding||c.-1116G>A|||||1116|,T|upstream_gene_variant|MODIFIER|betP|Rv0917|transcript|CCP436…	0.002811
1021091	0.5	5:0:2741:0	2	39626	PPE14	p.Ala80Val	5	A|missense_variant|MODERATE|PPE14|Rv0915c|transcript|CCP43663|protein_coding|1/1|c.239C>T|p.Ala80Val|239/1272|239/1272|80/423||,A|upstream_gene_variant|MODIFIER|Rv0913c|Rv0913c|transcript|CCP43661|protein_coding||c.-2366C>T|||||2366|,A|upstream_gene_variant|MODIFIER|Rv0914c|Rv0914c|transcript|CCP43662|protein_coding||c.-1126C>T|||||1126|,A|upstream_gene_variant|MODIFIER|betP|Rv0917|transcript|CCP…	0.001562
1021194	0.5	0:2741:0:5	2	39632	PPE14	p.Gly46Arg	5	T|missense_variant|MODERATE|PPE14|Rv0915c|transcript|CCP43663|protein_coding|1/1|c.136G>A|p.Gly46Arg|136/1272|136/1272|46/423||,T|upstream_gene_variant|MODIFIER|Rv0913c|Rv0913c|transcript|CCP43661|protein_coding||c.-2469G>A|||||2469|,T|upstream_gene_variant|MODIFIER|Rv0914c|Rv0914c|transcript|CCP43662|protein_coding||c.-1229G>A|||||1229|,T|upstream_gene_variant|MODIFIER|betP|Rv0917|transcript|CCP…	0.001562
1021653	0.5	0:2740:0:6	2	39649	PE7		6	T|upstream_gene_variant|MODIFIER|Rv0913c|Rv0913c|transcript|CCP43661|protein_coding||c.-2928G>A|||||2928|,T|upstream_gene_variant|MODIFIER|Rv0914c|Rv0914c|transcript|CCP43662|protein_coding||c.-1688G>A|||||1688|,T|upstream_gene_variant|MODIFIER|PPE14|Rv0915c|transcript|CCP43663|protein_coding||c.-324G>A|||||324|,T|upstream_gene_variant|MODIFIER|PE7|Rv0916c|transcript|CCP43664|protein_coding||c.-1…	0.001874
1021782	0.333333	0:2743:3:0	3	39654	PE7		3	G|upstream_gene_variant|MODIFIER|Rv0913c|Rv0913c|transcript|CCP43661|protein_coding||c.-3057G>C|||||3057|,G|upstream_gene_variant|MODIFIER|Rv0914c|Rv0914c|transcript|CCP43662|protein_coding||c.-1817G>C|||||1817|,G|upstream_gene_variant|MODIFIER|PPE14|Rv0915c|transcript|CCP43663|protein_coding||c.-453G>C|||||453|,G|upstream_gene_variant|MODIFIER|PE7|Rv0916c|transcript|CCP43664|protein_coding||c.-1…	0.000937
1090977	0.5	0:2:2744:0	2	42243	PE_PGRS16	p.Gly202Ala	2	C|missense_variant|MODERATE|PE_PGRS16|Rv0977|transcript|CCP43726|protein_coding|1/1|c.605G>C|p.Gly202Ala|605/2772|605/2772|202/923||,C|upstream_gene_variant|MODIFIER|accD2|Rv0974c|transcript|CCP43723|protein_coding||c.-3632C>G|||||3632|WARNING_TRANSCRIPT_NO_START_CODON,C|upstream_gene_variant|MODIFIER|fadE13|Rv0975c|transcript|CCP43724|protein_coding||c.-2481C>G|||||2481|WARNING_TRANSCRIPT_NO_STA…	0.000625
1093075	0.5	0:2737:0:9	2	42308	PE_PGRS17		6	T|synonymous_variant|LOW|PE_PGRS16|Rv0977|transcript|CCP43726|protein_coding|1/1|c.2703C>T|p.Val901Val|2703/2772|2703/2772|901/923||,T|upstream_gene_variant|MODIFIER|fadE13|Rv0975c|transcript|CCP43724|protein_coding||c.-4579G>A|||||4579|WARNING_TRANSCRIPT_NO_START_CODON,T|upstream_gene_variant|MODIFIER|Rv0976c|Rv0976c|transcript|CCP43725|protein_coding||c.-2900G>A|||||2900|WARNING_TRANSCRIPT_NO_S…	0.001874
1093079	0.5	0:0:5:2741	2	42309	PE_PGRS16	p.Phe903Val	5	G|missense_variant|MODERATE|PE_PGRS16|Rv0977|transcript|CCP43726|protein_coding|1/1|c.2707T>G|p.Phe903Val|2707/2772|2707/2772|903/923||,G|upstream_gene_variant|MODIFIER|fadE13|Rv0975c|transcript|CCP43724|protein_coding||c.-4583A>C|||||4583|WARNING_TRANSCRIPT_NO_START_CODON,G|upstream_gene_variant|MODIFIER|Rv0976c|Rv0976c|transcript|CCP43725|protein_coding||c.-2904A>C|||||2904|WARNING_TRANSCRIPT_N…	0.001562
1161878	0.5	0:2:0:2744	2	44673	PPE15	p.Ser199Gly	2	C|missense_variant|MODERATE|PPE15|Rv1039c|transcript|CCP43790|protein_coding|1/1|c.595A>G|p.Ser199Gly|595/1176|595/1176|199/391||,C|upstream_gene_variant|MODIFIER|trcS|Rv1032c|transcript|CCP43783|protein_coding||c.-3923A>G|||||3923|,C|upstream_gene_variant|MODIFIER|trcR|Rv1033c|transcript|CCP43784|protein_coding||c.-3142A>G|||||3142|,C|upstream_gene_variant|MODIFIER|Rv1034c|Rv1034c|transcript|CCP…	0.000625
1161996	0.5	0:7:0:2739	2	44683	PPE15	p.Gly159Gly	7	C|synonymous_variant|LOW|PPE15|Rv1039c|transcript|CCP43790|protein_coding|1/1|c.477A>G|p.Gly159Gly|477/1176|477/1176|159/391||,C|upstream_gene_variant|MODIFIER|trcS|Rv1032c|transcript|CCP43783|protein_coding||c.-4041A>G|||||4041|,C|upstream_gene_variant|MODIFIER|trcR|Rv1033c|transcript|CCP43784|protein_coding||c.-3260A>G|||||3260|,C|upstream_gene_variant|MODIFIER|Rv1034c|Rv1034c|transcript|CCP437…	0.002186
1162629	0.5	0:2743:0:3	2	44713	PE8	p.Ala250Thr	3	T|missense_variant|MODERATE|PE8|Rv1040c|transcript|CCP43791|protein_coding|1/1|c.748G>A|p.Ala250Thr|748/828|748/828|250/275||,T|upstream_gene_variant|MODIFIER|trcS|Rv1032c|transcript|CCP43783|protein_coding||c.-4674G>A|||||4674|,T|upstream_gene_variant|MODIFIER|trcR|Rv1033c|transcript|CCP43784|protein_coding||c.-3893G>A|||||3893|,T|upstream_gene_variant|MODIFIER|Rv1034c|Rv1034c|transcript|CCP4378…	0.000937
1162691	0.5	7:0:2739:0	2	44714	PE8	p.Thr229Ile	7	A|missense_variant|MODERATE|PE8|Rv1040c|transcript|CCP43791|protein_coding|1/1|c.686C>T|p.Thr229Ile|686/828|686/828|229/275||,A|upstream_gene_variant|MODIFIER|trcS|Rv1032c|transcript|CCP43783|protein_coding||c.-4736C>T|||||4736|,A|upstream_gene_variant|MODIFIER|trcR|Rv1033c|transcript|CCP43784|protein_coding||c.-3955C>T|||||3955|,A|upstream_gene_variant|MODIFIER|Rv1034c|Rv1034c|transcript|CCP4378…	0.002186
1163099	0.5	2744:2:0:0	2	44733	PE8	p.Leu93Arg	2	C|missense_variant|MODERATE|PE8|Rv1040c|transcript|CCP43791|protein_coding|1/1|c.278T>G|p.Leu93Arg|278/828|278/828|93/275||,C|upstream_gene_variant|MODIFIER|trcR|Rv1033c|transcript|CCP43784|protein_coding||c.-4363T>G|||||4363|,C|upstream_gene_variant|MODIFIER|Rv1034c|Rv1034c|transcript|CCP43785|protein_coding||c.-3792T>G|||||3792|WARNING_TRANSCRIPT_NO_START_CODON,C|upstream_gene_variant|MODIFIER|…	0.000625
1163125	0.5	0:0:2740:6	2	44734	PE8	p.Ala84Ala	6	T|synonymous_variant|LOW|PE8|Rv1040c|transcript|CCP43791|protein_coding|1/1|c.252C>A|p.Ala84Ala|252/828|252/828|84/275||,T|upstream_gene_variant|MODIFIER|trcR|Rv1033c|transcript|CCP43784|protein_coding||c.-4389C>A|||||4389|,T|upstream_gene_variant|MODIFIER|Rv1034c|Rv1034c|transcript|CCP43785|protein_coding||c.-3818C>A|||||3818|WARNING_TRANSCRIPT_NO_START_CODON,T|upstream_gene_variant|MODIFIER|Rv1…	0.001874
1163178	0.5	0:2729:0:17	2	44736	PE8	p.Ala67Thr	13	T|missense_variant|MODERATE|PE8|Rv1040c|transcript|CCP43791|protein_coding|1/1|c.199G>A|p.Ala67Thr|199/828|199/828|67/275||,T|upstream_gene_variant|MODIFIER|trcR|Rv1033c|transcript|CCP43784|protein_coding||c.-4442G>A|||||4442|,T|upstream_gene_variant|MODIFIER|Rv1034c|Rv1034c|transcript|CCP43785|protein_coding||c.-3871G>A|||||3871|WARNING_TRANSCRIPT_NO_START_CODON,T|upstream_gene_variant|MODIFIER|…	0.00406
1163275	0.5	0:2744:0:2	2	44741	PE8	p.Ala34Ala	2	T|synonymous_variant|LOW|PE8|Rv1040c|transcript|CCP43791|protein_coding|1/1|c.102G>A|p.Ala34Ala|102/828|102/828|34/275||,T|upstream_gene_variant|MODIFIER|trcR|Rv1033c|transcript|CCP43784|protein_coding||c.-4539G>A|||||4539|,T|upstream_gene_variant|MODIFIER|Rv1034c|Rv1034c|transcript|CCP43785|protein_coding||c.-3968G>A|||||3968|WARNING_TRANSCRIPT_NO_START_CODON,T|upstream_gene_variant|MODIFIER|Rv1…	0.000625
1163427	0.5	0:2744:0:2	2	44748	PE8		2	T|upstream_gene_variant|MODIFIER|trcR|Rv1033c|transcript|CCP43784|protein_coding||c.-4691G>A|||||4691|,T|upstream_gene_variant|MODIFIER|Rv1034c|Rv1034c|transcript|CCP43785|protein_coding||c.-4120G>A|||||4120|WARNING_TRANSCRIPT_NO_START_CODON,T|upstream_gene_variant|MODIFIER|Rv1035c|Rv1035c|transcript|CCP43786|protein_coding||c.-3366G>A|||||3366|WARNING_TRANSCRIPT_NO_START_CODON,T|upstream_gene_va…	0.000625
1163432	0.5	0:2:0:2744	2	44749	PE8		2	C|upstream_gene_variant|MODIFIER|trcR|Rv1033c|transcript|CCP43784|protein_coding||c.-4696A>G|||||4696|,C|upstream_gene_variant|MODIFIER|Rv1034c|Rv1034c|transcript|CCP43785|protein_coding||c.-4125A>G|||||4125|WARNING_TRANSCRIPT_NO_START_CODON,C|upstream_gene_variant|MODIFIER|Rv1035c|Rv1035c|transcript|CCP43786|protein_coding||c.-3371A>G|||||3371|WARNING_TRANSCRIPT_NO_START_CODON,C|upstream_gene_va…	0.000625
1163468	0.5	2:0:2744:0	2	44752	PE8		2	A|upstream_gene_variant|MODIFIER|trcR|Rv1033c|transcript|CCP43784|protein_coding||c.-4732C>T|||||4732|,A|upstream_gene_variant|MODIFIER|Rv1034c|Rv1034c|transcript|CCP43785|protein_coding||c.-4161C>T|||||4161|WARNING_TRANSCRIPT_NO_START_CODON,A|upstream_gene_variant|MODIFIER|Rv1035c|Rv1035c|transcript|CCP43786|protein_coding||c.-3407C>T|||||3407|WARNING_TRANSCRIPT_NO_START_CODON,A|upstream_gene_va…	0.000625
1163699	0.5	0:0:3:2743	2	44767	PE8		3	G|upstream_gene_variant|MODIFIER|trcR|Rv1033c|transcript|CCP43784|protein_coding||c.-4963A>C|||||4963|,G|upstream_gene_variant|MODIFIER|Rv1034c|Rv1034c|transcript|CCP43785|protein_coding||c.-4392A>C|||||4392|WARNING_TRANSCRIPT_NO_START_CODON,G|upstream_gene_variant|MODIFIER|Rv1035c|Rv1035c|transcript|CCP43786|protein_coding||c.-3638A>C|||||3638|WARNING_TRANSCRIPT_NO_START_CODON,G|upstream_gene_va…	0.000937
1163725	0.5	0:2744:0:2	2	44769	PE8		2	T|upstream_gene_variant|MODIFIER|trcR|Rv1033c|transcript|CCP43784|protein_coding||c.-4989G>A|||||4989|,T|upstream_gene_variant|MODIFIER|Rv1034c|Rv1034c|transcript|CCP43785|protein_coding||c.-4418G>A|||||4418|WARNING_TRANSCRIPT_NO_START_CODON,T|upstream_gene_variant|MODIFIER|Rv1035c|Rv1035c|transcript|CCP43786|protein_coding||c.-3664G>A|||||3664|WARNING_TRANSCRIPT_NO_START_CODON,T|upstream_gene_va…	0.000625
1189202	0.25	0:4:0:2742	4	45678	PE_PGRS19	p.Asp408Gly	4	C|missense_variant|MODERATE|PE_PGRS19|Rv1067c|transcript|CCP43818|protein_coding|1/1|c.1223A>G|p.Asp408Gly|1223/2004|1223/2004|408/667||WARNING_TRANSCRIPT_NO_START_CODON,C|upstream_gene_variant|MODIFIER|Rv1063c|Rv1063c|transcript|CCP43814|protein_coding||c.-2379A>G|||||2379|,C|upstream_gene_variant|MODIFIER|lpqV|Rv1064c|transcript|CCP43815|protein_coding||c.-1879A>G|||||1879|WARNING_TRANSCRIPT_NO…	0.001249
1189268	0.5	0:2:2744:0	2	45679	PE_PGRS19	p.Ala386Gly	2	C|missense_variant|MODERATE|PE_PGRS19|Rv1067c|transcript|CCP43818|protein_coding|1/1|c.1157C>G|p.Ala386Gly|1157/2004|1157/2004|386/667||WARNING_TRANSCRIPT_NO_START_CODON,C|upstream_gene_variant|MODIFIER|Rv1063c|Rv1063c|transcript|CCP43814|protein_coding||c.-2445C>G|||||2445|,C|upstream_gene_variant|MODIFIER|lpqV|Rv1064c|transcript|CCP43815|protein_coding||c.-1945C>G|||||1945|WARNING_TRANSCRIPT_NO…	0.000625
1189274	0.5	0:2:2744:0	2	45681	PE_PGRS19	p.Ala384Gly	2	C|missense_variant|MODERATE|PE_PGRS19|Rv1067c|transcript|CCP43818|protein_coding|1/1|c.1151C>G|p.Ala384Gly|1151/2004|1151/2004|384/667||WARNING_TRANSCRIPT_NO_START_CODON,C|upstream_gene_variant|MODIFIER|Rv1063c|Rv1063c|transcript|CCP43814|protein_coding||c.-2451C>G|||||2451|,C|upstream_gene_variant|MODIFIER|lpqV|Rv1064c|transcript|CCP43815|protein_coding||c.-1951C>G|||||1951|WARNING_TRANSCRIPT_NO…	0.000625
1189582	0.5	2:0:2744:0	2	45683	PE_PGRS19	p.Gly281Gly	1	A|synonymous_variant|LOW|PE_PGRS19|Rv1067c|transcript|CCP43818|protein_coding|1/1|c.843C>T|p.Gly281Gly|843/2004|843/2004|281/667||WARNING_TRANSCRIPT_NO_START_CODON,A|upstream_gene_variant|MODIFIER|Rv1063c|Rv1063c|transcript|CCP43814|protein_coding||c.-2759C>T|||||2759|,A|upstream_gene_variant|MODIFIER|lpqV|Rv1064c|transcript|CCP43815|protein_coding||c.-2259C>T|||||2259|WARNING_TRANSCRIPT_NO_START…	0.000312
1189606	0.5	2744:0:2:0	2	45685	PE_PGRS19	p.Gly273Gly	2	G|synonymous_variant|LOW|PE_PGRS19|Rv1067c|transcript|CCP43818|protein_coding|1/1|c.819T>C|p.Gly273Gly|819/2004|819/2004|273/667||WARNING_TRANSCRIPT_NO_START_CODON,G|upstream_gene_variant|MODIFIER|Rv1063c|Rv1063c|transcript|CCP43814|protein_coding||c.-2783T>C|||||2783|,G|upstream_gene_variant|MODIFIER|lpqV|Rv1064c|transcript|CCP43815|protein_coding||c.-2283T>C|||||2283|WARNING_TRANSCRIPT_NO_START…	0.000625
1190333	0.5	0:3:2743:0	2	45695	PE_PGRS19	p.Ala31Gly	3	C|missense_variant|MODERATE|PE_PGRS19|Rv1067c|transcript|CCP43818|protein_coding|1/1|c.92C>G|p.Ala31Gly|92/2004|92/2004|31/667||WARNING_TRANSCRIPT_NO_START_CODON,C|upstream_gene_variant|MODIFIER|Rv1063c|Rv1063c|transcript|CCP43814|protein_coding||c.-3510C>G|||||3510|,C|upstream_gene_variant|MODIFIER|lpqV|Rv1064c|transcript|CCP43815|protein_coding||c.-3010C>G|||||3010|WARNING_TRANSCRIPT_NO_START_C…	0.000937
1190855	0.5	0:0:3:2743	2	45713	PE_PGRS20	p.Lys432Gln	3	G|missense_variant|MODERATE|PE_PGRS20|Rv1068c|transcript|CCP43819|protein_coding|1/1|c.1294A>C|p.Lys432Gln|1294/1392|1294/1392|432/463||,G|upstream_gene_variant|MODIFIER|Rv1063c|Rv1063c|transcript|CCP43814|protein_coding||c.-4032A>C|||||4032|,G|upstream_gene_variant|MODIFIER|lpqV|Rv1064c|transcript|CCP43815|protein_coding||c.-3532A>C|||||3532|WARNING_TRANSCRIPT_NO_START_CODON,G|upstream_gene_vari…	0.000937
1190954	0.5	0:2742:4:0	2	45715	PE_PGRS20	p.Gly399Arg	4	G|missense_variant|MODERATE|PE_PGRS20|Rv1068c|transcript|CCP43819|protein_coding|1/1|c.1195G>C|p.Gly399Arg|1195/1392|1195/1392|399/463||,G|upstream_gene_variant|MODIFIER|Rv1063c|Rv1063c|transcript|CCP43814|protein_coding||c.-4131G>C|||||4131|,G|upstream_gene_variant|MODIFIER|lpqV|Rv1064c|transcript|CCP43815|protein_coding||c.-3631G>C|||||3631|WARNING_TRANSCRIPT_NO_START_CODON,G|upstream_gene_vari…	0.001249
1212326	0.5	0:2742:0:4	2	46439	PE_PGRS21	p.Ala256Val	1	T|missense_variant|MODERATE|PE_PGRS21|Rv1087|transcript|CCP43838|protein_coding|1/1|c.767C>T|p.Ala256Val|767/2304|767/2304|256/767||,T|upstream_gene_variant|MODIFIER|Rv1085c|Rv1085c|transcript|CCP43836|protein_coding||c.-1842G>A|||||1842|,T|upstream_gene_variant|MODIFIER|Rv1087A|Rv1087A|transcript|CCP43839|protein_coding||c.-1714C>T|||||1714|,T|upstream_gene_variant|MODIFIER|PE9|Rv1088|transcript…	0.000312
1212366	0.5	0:2743:0:3	2	46441	PE_PGRS21	p.Gly269Gly	3	T|synonymous_variant|LOW|PE_PGRS21|Rv1087|transcript|CCP43838|protein_coding|1/1|c.807C>T|p.Gly269Gly|807/2304|807/2304|269/767||,T|upstream_gene_variant|MODIFIER|Rv1085c|Rv1085c|transcript|CCP43836|protein_coding||c.-1882G>A|||||1882|,T|upstream_gene_variant|MODIFIER|Rv1087A|Rv1087A|transcript|CCP43839|protein_coding||c.-1674C>T|||||1674|,T|upstream_gene_variant|MODIFIER|PE9|Rv1088|transcript|CC…	0.000937
1212390	0.5	0:2743:0:3	2	46444	PE_PGRS21	p.Gly277Gly	1	T|synonymous_variant|LOW|PE_PGRS21|Rv1087|transcript|CCP43838|protein_coding|1/1|c.831C>T|p.Gly277Gly|831/2304|831/2304|277/767||,T|upstream_gene_variant|MODIFIER|Rv1085c|Rv1085c|transcript|CCP43836|protein_coding||c.-1906G>A|||||1906|,T|upstream_gene_variant|MODIFIER|Rv1087A|Rv1087A|transcript|CCP43839|protein_coding||c.-1650C>T|||||1650|,T|upstream_gene_variant|MODIFIER|PE9|Rv1088|transcript|CC…	0.000312
1212432	0.00308642	1182:1564:0:0	324	46447	PE_PGRS21	p.Gly291Gly	982	A|synonymous_variant|LOW|PE_PGRS21|Rv1087|transcript|CCP43838|protein_coding|1/1|c.873C>A|p.Gly291Gly|873/2304|873/2304|291/767||,A|upstream_gene_variant|MODIFIER|Rv1085c|Rv1085c|transcript|CCP43836|protein_coding||c.-1948G>T|||||1948|,A|upstream_gene_variant|MODIFIER|Rv1087A|Rv1087A|transcript|CCP43839|protein_coding||c.-1608C>A|||||1608|,A|upstream_gene_variant|MODIFIER|PE9|Rv1088|transcript|CC…	0.306683
1212585	0.5	2:2744:0:0	2	46449	PE_PGRS21	p.Ser342Arg	2	A|missense_variant|MODERATE|PE_PGRS21|Rv1087|transcript|CCP43838|protein_coding|1/1|c.1026C>A|p.Ser342Arg|1026/2304|1026/2304|342/767||,A|upstream_gene_variant|MODIFIER|Rv1085c|Rv1085c|transcript|CCP43836|protein_coding||c.-2101G>T|||||2101|,A|upstream_gene_variant|MODIFIER|Rv1087A|Rv1087A|transcript|CCP43839|protein_coding||c.-1455C>A|||||1455|,A|upstream_gene_variant|MODIFIER|PE9|Rv1088|transcr…	0.000625
1213369	0.5	2742:0:4:0	2	46484	PE_PGRS21	p.Thr604Ala	4	G|missense_variant|MODERATE|PE_PGRS21|Rv1087|transcript|CCP43838|protein_coding|1/1|c.1810A>G|p.Thr604Ala|1810/2304|1810/2304|604/767||,G|upstream_gene_variant|MODIFIER|Rv1085c|Rv1085c|transcript|CCP43836|protein_coding||c.-2885T>C|||||2885|,G|upstream_gene_variant|MODIFIER|Rv1087A|Rv1087A|transcript|CCP43839|protein_coding||c.-671A>G|||||671|,G|upstream_gene_variant|MODIFIER|PE9|Rv1088|transcrip…	0.001249
1213902	0.5	5:0:2741:0	2	46499	PE_PGRS21		5	A|upstream_gene_variant|MODIFIER|Rv1085c|Rv1085c|transcript|CCP43836|protein_coding||c.-3418C>T|||||3418|,A|upstream_gene_variant|MODIFIER|Rv1087A|Rv1087A|transcript|CCP43839|protein_coding||c.-138G>A|||||138|,A|upstream_gene_variant|MODIFIER|PE9|Rv1088|transcript|CCP43840|protein_coding||c.-611G>A|||||611|,A|upstream_gene_variant|MODIFIER|PE10|Rv1089|transcript|CCP43841|protein_coding||c.-867G>A…	0.001562
1213917	0.5	0:2:2744:0	2	46500	PE_PGRS21		2	C|upstream_gene_variant|MODIFIER|Rv1085c|Rv1085c|transcript|CCP43836|protein_coding||c.-3433C>G|||||3433|,C|upstream_gene_variant|MODIFIER|Rv1087A|Rv1087A|transcript|CCP43839|protein_coding||c.-123G>C|||||123|,C|upstream_gene_variant|MODIFIER|PE9|Rv1088|transcript|CCP43840|protein_coding||c.-596G>C|||||596|,C|upstream_gene_variant|MODIFIER|PE10|Rv1089|transcript|CCP43841|protein_coding||c.-852G>C…	0.000625
1213926	0.5	2742:4:0:0	2	46502	PE_PGRS21		4	C|upstream_gene_variant|MODIFIER|Rv1085c|Rv1085c|transcript|CCP43836|protein_coding||c.-3442T>G|||||3442|,C|upstream_gene_variant|MODIFIER|Rv1087A|Rv1087A|transcript|CCP43839|protein_coding||c.-114A>C|||||114|,C|upstream_gene_variant|MODIFIER|PE9|Rv1088|transcript|CCP43840|protein_coding||c.-587A>C|||||587|,C|upstream_gene_variant|MODIFIER|PE10|Rv1089|transcript|CCP43841|protein_coding||c.-843A>C…	0.001249
1214555	0.5	3:0:2743:0	2	46539	PE9	p.Ala15Thr	3	A|missense_variant|MODERATE|PE9|Rv1088|transcript|CCP43840|protein_coding|1/1|c.43G>A|p.Ala15Thr|43/435|43/435|15/144||,A|upstream_gene_variant|MODIFIER|Rv1085c|Rv1085c|transcript|CCP43836|protein_coding||c.-4071C>T|||||4071|,A|upstream_gene_variant|MODIFIER|PE10|Rv1089|transcript|CCP43841|protein_coding||c.-214G>A|||||214|WARNING_TRANSCRIPT_NO_START_CODON,A|upstream_gene_variant|MODIFIER|celA2a|…	0.000937
1215214	0.333333	0:2742:0:4	3	46558	PE10		3	T|upstream_gene_variant|MODIFIER|Rv1085c|Rv1085c|transcript|CCP43836|protein_coding||c.-4730G>A|||||4730|,T|upstream_gene_variant|MODIFIER|celA2a|Rv1089A|transcript|CCP43842|protein_coding||c.-303C>T|||||303|,T|upstream_gene_variant|MODIFIER|celA2b|Rv1090|transcript|CCP43843|protein_coding||c.-385C>T|||||385|WARNING_TRANSCRIPT_NO_START_CODON,T|upstream_gene_variant|MODIFIER|PE_PGRS22|Rv1091|trans…	0.000937
1216284	0.5	2:2744:0:0	2	46598	PE_PGRS22		2	A|upstream_gene_variant|MODIFIER|PE_PGRS22|Rv1091|transcript|CCP43844|protein_coding||c.-185C>A|||||185|,A|upstream_gene_variant|MODIFIER|glyA1|Rv1093|transcript|CCP43846|protein_coding||c.-4290C>A|||||4290|,A|downstream_gene_variant|MODIFIER|Rv1086|Rv1086|transcript|CCP43837|protein_coding||c.*4901C>A|||||4901|WARNING_TRANSCRIPT_NO_START_CODON,A|downstream_gene_variant|MODIFIER|PE_PGRS21|Rv1087|…	0.000625
1217157	0.00251256	1350:1396:0:0	398	46610	PE_PGRS22	p.Asp230Ala	1226	C|missense_variant|MODERATE|PE_PGRS22|Rv1091|transcript|CCP43844|protein_coding|1/1|c.689A>C|p.Asp230Ala|689/2562|689/2562|230/853||,C|upstream_gene_variant|MODIFIER|glyA1|Rv1093|transcript|CCP43846|protein_coding||c.-3417A>C|||||3417|,C|upstream_gene_variant|MODIFIER|desA2|Rv1094|transcript|CCP43847|protein_coding||c.-4802A>C|||||4802|,C|downstream_gene_variant|MODIFIER|PE_PGRS21|Rv1087|transcri…	0.382886
1217564	0.5	2743:0:3:0	2	46629	PE_PGRS22	p.Ser366Gly	1	G|missense_variant|MODERATE|PE_PGRS22|Rv1091|transcript|CCP43844|protein_coding|1/1|c.1096A>G|p.Ser366Gly|1096/2562|1096/2562|366/853||,G|upstream_gene_variant|MODIFIER|glyA1|Rv1093|transcript|CCP43846|protein_coding||c.-3010A>G|||||3010|,G|upstream_gene_variant|MODIFIER|desA2|Rv1094|transcript|CCP43847|protein_coding||c.-4395A>G|||||4395|,G|downstream_gene_variant|MODIFIER|PE_PGRS21|Rv1087|trans…	0.000312
1217637	0.5	2744:0:2:0	2	46632	PE_PGRS22	p.Asn390Ser	2	G|missense_variant|MODERATE|PE_PGRS22|Rv1091|transcript|CCP43844|protein_coding|1/1|c.1169A>G|p.Asn390Ser|1169/2562|1169/2562|390/853||,G|upstream_gene_variant|MODIFIER|glyA1|Rv1093|transcript|CCP43846|protein_coding||c.-2937A>G|||||2937|,G|upstream_gene_variant|MODIFIER|desA2|Rv1094|transcript|CCP43847|protein_coding||c.-4322A>G|||||4322|,G|downstream_gene_variant|MODIFIER|PE_PGRS21|Rv1087|trans…	0.000625
1218576	0.5	14:0:2732:0	2	46664	PE_PGRS22	p.Gly703Asp	6	A|missense_variant|MODERATE|PE_PGRS22|Rv1091|transcript|CCP43844|protein_coding|1/1|c.2108G>A|p.Gly703Asp|2108/2562|2108/2562|703/853||,A|upstream_gene_variant|MODIFIER|glyA1|Rv1093|transcript|CCP43846|protein_coding||c.-1998G>A|||||1998|,A|upstream_gene_variant|MODIFIER|desA2|Rv1094|transcript|CCP43847|protein_coding||c.-3383G>A|||||3383|,A|upstream_gene_variant|MODIFIER|phoH2|Rv1095|transcript|…	0.001874
1218896	0.00307692	1447:0:1299:0	325	46680	PE_PGRS22	p.Gly810Ser	1279	A|missense_variant|MODERATE|PE_PGRS22|Rv1091|transcript|CCP43844|protein_coding|1/1|c.2428G>A|p.Gly810Ser|2428/2562|2428/2562|810/853||,A|upstream_gene_variant|MODIFIER|glyA1|Rv1093|transcript|CCP43846|protein_coding||c.-1678G>A|||||1678|,A|upstream_gene_variant|MODIFIER|desA2|Rv1094|transcript|CCP43847|protein_coding||c.-3063G>A|||||3063|,A|upstream_gene_variant|MODIFIER|phoH2|Rv1095|transcript|…	0.399438
1219005	0.5	4:2742:0:0	2	46685	PE_PGRS22	p.Thr846Asn	3	A|missense_variant|MODERATE|PE_PGRS22|Rv1091|transcript|CCP43844|protein_coding|1/1|c.2537C>A|p.Thr846Asn|2537/2562|2537/2562|846/853||,A|upstream_gene_variant|MODIFIER|glyA1|Rv1093|transcript|CCP43846|protein_coding||c.-1569C>A|||||1569|,A|upstream_gene_variant|MODIFIER|desA2|Rv1094|transcript|CCP43847|protein_coding||c.-2954C>A|||||2954|,A|upstream_gene_variant|MODIFIER|phoH2|Rv1095|transcript|…	0.000937
1262134	0.5	0:2744:0:2	2	48110	PPE16		1	T|synonymous_variant|LOW|Rv1134|Rv1134|transcript|CCP43888|protein_coding|1/1|c.213C>T|p.Asn71Asn|213/237|213/237|71/78||,T|upstream_gene_variant|MODIFIER|metE|Rv1133c|transcript|CCP43887|protein_coding||c.-788G>A|||||788|WARNING_TRANSCRIPT_NO_START_CODON,T|upstream_gene_variant|MODIFIER|Rv1135A|Rv1135A|transcript|CCP43890|protein_coding||c.-2180C>T|||||2180|,T|upstream_gene_variant|MODIFIER|Rv11…	0.000312
1262984	0.5	0:0:2:2744	2	48141	PPE16	p.Asn382Thr	2	G|missense_variant|MODERATE|PPE16|Rv1135c|transcript|CCP43889|protein_coding|1/1|c.1145A>C|p.Asn382Thr|1145/1857|1145/1857|382/618||,G|upstream_gene_variant|MODIFIER|metE|Rv1133c|transcript|CCP43887|protein_coding||c.-1638A>C|||||1638|WARNING_TRANSCRIPT_NO_START_CODON,G|upstream_gene_variant|MODIFIER|Rv1135A|Rv1135A|transcript|CCP43890|protein_coding||c.-1330T>G|||||1330|,G|upstream_gene_variant|…	0.000625
1263004	0.5	0:0:2741:5	2	48143	PPE16	p.Asn375Lys	5	T|missense_variant|MODERATE|PPE16|Rv1135c|transcript|CCP43889|protein_coding|1/1|c.1125C>A|p.Asn375Lys|1125/1857|1125/1857|375/618||,T|upstream_gene_variant|MODIFIER|metE|Rv1133c|transcript|CCP43887|protein_coding||c.-1658C>A|||||1658|WARNING_TRANSCRIPT_NO_START_CODON,T|upstream_gene_variant|MODIFIER|Rv1135A|Rv1135A|transcript|CCP43890|protein_coding||c.-1310G>T|||||1310|,T|upstream_gene_variant|…	0.001562
1263311	0.333333	0:4:0:2742	3	48156	PPE16	p.Asn273Ser	4	C|missense_variant|MODERATE|PPE16|Rv1135c|transcript|CCP43889|protein_coding|1/1|c.818A>G|p.Asn273Ser|818/1857|818/1857|273/618||,C|upstream_gene_variant|MODIFIER|metE|Rv1133c|transcript|CCP43887|protein_coding||c.-1965A>G|||||1965|WARNING_TRANSCRIPT_NO_START_CODON,C|upstream_gene_variant|MODIFIER|Rv1135A|Rv1135A|transcript|CCP43890|protein_coding||c.-1003T>C|||||1003|,C|upstream_gene_variant|MOD…	0.001249
1263448	0.5	0:0:2744:2	2	48160	PPE16	p.Gly227Gly	2	T|synonymous_variant|LOW|PPE16|Rv1135c|transcript|CCP43889|protein_coding|1/1|c.681C>A|p.Gly227Gly|681/1857|681/1857|227/618||,T|upstream_gene_variant|MODIFIER|metE|Rv1133c|transcript|CCP43887|protein_coding||c.-2102C>A|||||2102|WARNING_TRANSCRIPT_NO_START_CODON,T|upstream_gene_variant|MODIFIER|Rv1135A|Rv1135A|transcript|CCP43890|protein_coding||c.-866G>T|||||866|,T|upstream_gene_variant|MODIFIER…	0.000625
1263534	0.5	0:3:0:2743	2	48165	PPE16	p.Asn199Asp	3	C|missense_variant|MODERATE|PPE16|Rv1135c|transcript|CCP43889|protein_coding|1/1|c.595A>G|p.Asn199Asp|595/1857|595/1857|199/618||,C|upstream_gene_variant|MODIFIER|metE|Rv1133c|transcript|CCP43887|protein_coding||c.-2188A>G|||||2188|WARNING_TRANSCRIPT_NO_START_CODON,C|upstream_gene_variant|MODIFIER|Rv1135A|Rv1135A|transcript|CCP43890|protein_coding||c.-780T>C|||||780|,C|upstream_gene_variant|MODIF…	0.000937
1263850	0.5	0:10:2736:0	2	48174	PPE16	p.Ala93Ala	10	C|synonymous_variant|LOW|PPE16|Rv1135c|transcript|CCP43889|protein_coding|1/1|c.279C>G|p.Ala93Ala|279/1857|279/1857|93/618||,C|upstream_gene_variant|MODIFIER|metE|Rv1133c|transcript|CCP43887|protein_coding||c.-2504C>G|||||2504|WARNING_TRANSCRIPT_NO_START_CODON,C|upstream_gene_variant|MODIFIER|Rv1135A|Rv1135A|transcript|CCP43890|protein_coding||c.-464G>C|||||464|,C|upstream_gene_variant|MODIFIER|R…	0.003123
1263925	0.666667	0:2741:4:1	3	48180	PPE16	p.Ala68Ala	5	G|synonymous_variant|LOW|PPE16|Rv1135c|transcript|CCP43889|protein_coding|1/1|c.204G>C|p.Ala68Ala|204/1857|204/1857|68/618||,T|synonymous_variant|LOW|PPE16|Rv1135c|transcript|CCP43889|protein_coding|1/1|c.204G>A|p.Ala68Ala|204/1857|204/1857|68/618||,G|upstream_gene_variant|MODIFIER|metE|Rv1133c|transcript|CCP43887|protein_coding||c.-2579G>C|||||2579|WARNING_TRANSCRIPT_NO_START_CODON,T|upstream_ge…	0.001562
1263998	0.5	3:0:2743:0	2	48183	PPE16	p.Ser44Leu	3	A|missense_variant|MODERATE|PPE16|Rv1135c|transcript|CCP43889|protein_coding|1/1|c.131C>T|p.Ser44Leu|131/1857|131/1857|44/618||,A|upstream_gene_variant|MODIFIER|metE|Rv1133c|transcript|CCP43887|protein_coding||c.-2652C>T|||||2652|WARNING_TRANSCRIPT_NO_START_CODON,A|upstream_gene_variant|MODIFIER|Rv1135A|Rv1135A|transcript|CCP43890|protein_coding||c.-316G>A|||||316|,A|upstream_gene_variant|MODIFIE…	0.000937
1299305	0.5	2723:0:23:0	2	49304	PPE17	p.Pro167Leu	2510	A|missense_variant|MODERATE|PPE17|Rv1168c|transcript|CCP43924|protein_coding|1/1|c.500C>T|p.Pro167Leu|500/1041|500/1041|167/346||,A|upstream_gene_variant|MODIFIER|Rv1167c|Rv1167c|transcript|CCP43923|protein_coding||c.-613C>T|||||613|,A|upstream_gene_variant|MODIFIER|mshB|Rv1170|transcript|CCP43926|protein_coding||c.-999G>A|||||999|,A|upstream_gene_variant|MODIFIER|Rv1171|Rv1171|transcript|CCP4392…	0.783885
1299386	0.5	0:3:0:2743	2	49306	PPE17	p.Tyr140Cys	3	C|missense_variant|MODERATE|PPE17|Rv1168c|transcript|CCP43924|protein_coding|1/1|c.419A>G|p.Tyr140Cys|419/1041|419/1041|140/346||,C|upstream_gene_variant|MODIFIER|Rv1167c|Rv1167c|transcript|CCP43923|protein_coding||c.-694A>G|||||694|,C|upstream_gene_variant|MODIFIER|mshB|Rv1170|transcript|CCP43926|protein_coding||c.-918T>C|||||918|,C|upstream_gene_variant|MODIFIER|Rv1171|Rv1171|transcript|CCP4392…	0.000937
1299755	0.5	3:2743:0:0	2	49317	PPE17	p.Gly17Val	3	A|missense_variant|MODERATE|PPE17|Rv1168c|transcript|CCP43924|protein_coding|1/1|c.50G>T|p.Gly17Val|50/1041|50/1041|17/346||,A|upstream_gene_variant|MODIFIER|Rv1167c|Rv1167c|transcript|CCP43923|protein_coding||c.-1063G>T|||||1063|,A|upstream_gene_variant|MODIFIER|mshB|Rv1170|transcript|CCP43926|protein_coding||c.-549C>A|||||549|,A|upstream_gene_variant|MODIFIER|Rv1171|Rv1171|transcript|CCP43927|p…	0.000937
1302052	0.5	2:2737:0:7	4	49393	PE12	p.Trp210Cys	9	T|stop_gained|HIGH|PE12|Rv1172c|transcript|CCP43928|protein_coding|1/1|c.630G>A|p.Trp210*|630/927|630/927|210/308||,A|missense_variant|MODERATE|PE12|Rv1172c|transcript|CCP43928|protein_coding|1/1|c.630G>T|p.Trp210Cys|630/927|630/927|210/308||,A|upstream_gene_variant|MODIFIER|Rv1167c|Rv1167c|transcript|CCP43923|protein_coding||c.-3360G>T|||||3360|,T|upstream_gene_variant|MODIFIER|Rv1167c|Rv1167c|t…	0.002811
1302574	0.5	2:0:2744:0	2	49413	PE12	p.Thr36Thr	2	A|synonymous_variant|LOW|PE12|Rv1172c|transcript|CCP43928|protein_coding|1/1|c.108C>T|p.Thr36Thr|108/927|108/927|36/308||,A|upstream_gene_variant|MODIFIER|Rv1167c|Rv1167c|transcript|CCP43923|protein_coding||c.-3882C>T|||||3882|,A|upstream_gene_variant|MODIFIER|PPE17|Rv1168c|transcript|CCP43924|protein_coding||c.-2770C>T|||||2770|,A|upstream_gene_variant|MODIFIER|lipX|Rv1169c|transcript|CCP43925|p…	0.000625
1302608	0.5	2743:3:0:0	2	49414	PE12	p.Leu25Arg	3	C|missense_variant|MODERATE|PE12|Rv1172c|transcript|CCP43928|protein_coding|1/1|c.74T>G|p.Leu25Arg|74/927|74/927|25/308||,C|upstream_gene_variant|MODIFIER|Rv1167c|Rv1167c|transcript|CCP43923|protein_coding||c.-3916T>G|||||3916|,C|upstream_gene_variant|MODIFIER|PPE17|Rv1168c|transcript|CCP43924|protein_coding||c.-2804T>G|||||2804|,C|upstream_gene_variant|MODIFIER|lipX|Rv1169c|transcript|CCP43925|p…	0.000937
1338877	0.25	0:2741:0:5	4	50800	PE13		4	T|upstream_gene_variant|MODIFIER|Rv1194c|Rv1194c|transcript|CCP43950|protein_coding||c.-364G>A|||||364|WARNING_TRANSCRIPT_NO_START_CODON,T|upstream_gene_variant|MODIFIER|PE13|Rv1195|transcript|CCP43951|protein_coding||c.-126C>T|||||126|WARNING_TRANSCRIPT_NO_START_CODON,T|upstream_gene_variant|MODIFIER|PPE18|Rv1196|transcript|CCP43952|protein_coding||c.-472C>T|||||472|,T|upstream_gene_variant|MODI…	0.001249
1339031	0.5	0:0:2:2744	2	50808	PE13	p.Met10Arg	2	G|missense_variant|MODERATE|PE13|Rv1195|transcript|CCP43951|protein_coding|1/1|c.29T>G|p.Met10Arg|29/300|29/300|10/99||WARNING_TRANSCRIPT_NO_START_CODON,G|upstream_gene_variant|MODIFIER|Rv1194c|Rv1194c|transcript|CCP43950|protein_coding||c.-518A>C|||||518|WARNING_TRANSCRIPT_NO_START_CODON,G|upstream_gene_variant|MODIFIER|PPE18|Rv1196|transcript|CCP43952|protein_coding||c.-318T>G|||||318|,G|upstre…	0.000625
1339060	0.5	2741:0:0:5	2	50809	PE13	p.Ser20Cys	5	T|missense_variant|MODERATE|PE13|Rv1195|transcript|CCP43951|protein_coding|1/1|c.58A>T|p.Ser20Cys|58/300|58/300|20/99||WARNING_TRANSCRIPT_NO_START_CODON,T|upstream_gene_variant|MODIFIER|Rv1194c|Rv1194c|transcript|CCP43950|protein_coding||c.-547T>A|||||547|WARNING_TRANSCRIPT_NO_START_CODON,T|upstream_gene_variant|MODIFIER|PPE18|Rv1196|transcript|CCP43952|protein_coding||c.-289A>T|||||289|,T|upstre…	0.001562
1339154	0.333333	0:2741:5:0	3	50812	PE13	p.Thr51Ser	5	G|missense_variant|MODERATE|PE13|Rv1195|transcript|CCP43951|protein_coding|1/1|c.152C>G|p.Thr51Ser|152/300|152/300|51/99||WARNING_TRANSCRIPT_NO_START_CODON,G|upstream_gene_variant|MODIFIER|Rv1194c|Rv1194c|transcript|CCP43950|protein_coding||c.-641G>C|||||641|WARNING_TRANSCRIPT_NO_START_CODON,G|upstream_gene_variant|MODIFIER|PPE18|Rv1196|transcript|CCP43952|protein_coding||c.-195C>G|||||195|,G|ups…	0.001562
1339162	0.5	0:2740:0:6	2	50814	PE13	p.His54Tyr	3	T|missense_variant|MODERATE|PE13|Rv1195|transcript|CCP43951|protein_coding|1/1|c.160C>T|p.His54Tyr|160/300|160/300|54/99||WARNING_TRANSCRIPT_NO_START_CODON,T|upstream_gene_variant|MODIFIER|Rv1194c|Rv1194c|transcript|CCP43950|protein_coding||c.-649G>A|||||649|WARNING_TRANSCRIPT_NO_START_CODON,T|upstream_gene_variant|MODIFIER|PPE18|Rv1196|transcript|CCP43952|protein_coding||c.-187C>T|||||187|,T|ups…	0.000937
1339165	0.4	6:1:0:2739	5	50815	PE13	p.Phe55Ile	7	A|missense_variant|MODERATE|PE13|Rv1195|transcript|CCP43951|protein_coding|1/1|c.163T>A|p.Phe55Ile|163/300|163/300|55/99||WARNING_TRANSCRIPT_NO_START_CODON,C|missense_variant|MODERATE|PE13|Rv1195|transcript|CCP43951|protein_coding|1/1|c.163T>C|p.Phe55Leu|163/300|163/300|55/99||WARNING_TRANSCRIPT_NO_START_CODON,A|upstream_gene_variant|MODIFIER|Rv1194c|Rv1194c|transcript|CCP43950|protein_coding||c.…	0.002186
1356627	0.5	0:9:2737:0	2	51287	PE14		2	C|synonymous_variant|LOW|glgC|Rv1213|transcript|CCP43969|protein_coding|1/1|c.792G>C|p.Gly264Gly|792/1215|792/1215|264/404||,C|upstream_gene_variant|MODIFIER|glgA|Rv1212c|transcript|CCP43968|protein_coding||c.-966C>G|||||966|,C|downstream_gene_variant|MODIFIER|folP2|Rv1207|transcript|CCP43963|protein_coding||c.*4480G>C|||||4480|WARNING_TRANSCRIPT_NO_START_CODON,C|downstream_gene_variant|MODIFIER|…	0.000625
1357202	0.333333	0:2740:6:0	3	51312	PE14		6	G|upstream_gene_variant|MODIFIER|glgA|Rv1212c|transcript|CCP43968|protein_coding||c.-1541G>C|||||1541|,G|downstream_gene_variant|MODIFIER|gpgS|Rv1208|transcript|CCP43964|protein_coding||c.*4084C>G|||||4084|,G|downstream_gene_variant|MODIFIER|Rv1209|Rv1209|transcript|CCP43965|protein_coding||c.*3677C>G|||||3677|WARNING_TRANSCRIPT_NO_START_CODON,G|downstream_gene_variant|MODIFIER|tagA|Rv1210|transc…	0.001874
1357379	0.25	0:2740:0:6	4	51321	PE14	p.Ala83Thr	6	T|missense_variant|MODERATE|PE14|Rv1214c|transcript|CCP43970|protein_coding|1/1|c.247G>A|p.Ala83Thr|247/333|247/333|83/110||WARNING_TRANSCRIPT_NO_START_CODON,T|upstream_gene_variant|MODIFIER|glgA|Rv1212c|transcript|CCP43968|protein_coding||c.-1718G>A|||||1718|,T|downstream_gene_variant|MODIFIER|gpgS|Rv1208|transcript|CCP43964|protein_coding||c.*4261C>T|||||4261|,T|downstream_gene_variant|MODIFIER…	0.001874
1384789	0.25	0:0:14:2732	4	52309	PE_PGRS23		14	G|synonymous_variant|LOW|vapC33|Rv1242|transcript|CCP43998|protein_coding|1/1|c.255T>G|p.Gly85Gly|255/432|255/432|85/143||WARNING_TRANSCRIPT_NO_START_CODON,G|upstream_gene_variant|MODIFIER|corA|Rv1239c|transcript|CCP43995|protein_coding||c.-1747A>C|||||1747|WARNING_TRANSCRIPT_NO_START_CODON,G|upstream_gene_variant|MODIFIER|lpqZ|Rv1244|transcript|CCP44000|protein_coding||c.-2068T>G|||||2068|WARNIN…	0.004372
1384897	0.5	3:0:2743:0	2	52313	PE_PGRS23		3	A|synonymous_variant|LOW|vapC33|Rv1242|transcript|CCP43998|protein_coding|1/1|c.363G>A|p.Glu121Glu|363/432|363/432|121/143||WARNING_TRANSCRIPT_NO_START_CODON,A|upstream_gene_variant|MODIFIER|corA|Rv1239c|transcript|CCP43995|protein_coding||c.-1855C>T|||||1855|WARNING_TRANSCRIPT_NO_START_CODON,A|upstream_gene_variant|MODIFIER|lpqZ|Rv1244|transcript|CCP44000|protein_coding||c.-1960G>A|||||1960|WARN…	0.000937
1385365	0.25	0:0:2742:4	4	52329	PE_PGRS23	p.Ala438Asp	4	T|missense_variant|MODERATE|PE_PGRS23|Rv1243c|transcript|CCP43999|protein_coding|1/1|c.1313C>A|p.Ala438Asp|1313/1689|1313/1689|438/562||,T|upstream_gene_variant|MODIFIER|corA|Rv1239c|transcript|CCP43995|protein_coding||c.-2323C>A|||||2323|WARNING_TRANSCRIPT_NO_START_CODON,T|upstream_gene_variant|MODIFIER|lpqZ|Rv1244|transcript|CCP44000|protein_coding||c.-1492G>T|||||1492|WARNING_TRANSCRIPT_NO_STA…	0.001249
1385774	0.333333	0:2734:0:12	3	52351	PE_PGRS23	p.Gly302Ser	11	T|missense_variant|MODERATE|PE_PGRS23|Rv1243c|transcript|CCP43999|protein_coding|1/1|c.904G>A|p.Gly302Ser|904/1689|904/1689|302/562||,T|upstream_gene_variant|MODIFIER|corA|Rv1239c|transcript|CCP43995|protein_coding||c.-2732G>A|||||2732|WARNING_TRANSCRIPT_NO_START_CODON,T|upstream_gene_variant|MODIFIER|lpqZ|Rv1244|transcript|CCP44000|protein_coding||c.-1083C>T|||||1083|WARNING_TRANSCRIPT_NO_START_…	0.003435
1386229	0.5	0:2743:0:3	2	52363	PE_PGRS23	p.Gly150Asp	3	T|missense_variant|MODERATE|PE_PGRS23|Rv1243c|transcript|CCP43999|protein_coding|1/1|c.449G>A|p.Gly150Asp|449/1689|449/1689|150/562||,T|upstream_gene_variant|MODIFIER|corA|Rv1239c|transcript|CCP43995|protein_coding||c.-3187G>A|||||3187|WARNING_TRANSCRIPT_NO_START_CODON,T|upstream_gene_variant|MODIFIER|lpqZ|Rv1244|transcript|CCP44000|protein_coding||c.-628C>T|||||628|WARNING_TRANSCRIPT_NO_START_CO…	0.000937
1386236	0.5	0:0:4:2742	2	52364	PE_PGRS23	p.Thr148Pro	4	G|missense_variant|MODERATE|PE_PGRS23|Rv1243c|transcript|CCP43999|protein_coding|1/1|c.442A>C|p.Thr148Pro|442/1689|442/1689|148/562||,G|upstream_gene_variant|MODIFIER|corA|Rv1239c|transcript|CCP43995|protein_coding||c.-3194A>C|||||3194|WARNING_TRANSCRIPT_NO_START_CODON,G|upstream_gene_variant|MODIFIER|lpqZ|Rv1244|transcript|CCP44000|protein_coding||c.-621T>G|||||621|WARNING_TRANSCRIPT_NO_START_CO…	0.001249
1386464	0.25	2735:11:0:0	4	52374	PE_PGRS23	p.Phe72Val	11	C|missense_variant|MODERATE|PE_PGRS23|Rv1243c|transcript|CCP43999|protein_coding|1/1|c.214T>G|p.Phe72Val|214/1689|214/1689|72/562||,C|upstream_gene_variant|MODIFIER|corA|Rv1239c|transcript|CCP43995|protein_coding||c.-3422T>G|||||3422|WARNING_TRANSCRIPT_NO_START_CODON,C|upstream_gene_variant|MODIFIER|lpqZ|Rv1244|transcript|CCP44000|protein_coding||c.-393A>C|||||393|WARNING_TRANSCRIPT_NO_START_CODO…	0.003435
1488115	0.666667	2741:1:4:0	3	55847	PE_PGRS24		1	C|upstream_gene_variant|MODIFIER|Rv1320c|Rv1320c|transcript|CCP44077|protein_coding||c.-3898T>G|||||3898|,C|upstream_gene_variant|MODIFIER|Rv1322A|Rv1322A|transcript|CCP44080|protein_coding||c.-2344T>G|||||2344|WARNING_TRANSCRIPT_NO_START_CODON,C|downstream_gene_variant|MODIFIER|Rv1321|Rv1321|transcript|CCP44078|protein_coding||c.*3156A>C|||||3156|WARNING_TRANSCRIPT_NO_START_CODON,C|downstream_ge…	0.000312
1488197	0.5	0:0:2736:10	2	55850	PE_PGRS24	p.Thr590Asn	10	T|missense_variant|MODERATE|PE_PGRS24|Rv1325c|transcript|CCP44083|protein_coding|1/1|c.1769C>A|p.Thr590Asn|1769/1812|1769/1812|590/603||,T|upstream_gene_variant|MODIFIER|Rv1320c|Rv1320c|transcript|CCP44077|protein_coding||c.-3980C>A|||||3980|,T|upstream_gene_variant|MODIFIER|Rv1322A|Rv1322A|transcript|CCP44080|protein_coding||c.-2426C>A|||||2426|WARNING_TRANSCRIPT_NO_START_CODON,T|downstream_gene…	0.003123
1488503	0.333333	6:2740:0:0	3	55867	PE_PGRS24	p.Gly488Val	2	A|missense_variant|MODERATE|PE_PGRS24|Rv1325c|transcript|CCP44083|protein_coding|1/1|c.1463G>T|p.Gly488Val|1463/1812|1463/1812|488/603||,A|upstream_gene_variant|MODIFIER|Rv1320c|Rv1320c|transcript|CCP44077|protein_coding||c.-4286G>T|||||4286|,A|upstream_gene_variant|MODIFIER|Rv1322A|Rv1322A|transcript|CCP44080|protein_coding||c.-2732G>T|||||2732|WARNING_TRANSCRIPT_NO_START_CODON,A|downstream_gene…	0.000625
1489577	0.5	0:2:0:2744	2	55896	PE_PGRS24	p.Gln130Arg	2	C|missense_variant|MODERATE|PE_PGRS24|Rv1325c|transcript|CCP44083|protein_coding|1/1|c.389A>G|p.Gln130Arg|389/1812|389/1812|130/603||,C|upstream_gene_variant|MODIFIER|Rv1322A|Rv1322A|transcript|CCP44080|protein_coding||c.-3806A>G|||||3806|WARNING_TRANSCRIPT_NO_START_CODON,C|upstream_gene_variant|MODIFIER|glgP|Rv1328|transcript|CCP44086|protein_coding||c.-4987T>C|||||4987|WARNING_TRANSCRIPT_NO_STA…	0.000625
1491131	0.333333	0:16:2730:0	3	55945	PE_PGRS24		16	C|synonymous_variant|LOW|glgB|Rv1326c|transcript|CCP44084|protein_coding|1/1|c.1182C>G|p.Ala394Ala|1182/2196|1182/2196|394/731||,C|upstream_gene_variant|MODIFIER|PE_PGRS24|Rv1325c|transcript|CCP44083|protein_coding||c.-1166C>G|||||1166|,C|upstream_gene_variant|MODIFIER|glgP|Rv1328|transcript|CCP44086|protein_coding||c.-3433G>C|||||3433|WARNING_TRANSCRIPT_NO_START_CODON,C|downstream_gene_variant|M…	0.004997
1533708	0.333333	3:2743:0:0	3	57392	PPE19		3	A|upstream_gene_variant|MODIFIER|PPE19|Rv1361c|transcript|CCP44119|protein_coding||c.-75G>T|||||75|WARNING_TRANSCRIPT_NO_START_CODON,A|upstream_gene_variant|MODIFIER|Rv1366|Rv1366|transcript|CCP44124|protein_coding||c.-4682C>A|||||4682|WARNING_TRANSCRIPT_NO_START_CODON,A|downstream_gene_variant|MODIFIER|Rv1358|Rv1358|transcript|CCP44116|protein_coding||c.*3617C>A|||||3617|,A|downstream_gene_varia…	0.000937
1534050	0.5	5:0:2741:0	2	57410	PPE19		5	A|synonymous_variant|LOW|Rv1362c|Rv1362c|transcript|CCP44120|protein_coding|1/1|c.561C>T|p.Thr187Thr|561/663|561/663|187/220||WARNING_TRANSCRIPT_NO_START_CODON,A|upstream_gene_variant|MODIFIER|PPE19|Rv1361c|transcript|CCP44119|protein_coding||c.-417C>T|||||417|WARNING_TRANSCRIPT_NO_START_CODON,A|upstream_gene_variant|MODIFIER|Rv1366|Rv1366|transcript|CCP44124|protein_coding||c.-4340G>A|||||4340|W…	0.001562
1561424	0.5	0:3:0:2743	2	58341	PE15		3	C|upstream_gene_variant|MODIFIER|PE15|Rv1386|transcript|CCP44145|protein_coding||c.-40T>C|||||40|WARNING_TRANSCRIPT_NO_START_CODON,C|upstream_gene_variant|MODIFIER|PPE20|Rv1387|transcript|CCP44146|protein_coding||c.-345T>C|||||345|,C|upstream_gene_variant|MODIFIER|mihF|Rv1388|transcript|CCP44147|protein_coding||c.-2270T>C|||||2270|,C|upstream_gene_variant|MODIFIER|gmk|Rv1389|transcript|CCP44148|p…	0.000937
1561467	0.333333	2743:0:3:0	3	58344	PE15	p.Thr2Ala	3	G|missense_variant|MODERATE|PE15|Rv1386|transcript|CCP44145|protein_coding|1/1|c.4A>G|p.Thr2Ala|4/309|4/309|2/102||WARNING_TRANSCRIPT_NO_START_CODON,G|upstream_gene_variant|MODIFIER|PPE20|Rv1387|transcript|CCP44146|protein_coding||c.-302A>G|||||302|,G|upstream_gene_variant|MODIFIER|mihF|Rv1388|transcript|CCP44147|protein_coding||c.-2227A>G|||||2227|,G|upstream_gene_variant|MODIFIER|gmk|Rv1389|tra…	0.000937
1561699	0.5	0:2:0:2744	2	58354	PE15	p.Val79Ala	2	C|missense_variant|MODERATE|PE15|Rv1386|transcript|CCP44145|protein_coding|1/1|c.236T>C|p.Val79Ala|236/309|236/309|79/102||WARNING_TRANSCRIPT_NO_START_CODON,C|upstream_gene_variant|MODIFIER|PPE20|Rv1387|transcript|CCP44146|protein_coding||c.-70T>C|||||70|,C|upstream_gene_variant|MODIFIER|mihF|Rv1388|transcript|CCP44147|protein_coding||c.-1995T>C|||||1995|,C|upstream_gene_variant|MODIFIER|gmk|Rv13…	0.000625
1561724	0.5	0:2742:0:4	2	58355	PPE20		4	T|synonymous_variant|LOW|PE15|Rv1386|transcript|CCP44145|protein_coding|1/1|c.261C>T|p.Ala87Ala|261/309|261/309|87/102||WARNING_TRANSCRIPT_NO_START_CODON,T|upstream_gene_variant|MODIFIER|PPE20|Rv1387|transcript|CCP44146|protein_coding||c.-45C>T|||||45|,T|upstream_gene_variant|MODIFIER|mihF|Rv1388|transcript|CCP44147|protein_coding||c.-1970C>T|||||1970|,T|upstream_gene_variant|MODIFIER|gmk|Rv1389|…	0.001249
1561805	0.333333	0:2741:0:5	3	58358	PPE20	p.His13Tyr	5	T|missense_variant|MODERATE|PPE20|Rv1387|transcript|CCP44146|protein_coding|1/1|c.37C>T|p.His13Tyr|37/1620|37/1620|13/539||,T|upstream_gene_variant|MODIFIER|mihF|Rv1388|transcript|CCP44147|protein_coding||c.-1889C>T|||||1889|,T|upstream_gene_variant|MODIFIER|gmk|Rv1389|transcript|CCP44148|protein_coding||c.-2596C>T|||||2596|WARNING_TRANSCRIPT_NO_START_CODON,T|upstream_gene_variant|MODIFIER|rpoZ|R…	0.001562
1561939	0.5	0:2582:164:0	2	58363	PPE20	p.Glu57Asp	2380	C|missense_variant|MODERATE|PPE20|Rv1387|transcript|CCP44146|protein_coding|1/1|c.171G>C|p.Glu57Asp|171/1620|171/1620|57/539||,C|upstream_gene_variant|MODIFIER|mihF|Rv1388|transcript|CCP44147|protein_coding||c.-1755G>C|||||1755|,C|upstream_gene_variant|MODIFIER|gmk|Rv1389|transcript|CCP44148|protein_coding||c.-2462G>C|||||2462|WARNING_TRANSCRIPT_NO_START_CODON,C|upstream_gene_variant|MODIFIER|rpo…	0.743285
1562059	0.5	6:0:2740:0	2	58366	PE15		5	A|synonymous_variant|LOW|PPE20|Rv1387|transcript|CCP44146|protein_coding|1/1|c.291G>A|p.Glu97Glu|291/1620|291/1620|97/539||,A|upstream_gene_variant|MODIFIER|mihF|Rv1388|transcript|CCP44147|protein_coding||c.-1635G>A|||||1635|,A|upstream_gene_variant|MODIFIER|gmk|Rv1389|transcript|CCP44148|protein_coding||c.-2342G>A|||||2342|WARNING_TRANSCRIPT_NO_START_CODON,A|upstream_gene_variant|MODIFIER|rpoZ|R…	0.001562
1562086	0.5	2:0:2744:0	2	58371	PPE20	p.Met106Ile	2	A|missense_variant|MODERATE|PPE20|Rv1387|transcript|CCP44146|protein_coding|1/1|c.318G>A|p.Met106Ile|318/1620|318/1620|106/539||,A|upstream_gene_variant|MODIFIER|mihF|Rv1388|transcript|CCP44147|protein_coding||c.-1608G>A|||||1608|,A|upstream_gene_variant|MODIFIER|gmk|Rv1389|transcript|CCP44148|protein_coding||c.-2315G>A|||||2315|WARNING_TRANSCRIPT_NO_START_CODON,A|upstream_gene_variant|MODIFIER|r…	0.000625
1562326	0.5	0:2740:0:6	2	58386	PE15		4	T|synonymous_variant|LOW|PPE20|Rv1387|transcript|CCP44146|protein_coding|1/1|c.558C>T|p.Thr186Thr|558/1620|558/1620|186/539||,T|upstream_gene_variant|MODIFIER|mihF|Rv1388|transcript|CCP44147|protein_coding||c.-1368C>T|||||1368|,T|upstream_gene_variant|MODIFIER|gmk|Rv1389|transcript|CCP44148|protein_coding||c.-2075C>T|||||2075|WARNING_TRANSCRIPT_NO_START_CODON,T|upstream_gene_variant|MODIFIER|rpoZ…	0.001249
1562482	0.5	0:2741:0:5	2	58394	PE15		5	T|synonymous_variant|LOW|PPE20|Rv1387|transcript|CCP44146|protein_coding|1/1|c.714C>T|p.Asp238Asp|714/1620|714/1620|238/539||,T|upstream_gene_variant|MODIFIER|mihF|Rv1388|transcript|CCP44147|protein_coding||c.-1212C>T|||||1212|,T|upstream_gene_variant|MODIFIER|gmk|Rv1389|transcript|CCP44148|protein_coding||c.-1919C>T|||||1919|WARNING_TRANSCRIPT_NO_START_CODON,T|upstream_gene_variant|MODIFIER|rpoZ…	0.001562
1571685	0.5	0:2744:0:2	2	58733	PE_PGRS25		2	T|synonymous_variant|LOW|Rv1395|Rv1395|transcript|CCP44154|protein_coding|1/1|c.639C>T|p.Asp213Asp|639/1035|639/1035|213/344||WARNING_TRANSCRIPT_NO_START_CODON,T|upstream_gene_variant|MODIFIER|Rv1393c|Rv1393c|transcript|CCP44152|protein_coding||c.-2098G>A|||||2098|,T|upstream_gene_variant|MODIFIER|cyp132|Rv1394c|transcript|CCP44153|protein_coding||c.-716G>A|||||716|,T|downstream_gene_variant|MODI…	0.000625
1572825	0.2	0:2729:17:0	5	58768	PE_PGRS25	p.Ala345Pro	17	G|missense_variant|MODERATE|PE_PGRS25|Rv1396c|transcript|CCP44155|protein_coding|1/1|c.1033G>C|p.Ala345Pro|1033/1731|1033/1731|345/576||,G|upstream_gene_variant|MODIFIER|Rv1393c|Rv1393c|transcript|CCP44152|protein_coding||c.-3238G>C|||||3238|,G|upstream_gene_variant|MODIFIER|cyp132|Rv1394c|transcript|CCP44153|protein_coding||c.-1856G>C|||||1856|,G|upstream_gene_variant|MODIFIER|Rv1401|Rv1401|tran…	0.005309
1573073	0.5	2:0:2744:0	2	58776	PE_PGRS25	p.Ala262Val	2	A|missense_variant|MODERATE|PE_PGRS25|Rv1396c|transcript|CCP44155|protein_coding|1/1|c.785C>T|p.Ala262Val|785/1731|785/1731|262/576||,A|upstream_gene_variant|MODIFIER|Rv1393c|Rv1393c|transcript|CCP44152|protein_coding||c.-3486C>T|||||3486|,A|upstream_gene_variant|MODIFIER|cyp132|Rv1394c|transcript|CCP44153|protein_coding||c.-2104C>T|||||2104|,A|upstream_gene_variant|MODIFIER|Rv1401|Rv1401|transcr…	0.000625
1573077	0.5	2:2744:0:0	2	58777	PE_PGRS25	p.Gly261Cys	2	A|missense_variant|MODERATE|PE_PGRS25|Rv1396c|transcript|CCP44155|protein_coding|1/1|c.781G>T|p.Gly261Cys|781/1731|781/1731|261/576||,A|upstream_gene_variant|MODIFIER|Rv1393c|Rv1393c|transcript|CCP44152|protein_coding||c.-3490G>T|||||3490|,A|upstream_gene_variant|MODIFIER|cyp132|Rv1394c|transcript|CCP44153|protein_coding||c.-2108G>T|||||2108|,A|upstream_gene_variant|MODIFIER|Rv1401|Rv1401|transcr…	0.000625
1573121	0.5	2741:0:0:5	2	58778	PE_PGRS25	p.Ile246Asn	1	T|missense_variant|MODERATE|PE_PGRS25|Rv1396c|transcript|CCP44155|protein_coding|1/1|c.737T>A|p.Ile246Asn|737/1731|737/1731|246/576||,T|upstream_gene_variant|MODIFIER|Rv1393c|Rv1393c|transcript|CCP44152|protein_coding||c.-3534T>A|||||3534|,T|upstream_gene_variant|MODIFIER|cyp132|Rv1394c|transcript|CCP44153|protein_coding||c.-2152T>A|||||2152|,T|upstream_gene_variant|MODIFIER|Rv1401|Rv1401|transcr…	0.000312
1573228	0.5	2:0:2744:0	2	58783	PE_PGRS25	p.Gly210Gly	2	A|synonymous_variant|LOW|PE_PGRS25|Rv1396c|transcript|CCP44155|protein_coding|1/1|c.630C>T|p.Gly210Gly|630/1731|630/1731|210/576||,A|upstream_gene_variant|MODIFIER|Rv1393c|Rv1393c|transcript|CCP44152|protein_coding||c.-3641C>T|||||3641|,A|upstream_gene_variant|MODIFIER|cyp132|Rv1394c|transcript|CCP44153|protein_coding||c.-2259C>T|||||2259|,A|upstream_gene_variant|MODIFIER|Rv1401|Rv1401|transcript…	0.000625
1573397	0.2	0:0:2738:8	5	58786	PE_PGRS25	p.Ala154Glu	7	T|missense_variant|MODERATE|PE_PGRS25|Rv1396c|transcript|CCP44155|protein_coding|1/1|c.461C>A|p.Ala154Glu|461/1731|461/1731|154/576||,T|upstream_gene_variant|MODIFIER|Rv1393c|Rv1393c|transcript|CCP44152|protein_coding||c.-3810C>A|||||3810|,T|upstream_gene_variant|MODIFIER|cyp132|Rv1394c|transcript|CCP44153|protein_coding||c.-2428C>A|||||2428|,T|upstream_gene_variant|MODIFIER|Rv1401|Rv1401|transcr…	0.002186
1573660	0.2	0:0:2739:7	5	58793	PE_PGRS25	p.Arg66Ser	2818	G|missense_variant|MODERATE|PE_PGRS25|Rv1396c|transcript|CCP44155|protein_coding|1/1|c.198A>C|p.Arg66Ser|198/1731|198/1731|66/576||,G|upstream_gene_variant|MODIFIER|Rv1393c|Rv1393c|transcript|CCP44152|protein_coding||c.-4073A>C|||||4073|,G|upstream_gene_variant|MODIFIER|cyp132|Rv1394c|transcript|CCP44153|protein_coding||c.-2691A>C|||||2691|,G|upstream_gene_variant|MODIFIER|Rv1401|Rv1401|transcrip…	0.880075
1605690	0.5	0:0:2744:2	2	59956	PE16		2	T|synonymous_variant|LOW|Rv1429|Rv1429|transcript|CCP44188|protein_coding|1/1|c.813G>T|p.Arg271Arg|813/1269|813/1269|271/422||WARNING_TRANSCRIPT_NO_START_CODON,T|upstream_gene_variant|MODIFIER|lipO|Rv1426c|transcript|CCP44185|protein_coding||c.-3369C>A|||||3369|,T|upstream_gene_variant|MODIFIER|fadD12|Rv1427c|transcript|CCP44186|protein_coding||c.-1762C>A|||||1762|,T|upstream_gene_variant|MODIFIE…	0.000625
1605897	0.5	0:2744:0:2	2	59964	PE16		2	T|synonymous_variant|LOW|Rv1429|Rv1429|transcript|CCP44188|protein_coding|1/1|c.1020C>T|p.Asp340Asp|1020/1269|1020/1269|340/422||WARNING_TRANSCRIPT_NO_START_CODON,T|upstream_gene_variant|MODIFIER|lipO|Rv1426c|transcript|CCP44185|protein_coding||c.-3576G>A|||||3576|,T|upstream_gene_variant|MODIFIER|fadD12|Rv1427c|transcript|CCP44186|protein_coding||c.-1969G>A|||||1969|,T|upstream_gene_variant|MODI…	0.000625
1605984	0.5	0:2737:0:9	2	59968	PE16		8	T|synonymous_variant|LOW|Rv1429|Rv1429|transcript|CCP44188|protein_coding|1/1|c.1107C>T|p.Ala369Ala|1107/1269|1107/1269|369/422||WARNING_TRANSCRIPT_NO_START_CODON,T|upstream_gene_variant|MODIFIER|lipO|Rv1426c|transcript|CCP44185|protein_coding||c.-3663G>A|||||3663|,T|upstream_gene_variant|MODIFIER|fadD12|Rv1427c|transcript|CCP44186|protein_coding||c.-2056G>A|||||2056|,T|upstream_gene_variant|MODI…	0.002498
1606317	0.333333	0:2743:0:3	3	59979	PE16		3	T|upstream_gene_variant|MODIFIER|lipO|Rv1426c|transcript|CCP44185|protein_coding||c.-3996G>A|||||3996|,T|upstream_gene_variant|MODIFIER|fadD12|Rv1427c|transcript|CCP44186|protein_coding||c.-2389G>A|||||2389|,T|upstream_gene_variant|MODIFIER|Rv1428c|Rv1428c|transcript|CCP44187|protein_coding||c.-1558G>A|||||1558|,T|upstream_gene_variant|MODIFIER|PE16|Rv1430|transcript|CCP44189|protein_coding||c.-6…	0.000937
1606510	0.166667	0:2733:0:13	6	59984	PE16	p.Ala42Val	6	T|missense_variant|MODERATE|PE16|Rv1430|transcript|CCP44189|protein_coding|1/1|c.125C>T|p.Ala42Val|125/1587|125/1587|42/528||,T|upstream_gene_variant|MODIFIER|lipO|Rv1426c|transcript|CCP44185|protein_coding||c.-4189G>A|||||4189|,T|upstream_gene_variant|MODIFIER|fadD12|Rv1427c|transcript|CCP44186|protein_coding||c.-2582G>A|||||2582|,T|upstream_gene_variant|MODIFIER|Rv1428c|Rv1428c|transcript|CCP44…	0.001874
1606673	0.1	0:0:14:2732	10	59992	PE16	p.Ala96Ala	2560	T|synonymous_variant|LOW|PE16|Rv1430|transcript|CCP44189|protein_coding|1/1|c.288G>T|p.Ala96Ala|288/1587|288/1587|96/528||,T|upstream_gene_variant|MODIFIER|lipO|Rv1426c|transcript|CCP44185|protein_coding||c.-4352C>A|||||4352|,T|upstream_gene_variant|MODIFIER|fadD12|Rv1427c|transcript|CCP44186|protein_coding||c.-2745C>A|||||2745|,T|upstream_gene_variant|MODIFIER|Rv1428c|Rv1428c|transcript|CCP44187…	0.7995
1606760	0.5	2744:0:0:2	2	59996	PE16	p.Arg125Arg	2	T|synonymous_variant|LOW|PE16|Rv1430|transcript|CCP44189|protein_coding|1/1|c.375A>T|p.Arg125Arg|375/1587|375/1587|125/528||,T|upstream_gene_variant|MODIFIER|lipO|Rv1426c|transcript|CCP44185|protein_coding||c.-4439T>A|||||4439|,T|upstream_gene_variant|MODIFIER|fadD12|Rv1427c|transcript|CCP44186|protein_coding||c.-2832T>A|||||2832|,T|upstream_gene_variant|MODIFIER|Rv1428c|Rv1428c|transcript|CCP441…	0.000625
1607005	0.25	0:0:68:2678	4	60004	PE16	p.Leu207Arg	65	G|missense_variant|MODERATE|PE16|Rv1430|transcript|CCP44189|protein_coding|1/1|c.620T>G|p.Leu207Arg|620/1587|620/1587|207/528||,G|upstream_gene_variant|MODIFIER|lipO|Rv1426c|transcript|CCP44185|protein_coding||c.-4684A>C|||||4684|,G|upstream_gene_variant|MODIFIER|fadD12|Rv1427c|transcript|CCP44186|protein_coding||c.-3077A>C|||||3077|,G|upstream_gene_variant|MODIFIER|Rv1428c|Rv1428c|transcript|CCP…	0.0203
1607628	0.5	2743:0:3:0	2	60020	PE16	p.Ile415Val	3	G|missense_variant|MODERATE|PE16|Rv1430|transcript|CCP44189|protein_coding|1/1|c.1243A>G|p.Ile415Val|1243/1587|1243/1587|415/528||,G|upstream_gene_variant|MODIFIER|fadD12|Rv1427c|transcript|CCP44186|protein_coding||c.-3700T>C|||||3700|,G|upstream_gene_variant|MODIFIER|Rv1428c|Rv1428c|transcript|CCP44187|protein_coding||c.-2869T>C|||||2869|,G|upstream_gene_variant|MODIFIER|Rv1431|Rv1431|transcript…	0.000937
1618634	0.5	0:2743:0:3	2	60406	PE_PGRS26	p.Ala351Thr	1	T|missense_variant|MODERATE|PE_PGRS26|Rv1441c|transcript|CCP44200|protein_coding|1/1|c.1051G>A|p.Ala351Thr|1051/1476|1051/1476|351/491||,T|upstream_gene_variant|MODIFIER|Rv1439c|Rv1439c|transcript|CCP44198|protein_coding||c.-1248G>A|||||1248|,T|upstream_gene_variant|MODIFIER|bisC|Rv1442|transcript|CCP44201|protein_coding||c.-1157C>T|||||1157|,T|downstream_gene_variant|MODIFIER|gap|Rv1436|transcri…	0.000312
1618642	0.333333	0:0:5:2741	3	60407	PE_PGRS26	p.Asp348Ala	1	G|missense_variant|MODERATE|PE_PGRS26|Rv1441c|transcript|CCP44200|protein_coding|1/1|c.1043A>C|p.Asp348Ala|1043/1476|1043/1476|348/491||,G|upstream_gene_variant|MODIFIER|Rv1439c|Rv1439c|transcript|CCP44198|protein_coding||c.-1256A>C|||||1256|,G|upstream_gene_variant|MODIFIER|bisC|Rv1442|transcript|CCP44201|protein_coding||c.-1149T>G|||||1149|,G|downstream_gene_variant|MODIFIER|gap|Rv1436|transcri…	0.000312
1618651	0.5	0:0:2742:4	2	60409	PE_PGRS26	p.Ala345Asp	1	T|missense_variant|MODERATE|PE_PGRS26|Rv1441c|transcript|CCP44200|protein_coding|1/1|c.1034C>A|p.Ala345Asp|1034/1476|1034/1476|345/491||,T|upstream_gene_variant|MODIFIER|Rv1439c|Rv1439c|transcript|CCP44198|protein_coding||c.-1265C>A|||||1265|,T|upstream_gene_variant|MODIFIER|bisC|Rv1442|transcript|CCP44201|protein_coding||c.-1140G>T|||||1140|,T|downstream_gene_variant|MODIFIER|gap|Rv1436|transcri…	0.000312
1618735	0.333333	2743:0:0:3	3	60414	PE_PGRS26	p.Ile317Asn	2	T|missense_variant|MODERATE|PE_PGRS26|Rv1441c|transcript|CCP44200|protein_coding|1/1|c.950T>A|p.Ile317Asn|950/1476|950/1476|317/491||,T|upstream_gene_variant|MODIFIER|Rv1439c|Rv1439c|transcript|CCP44198|protein_coding||c.-1349T>A|||||1349|,T|upstream_gene_variant|MODIFIER|bisC|Rv1442|transcript|CCP44201|protein_coding||c.-1056A>T|||||1056|,T|downstream_gene_variant|MODIFIER|gap|Rv1436|transcript|…	0.000625
1618978	0.003367	0:1340:0:1406	297	60421	PE_PGRS26	p.Asp236Gly	1133	C|missense_variant|MODERATE|PE_PGRS26|Rv1441c|transcript|CCP44200|protein_coding|1/1|c.707A>G|p.Asp236Gly|707/1476|707/1476|236/491||,C|upstream_gene_variant|MODIFIER|Rv1439c|Rv1439c|transcript|CCP44198|protein_coding||c.-1592A>G|||||1592|,C|upstream_gene_variant|MODIFIER|bisC|Rv1442|transcript|CCP44201|protein_coding||c.-813T>C|||||813|,C|downstream_gene_variant|MODIFIER|gap|Rv1436|transcript|CC…	0.353841
1619266	0.5	2744:2:0:0	2	60435	PE_PGRS26	p.Leu140Arg	2	C|missense_variant|MODERATE|PE_PGRS26|Rv1441c|transcript|CCP44200|protein_coding|1/1|c.419T>G|p.Leu140Arg|419/1476|419/1476|140/491||,C|upstream_gene_variant|MODIFIER|Rv1439c|Rv1439c|transcript|CCP44198|protein_coding||c.-1880T>G|||||1880|,C|upstream_gene_variant|MODIFIER|bisC|Rv1442|transcript|CCP44201|protein_coding||c.-525A>C|||||525|,C|downstream_gene_variant|MODIFIER|gap|Rv1436|transcript|CC…	0.000625
1630472	0.5	2:0:2744:0	2	60878	PE_PGRS27		2	A|upstream_gene_variant|MODIFIER|zwf2|Rv1447c|transcript|CCP44206|protein_coding||c.-3510C>T|||||3510|,A|upstream_gene_variant|MODIFIER|tal|Rv1448c|transcript|CCP44207|protein_coding||c.-2392C>T|||||2392|,A|upstream_gene_variant|MODIFIER|tkt|Rv1449c|transcript|CCP44208|protein_coding||c.-273C>T|||||273|WARNING_TRANSCRIPT_NO_START_CODON,A|upstream_gene_variant|MODIFIER|ctaB|Rv1451|transcript|CCP44…	0.000625
1630524	0.5	0:2744:0:2	2	60882	PE_PGRS27		2	T|upstream_gene_variant|MODIFIER|zwf2|Rv1447c|transcript|CCP44206|protein_coding||c.-3562G>A|||||3562|,T|upstream_gene_variant|MODIFIER|tal|Rv1448c|transcript|CCP44207|protein_coding||c.-2444G>A|||||2444|,T|upstream_gene_variant|MODIFIER|tkt|Rv1449c|transcript|CCP44208|protein_coding||c.-325G>A|||||325|WARNING_TRANSCRIPT_NO_START_CODON,T|upstream_gene_variant|MODIFIER|ctaB|Rv1451|transcript|CCP44…	0.000625
1630600	0.333333	0:0:2730:16	3	60885	PE_PGRS27		16	T|upstream_gene_variant|MODIFIER|zwf2|Rv1447c|transcript|CCP44206|protein_coding||c.-3638C>A|||||3638|,T|upstream_gene_variant|MODIFIER|tal|Rv1448c|transcript|CCP44207|protein_coding||c.-2520C>A|||||2520|,T|upstream_gene_variant|MODIFIER|tkt|Rv1449c|transcript|CCP44208|protein_coding||c.-401C>A|||||401|WARNING_TRANSCRIPT_NO_START_CODON,T|upstream_gene_variant|MODIFIER|ctaB|Rv1451|transcript|CCP44…	0.004997
1630706	0.5	0:2:0:2744	2	60890	PE_PGRS27	p.Thr1308Ala	2	C|missense_variant|MODERATE|PE_PGRS27|Rv1450c|transcript|CCP44209|protein_coding|1/1|c.3922A>G|p.Thr1308Ala|3922/3990|3922/3990|1308/1329||,C|upstream_gene_variant|MODIFIER|zwf2|Rv1447c|transcript|CCP44206|protein_coding||c.-3744A>G|||||3744|,C|upstream_gene_variant|MODIFIER|tal|Rv1448c|transcript|CCP44207|protein_coding||c.-2626A>G|||||2626|,C|upstream_gene_variant|MODIFIER|tkt|Rv1449c|transcrip…	0.000625
1630955	0.333333	0:0:5:2741	3	60908	PE_PGRS27	p.Asn1225His	5	G|missense_variant|MODERATE|PE_PGRS27|Rv1450c|transcript|CCP44209|protein_coding|1/1|c.3673A>C|p.Asn1225His|3673/3990|3673/3990|1225/1329||,G|upstream_gene_variant|MODIFIER|zwf2|Rv1447c|transcript|CCP44206|protein_coding||c.-3993A>C|||||3993|,G|upstream_gene_variant|MODIFIER|tal|Rv1448c|transcript|CCP44207|protein_coding||c.-2875A>C|||||2875|,G|upstream_gene_variant|MODIFIER|tkt|Rv1449c|transcrip…	0.001562
1630990	0.666667	0:1:2743:2	3	60913	PE_PGRS27	p.Thr1213Asn	2	T|missense_variant|MODERATE|PE_PGRS27|Rv1450c|transcript|CCP44209|protein_coding|1/1|c.3638C>A|p.Thr1213Asn|3638/3990|3638/3990|1213/1329||,T|upstream_gene_variant|MODIFIER|zwf2|Rv1447c|transcript|CCP44206|protein_coding||c.-4028C>A|||||4028|,T|upstream_gene_variant|MODIFIER|tal|Rv1448c|transcript|CCP44207|protein_coding||c.-2910C>A|||||2910|,T|upstream_gene_variant|MODIFIER|tkt|Rv1449c|transcrip…	0.000625
1631225	0.5	0:2744:2:0	2	60926	PE_PGRS27	p.Gly1135Arg	3	G|missense_variant|MODERATE|PE_PGRS27|Rv1450c|transcript|CCP44209|protein_coding|1/1|c.3403G>C|p.Gly1135Arg|3403/3990|3403/3990|1135/1329||,G|upstream_gene_variant|MODIFIER|zwf2|Rv1447c|transcript|CCP44206|protein_coding||c.-4263G>C|||||4263|,G|upstream_gene_variant|MODIFIER|tal|Rv1448c|transcript|CCP44207|protein_coding||c.-3145G>C|||||3145|,G|upstream_gene_variant|MODIFIER|tkt|Rv1449c|transcrip…	0.000937
1631486	0.0714286	0:31:2715:0	14	60939	PE_PGRS27	p.Pro1048Ala	30	C|missense_variant|MODERATE|PE_PGRS27|Rv1450c|transcript|CCP44209|protein_coding|1/1|c.3142C>G|p.Pro1048Ala|3142/3990|3142/3990|1048/1329||,C|upstream_gene_variant|MODIFIER|zwf2|Rv1447c|transcript|CCP44206|protein_coding||c.-4524C>G|||||4524|,C|upstream_gene_variant|MODIFIER|tal|Rv1448c|transcript|CCP44207|protein_coding||c.-3406C>G|||||3406|,C|upstream_gene_variant|MODIFIER|tkt|Rv1449c|transcrip…	0.009369
1631659	0.5	0:2744:2:0	2	60942	PE_PGRS27	p.Gly990Ala	2	G|missense_variant|MODERATE|PE_PGRS27|Rv1450c|transcript|CCP44209|protein_coding|1/1|c.2969G>C|p.Gly990Ala|2969/3990|2969/3990|990/1329||,G|upstream_gene_variant|MODIFIER|zwf2|Rv1447c|transcript|CCP44206|protein_coding||c.-4697G>C|||||4697|,G|upstream_gene_variant|MODIFIER|tal|Rv1448c|transcript|CCP44207|protein_coding||c.-3579G>C|||||3579|,G|upstream_gene_variant|MODIFIER|tkt|Rv1449c|transcript|…	0.000625
1632056	0.5	7:0:2739:0	2	60954	PE_PGRS27	p.Arg858Cys	7	A|missense_variant|MODERATE|PE_PGRS27|Rv1450c|transcript|CCP44209|protein_coding|1/1|c.2572C>T|p.Arg858Cys|2572/3990|2572/3990|858/1329||,A|upstream_gene_variant|MODIFIER|tal|Rv1448c|transcript|CCP44207|protein_coding||c.-3976C>T|||||3976|,A|upstream_gene_variant|MODIFIER|tkt|Rv1449c|transcript|CCP44208|protein_coding||c.-1857C>T|||||1857|WARNING_TRANSCRIPT_NO_START_CODON,A|upstream_gene_variant|…	0.002186
1632592	0.111111	16:0:2730:0	9	60974	PE_PGRS27	p.Ala679Val	14	A|missense_variant|MODERATE|PE_PGRS27|Rv1450c|transcript|CCP44209|protein_coding|1/1|c.2036C>T|p.Ala679Val|2036/3990|2036/3990|679/1329||,A|upstream_gene_variant|MODIFIER|tal|Rv1448c|transcript|CCP44207|protein_coding||c.-4512C>T|||||4512|,A|upstream_gene_variant|MODIFIER|tkt|Rv1449c|transcript|CCP44208|protein_coding||c.-2393C>T|||||2393|WARNING_TRANSCRIPT_NO_START_CODON,A|upstream_gene_variant|…	0.004372
1632796	0.5	0:2:0:2744	2	60983	PE_PGRS27	p.Asn611Ser	2	C|missense_variant|MODERATE|PE_PGRS27|Rv1450c|transcript|CCP44209|protein_coding|1/1|c.1832A>G|p.Asn611Ser|1832/3990|1832/3990|611/1329||,C|upstream_gene_variant|MODIFIER|tal|Rv1448c|transcript|CCP44207|protein_coding||c.-4716A>G|||||4716|,C|upstream_gene_variant|MODIFIER|tkt|Rv1449c|transcript|CCP44208|protein_coding||c.-2597A>G|||||2597|WARNING_TRANSCRIPT_NO_START_CODON,C|upstream_gene_variant|…	0.000625
1632874	0.5	0:2744:2:0	2	60984	PE_PGRS27	p.Gly585Ala	2	G|missense_variant|MODERATE|PE_PGRS27|Rv1450c|transcript|CCP44209|protein_coding|1/1|c.1754G>C|p.Gly585Ala|1754/3990|1754/3990|585/1329||,G|upstream_gene_variant|MODIFIER|tal|Rv1448c|transcript|CCP44207|protein_coding||c.-4794G>C|||||4794|,G|upstream_gene_variant|MODIFIER|tkt|Rv1449c|transcript|CCP44208|protein_coding||c.-2675G>C|||||2675|WARNING_TRANSCRIPT_NO_START_CODON,G|upstream_gene_variant|…	0.000625
1633007	0.5	0:2742:0:4	2	60994	PE_PGRS27	p.Gly541Ser	4	T|missense_variant|MODERATE|PE_PGRS27|Rv1450c|transcript|CCP44209|protein_coding|1/1|c.1621G>A|p.Gly541Ser|1621/3990|1621/3990|541/1329||,T|upstream_gene_variant|MODIFIER|tal|Rv1448c|transcript|CCP44207|protein_coding||c.-4927G>A|||||4927|,T|upstream_gene_variant|MODIFIER|tkt|Rv1449c|transcript|CCP44208|protein_coding||c.-2808G>A|||||2808|WARNING_TRANSCRIPT_NO_START_CODON,T|upstream_gene_variant|…	0.001249
1633008	0.5	2:0:2744:0	2	60995	PE_PGRS27	p.Ala540Ala	2	A|synonymous_variant|LOW|PE_PGRS27|Rv1450c|transcript|CCP44209|protein_coding|1/1|c.1620C>T|p.Ala540Ala|1620/3990|1620/3990|540/1329||,A|upstream_gene_variant|MODIFIER|tal|Rv1448c|transcript|CCP44207|protein_coding||c.-4928C>T|||||4928|,A|upstream_gene_variant|MODIFIER|tkt|Rv1449c|transcript|CCP44208|protein_coding||c.-2809C>T|||||2809|WARNING_TRANSCRIPT_NO_START_CODON,A|upstream_gene_variant|MOD…	0.000625
1633171	0.5	0:2744:0:2	2	61000	PE_PGRS27	p.Gly486Asp	2	T|missense_variant|MODERATE|PE_PGRS27|Rv1450c|transcript|CCP44209|protein_coding|1/1|c.1457G>A|p.Gly486Asp|1457/3990|1457/3990|486/1329||,T|upstream_gene_variant|MODIFIER|tkt|Rv1449c|transcript|CCP44208|protein_coding||c.-2972G>A|||||2972|WARNING_TRANSCRIPT_NO_START_CODON,T|upstream_gene_variant|MODIFIER|ctaB|Rv1451|transcript|CCP44210|protein_coding||c.-1858C>T|||||1858|WARNING_TRANSCRIPT_NO_STA…	0.000625
1636057	0.5	0:2743:0:3	2	61046	PE_PGRS28	p.Gly725Ser	3	T|missense_variant|MODERATE|PE_PGRS28|Rv1452c|transcript|CCP44211|protein_coding|1/1|c.2173G>A|p.Gly725Ser|2173/2226|2173/2226|725/741||,T|upstream_gene_variant|MODIFIER|PE_PGRS27|Rv1450c|transcript|CCP44209|protein_coding||c.-1430G>A|||||1430|,T|upstream_gene_variant|MODIFIER|Rv1453|Rv1453|transcript|CCP44212|protein_coding||c.-2324C>T|||||2324|WARNING_TRANSCRIPT_NO_START_CODON,T|upstream_gene_v…	0.000937
1636069	0.5	0:2744:0:2	2	61049	PE_PGRS28	p.Asp721Asn	2	T|missense_variant|MODERATE|PE_PGRS28|Rv1452c|transcript|CCP44211|protein_coding|1/1|c.2161G>A|p.Asp721Asn|2161/2226|2161/2226|721/741||,T|upstream_gene_variant|MODIFIER|PE_PGRS27|Rv1450c|transcript|CCP44209|protein_coding||c.-1442G>A|||||1442|,T|upstream_gene_variant|MODIFIER|Rv1453|Rv1453|transcript|CCP44212|protein_coding||c.-2312C>T|||||2312|WARNING_TRANSCRIPT_NO_START_CODON,T|upstream_gene_v…	0.000625
1636143	0.333333	0:0:2734:12	3	61050	PE_PGRS28	p.Ala696Asp	12	T|missense_variant|MODERATE|PE_PGRS28|Rv1452c|transcript|CCP44211|protein_coding|1/1|c.2087C>A|p.Ala696Asp|2087/2226|2087/2226|696/741||,T|upstream_gene_variant|MODIFIER|PE_PGRS27|Rv1450c|transcript|CCP44209|protein_coding||c.-1516C>A|||||1516|,T|upstream_gene_variant|MODIFIER|Rv1453|Rv1453|transcript|CCP44212|protein_coding||c.-2238G>T|||||2238|WARNING_TRANSCRIPT_NO_START_CODON,T|upstream_gene_v…	0.003748
1636582	0.2	0:0:13:2733	5	61065	PE_PGRS28	p.Thr550Pro	13	G|missense_variant|MODERATE|PE_PGRS28|Rv1452c|transcript|CCP44211|protein_coding|1/1|c.1648A>C|p.Thr550Pro|1648/2226|1648/2226|550/741||,G|upstream_gene_variant|MODIFIER|PE_PGRS27|Rv1450c|transcript|CCP44209|protein_coding||c.-1955A>C|||||1955|,G|upstream_gene_variant|MODIFIER|Rv1453|Rv1453|transcript|CCP44212|protein_coding||c.-1799T>G|||||1799|WARNING_TRANSCRIPT_NO_START_CODON,G|upstream_gene_v…	0.00406
1636996	0.333333	0:3:2743:0	3	61071	PE_PGRS28	p.Arg412Gly	11	C|missense_variant|MODERATE|PE_PGRS28|Rv1452c|transcript|CCP44211|protein_coding|1/1|c.1234C>G|p.Arg412Gly|1234/2226|1234/2226|412/741||,C|upstream_gene_variant|MODIFIER|PE_PGRS27|Rv1450c|transcript|CCP44209|protein_coding||c.-2369C>G|||||2369|,C|upstream_gene_variant|MODIFIER|Rv1453|Rv1453|transcript|CCP44212|protein_coding||c.-1385G>C|||||1385|WARNING_TRANSCRIPT_NO_START_CODON,C|upstream_gene_v…	0.003435
1655835	0.166667	0:2726:0:20	6	61626	PE_PGRS29	p.Gly296Glu	19	T|missense_variant|MODERATE|PE_PGRS29|Rv1468c|transcript|CCP44227|protein_coding|1/1|c.887G>A|p.Gly296Glu|887/1113|887/1113|296/370||,T|upstream_gene_variant|MODIFIER|fadE15|Rv1467c|transcript|CCP44226|protein_coding||c.-333G>A|||||333|,T|upstream_gene_variant|MODIFIER|ctpD|Rv1469|transcript|CCP44228|protein_coding||c.-1128C>T|||||1128|,T|upstream_gene_variant|MODIFIER|trxA|Rv1470|transcript|CCP4…	0.005934
1655943	0.142857	2662:0:0:84	7	61631	PE_PGRS29	p.Phe260Tyr	79	T|missense_variant|MODERATE|PE_PGRS29|Rv1468c|transcript|CCP44227|protein_coding|1/1|c.779T>A|p.Phe260Tyr|779/1113|779/1113|260/370||,T|upstream_gene_variant|MODIFIER|fadE15|Rv1467c|transcript|CCP44226|protein_coding||c.-441T>A|||||441|,T|upstream_gene_variant|MODIFIER|ctpD|Rv1469|transcript|CCP44228|protein_coding||c.-1020A>T|||||1020|,T|upstream_gene_variant|MODIFIER|trxA|Rv1470|transcript|CCP4…	0.024672
1656180	0.5	0:0:2743:3	2	61642	PE_PGRS29	p.Thr181Asn	3	T|missense_variant|MODERATE|PE_PGRS29|Rv1468c|transcript|CCP44227|protein_coding|1/1|c.542C>A|p.Thr181Asn|542/1113|542/1113|181/370||,T|upstream_gene_variant|MODIFIER|fadE15|Rv1467c|transcript|CCP44226|protein_coding||c.-678C>A|||||678|,T|upstream_gene_variant|MODIFIER|ctpD|Rv1469|transcript|CCP44228|protein_coding||c.-783G>T|||||783|,T|upstream_gene_variant|MODIFIER|trxA|Rv1470|transcript|CCP442…	0.000937
1656261	0.333333	1:0:5:2740	6	61646	PE_PGRS29	p.Asn154Ile	6	A|missense_variant|MODERATE|PE_PGRS29|Rv1468c|transcript|CCP44227|protein_coding|1/1|c.461A>T|p.Asn154Ile|461/1113|461/1113|154/370||,G|missense_variant|MODERATE|PE_PGRS29|Rv1468c|transcript|CCP44227|protein_coding|1/1|c.461A>C|p.Asn154Thr|461/1113|461/1113|154/370||,A|upstream_gene_variant|MODIFIER|fadE15|Rv1467c|transcript|CCP44226|protein_coding||c.-759A>T|||||759|,G|upstream_gene_variant|MODI…	0.001874
1656367	0.5	0:2732:14:0	2	61649	PE_PGRS29	p.Gly119Arg	14	G|missense_variant|MODERATE|PE_PGRS29|Rv1468c|transcript|CCP44227|protein_coding|1/1|c.355G>C|p.Gly119Arg|355/1113|355/1113|119/370||,G|upstream_gene_variant|MODIFIER|fadE15|Rv1467c|transcript|CCP44226|protein_coding||c.-865G>C|||||865|,G|upstream_gene_variant|MODIFIER|ctpD|Rv1469|transcript|CCP44228|protein_coding||c.-596C>G|||||596|,G|upstream_gene_variant|MODIFIER|trxA|Rv1470|transcript|CCP442…	0.004372
1656431	0.5	2:0:2744:0	2	61652	PE_PGRS29	p.Pro97Pro	2	A|synonymous_variant|LOW|PE_PGRS29|Rv1468c|transcript|CCP44227|protein_coding|1/1|c.291C>T|p.Pro97Pro|291/1113|291/1113|97/370||,A|upstream_gene_variant|MODIFIER|fadE15|Rv1467c|transcript|CCP44226|protein_coding||c.-929C>T|||||929|,A|upstream_gene_variant|MODIFIER|ctpD|Rv1469|transcript|CCP44228|protein_coding||c.-532G>A|||||532|,A|upstream_gene_variant|MODIFIER|trxA|Rv1470|transcript|CCP44229|pr…	0.000625
1656498	0.5	0:4:0:2742	2	61654	PE_PGRS29	p.Gln75Arg	4	C|missense_variant|MODERATE|PE_PGRS29|Rv1468c|transcript|CCP44227|protein_coding|1/1|c.224A>G|p.Gln75Arg|224/1113|224/1113|75/370||,C|upstream_gene_variant|MODIFIER|fadE15|Rv1467c|transcript|CCP44226|protein_coding||c.-996A>G|||||996|,C|upstream_gene_variant|MODIFIER|ctpD|Rv1469|transcript|CCP44228|protein_coding||c.-465T>C|||||465|,C|upstream_gene_variant|MODIFIER|trxA|Rv1470|transcript|CCP44229…	0.001249
1656753	0.5	2:0:2744:0	2	61662	PE_PGRS29		2	A|upstream_gene_variant|MODIFIER|fadE15|Rv1467c|transcript|CCP44226|protein_coding||c.-1251C>T|||||1251|,A|upstream_gene_variant|MODIFIER|PE_PGRS29|Rv1468c|transcript|CCP44227|protein_coding||c.-32C>T|||||32|,A|upstream_gene_variant|MODIFIER|ctpD|Rv1469|transcript|CCP44228|protein_coding||c.-210G>A|||||210|,A|upstream_gene_variant|MODIFIER|trxA|Rv1470|transcript|CCP44229|protein_coding||c.-2227G>…	0.000625
1751572	0.333333	0:2740:6:0	3	65256	PPE21	p.Asp588His	6	G|missense_variant|MODERATE|PPE21|Rv1548c|transcript|CCP44312|protein_coding|1/1|c.1762G>C|p.Asp588His|1762/2037|1762/2037|588/678||,G|upstream_gene_variant|MODIFIER|fadD11.1|Rv1549|transcript|CCP44313|protein_coding||c.-1938C>G|||||1938|WARNING_TRANSCRIPT_NO_START_CODON,G|upstream_gene_variant|MODIFIER|fadD11|Rv1550|transcript|CCP44314|protein_coding||c.-2144C>G|||||2144|,G|upstream_gene_variant…	0.001874
1751575	0.5	0:0:2744:2	2	65257	PPE21	p.Arg587Ser	2	T|missense_variant|MODERATE|PPE21|Rv1548c|transcript|CCP44312|protein_coding|1/1|c.1759C>A|p.Arg587Ser|1759/2037|1759/2037|587/678||,T|upstream_gene_variant|MODIFIER|fadD11.1|Rv1549|transcript|CCP44313|protein_coding||c.-1935G>T|||||1935|WARNING_TRANSCRIPT_NO_START_CODON,T|upstream_gene_variant|MODIFIER|fadD11|Rv1550|transcript|CCP44314|protein_coding||c.-2141G>T|||||2141|,T|upstream_gene_variant…	0.000625
1751700	0.5	2744:2:0:0	2	65264	PPE21	p.Leu545Arg	2	C|missense_variant|MODERATE|PPE21|Rv1548c|transcript|CCP44312|protein_coding|1/1|c.1634T>G|p.Leu545Arg|1634/2037|1634/2037|545/678||,C|upstream_gene_variant|MODIFIER|fadD11.1|Rv1549|transcript|CCP44313|protein_coding||c.-1810A>C|||||1810|WARNING_TRANSCRIPT_NO_START_CODON,C|upstream_gene_variant|MODIFIER|fadD11|Rv1550|transcript|CCP44314|protein_coding||c.-2016A>C|||||2016|,C|upstream_gene_variant…	0.000625
1751731	0.25	0:23:0:2723	4	65266	PPE21	p.Ile535Val	22	C|missense_variant|MODERATE|PPE21|Rv1548c|transcript|CCP44312|protein_coding|1/1|c.1603A>G|p.Ile535Val|1603/2037|1603/2037|535/678||,C|upstream_gene_variant|MODIFIER|fadD11.1|Rv1549|transcript|CCP44313|protein_coding||c.-1779T>C|||||1779|WARNING_TRANSCRIPT_NO_START_CODON,C|upstream_gene_variant|MODIFIER|fadD11|Rv1550|transcript|CCP44314|protein_coding||c.-1985T>C|||||1985|,C|upstream_gene_variant…	0.006871
1752319	0.5	0:5:0:2741	2	65299	PPE21	p.Ser339Gly	5	C|missense_variant|MODERATE|PPE21|Rv1548c|transcript|CCP44312|protein_coding|1/1|c.1015A>G|p.Ser339Gly|1015/2037|1015/2037|339/678||,C|upstream_gene_variant|MODIFIER|fadD11.1|Rv1549|transcript|CCP44313|protein_coding||c.-1191T>C|||||1191|WARNING_TRANSCRIPT_NO_START_CODON,C|upstream_gene_variant|MODIFIER|fadD11|Rv1550|transcript|CCP44314|protein_coding||c.-1397T>C|||||1397|,C|upstream_gene_variant…	0.001562
1752341	0.333333	5:0:2741:0	3	65300	PPE21	p.Asn331Asn	6	A|synonymous_variant|LOW|PPE21|Rv1548c|transcript|CCP44312|protein_coding|1/1|c.993C>T|p.Asn331Asn|993/2037|993/2037|331/678||,A|upstream_gene_variant|MODIFIER|fadD11.1|Rv1549|transcript|CCP44313|protein_coding||c.-1169G>A|||||1169|WARNING_TRANSCRIPT_NO_START_CODON,A|upstream_gene_variant|MODIFIER|fadD11|Rv1550|transcript|CCP44314|protein_coding||c.-1375G>A|||||1375|,A|upstream_gene_variant|MODIF…	0.001874
1752435	0.5	0:2744:0:2	2	65307	PPE21	p.Gly300Asp	2	T|missense_variant|MODERATE|PPE21|Rv1548c|transcript|CCP44312|protein_coding|1/1|c.899G>A|p.Gly300Asp|899/2037|899/2037|300/678||,T|upstream_gene_variant|MODIFIER|fadD11.1|Rv1549|transcript|CCP44313|protein_coding||c.-1075C>T|||||1075|WARNING_TRANSCRIPT_NO_START_CODON,T|upstream_gene_variant|MODIFIER|fadD11|Rv1550|transcript|CCP44314|protein_coding||c.-1281C>T|||||1281|,T|upstream_gene_variant|MO…	0.000625
1752574	0.333333	0:2743:0:3	3	65313	PPE21	p.Asp254Asn	3	T|missense_variant|MODERATE|PPE21|Rv1548c|transcript|CCP44312|protein_coding|1/1|c.760G>A|p.Asp254Asn|760/2037|760/2037|254/678||,T|upstream_gene_variant|MODIFIER|fadD11.1|Rv1549|transcript|CCP44313|protein_coding||c.-936C>T|||||936|WARNING_TRANSCRIPT_NO_START_CODON,T|upstream_gene_variant|MODIFIER|fadD11|Rv1550|transcript|CCP44314|protein_coding||c.-1142C>T|||||1142|,T|upstream_gene_variant|MODI…	0.000937
1752943	0.5	2:0:2744:0	2	65331	PPE21	p.Pro131Ser	2	A|missense_variant|MODERATE|PPE21|Rv1548c|transcript|CCP44312|protein_coding|1/1|c.391C>T|p.Pro131Ser|391/2037|391/2037|131/678||,A|upstream_gene_variant|MODIFIER|fadD11.1|Rv1549|transcript|CCP44313|protein_coding||c.-567G>A|||||567|WARNING_TRANSCRIPT_NO_START_CODON,A|upstream_gene_variant|MODIFIER|fadD11|Rv1550|transcript|CCP44314|protein_coding||c.-773G>A|||||773|,A|upstream_gene_variant|MODIFI…	0.000625
1753168	0.5	2744:0:2:0	2	65338	PPE21	p.Ser56Pro	2	G|missense_variant|MODERATE|PPE21|Rv1548c|transcript|CCP44312|protein_coding|1/1|c.166T>C|p.Ser56Pro|166/2037|166/2037|56/678||,G|upstream_gene_variant|MODIFIER|fadD11.1|Rv1549|transcript|CCP44313|protein_coding||c.-342A>G|||||342|WARNING_TRANSCRIPT_NO_START_CODON,G|upstream_gene_variant|MODIFIER|fadD11|Rv1550|transcript|CCP44314|protein_coding||c.-548A>G|||||548|,G|upstream_gene_variant|MODIFIER…	0.000625
1753348	0.5	0:2744:0:2	2	65344	PPE21		2	T|upstream_gene_variant|MODIFIER|PPE21|Rv1548c|transcript|CCP44312|protein_coding||c.-15G>A|||||15|,T|upstream_gene_variant|MODIFIER|fadD11.1|Rv1549|transcript|CCP44313|protein_coding||c.-162C>T|||||162|WARNING_TRANSCRIPT_NO_START_CODON,T|upstream_gene_variant|MODIFIER|fadD11|Rv1550|transcript|CCP44314|protein_coding||c.-368C>T|||||368|,T|upstream_gene_variant|MODIFIER|plsB1|Rv1551|transcript|CCP…	0.000625
1855734	0.5	0:0:2744:2	2	68578	PE17		2	T|upstream_gene_variant|MODIFIER|lysX|Rv1640c|transcript|CCP44405|protein_coding||c.-3699C>A|||||3699|WARNING_TRANSCRIPT_NO_START_CODON,T|upstream_gene_variant|MODIFIER|Rv1645c|Rv1645c|transcript|CCP44410|protein_coding||c.-280C>A|||||280|,T|upstream_gene_variant|MODIFIER|PE17|Rv1646|transcript|CCP44411|protein_coding||c.-30G>T|||||30|,T|upstream_gene_variant|MODIFIER|Rv1647|Rv1647|transcript|CCP…	0.000625
1855853	0.5	0:0:2743:3	2	68587	PE17	p.Ala30Ala	3	T|synonymous_variant|LOW|PE17|Rv1646|transcript|CCP44411|protein_coding|1/1|c.90G>T|p.Ala30Ala|90/933|90/933|30/310||,T|upstream_gene_variant|MODIFIER|lysX|Rv1640c|transcript|CCP44405|protein_coding||c.-3818C>A|||||3818|WARNING_TRANSCRIPT_NO_START_CODON,T|upstream_gene_variant|MODIFIER|Rv1645c|Rv1645c|transcript|CCP44410|protein_coding||c.-399C>A|||||399|,T|upstream_gene_variant|MODIFIER|Rv1647|R…	0.000937
1855936	0.5	2741:0:5:0	2	68591	PE17	p.Tyr58Cys	5	G|missense_variant|MODERATE|PE17|Rv1646|transcript|CCP44411|protein_coding|1/1|c.173A>G|p.Tyr58Cys|173/933|173/933|58/310||,G|upstream_gene_variant|MODIFIER|lysX|Rv1640c|transcript|CCP44405|protein_coding||c.-3901T>C|||||3901|WARNING_TRANSCRIPT_NO_START_CODON,G|upstream_gene_variant|MODIFIER|Rv1645c|Rv1645c|transcript|CCP44410|protein_coding||c.-482T>C|||||482|,G|upstream_gene_variant|MODIFIER|Rv…	0.001562
1856317	0.5	2:2744:0:0	2	68610	PE17	p.Ala185Glu	2	A|missense_variant|MODERATE|PE17|Rv1646|transcript|CCP44411|protein_coding|1/1|c.554C>A|p.Ala185Glu|554/933|554/933|185/310||,A|upstream_gene_variant|MODIFIER|lysX|Rv1640c|transcript|CCP44405|protein_coding||c.-4282G>T|||||4282|WARNING_TRANSCRIPT_NO_START_CODON,A|upstream_gene_variant|MODIFIER|Rv1645c|Rv1645c|transcript|CCP44410|protein_coding||c.-863G>T|||||863|,A|upstream_gene_variant|MODIFIER|…	0.000625
1862061	0.5	6:2740:0:0	2	68810	PE_PGRS30		6	A|synonymous_variant|LOW|pheT|Rv1650|transcript|CCP44415|protein_coding|1/1|c.2304C>A|p.Gly768Gly|2304/2496|2304/2496|768/831||,A|upstream_gene_variant|MODIFIER|argC|Rv1652|transcript|CCP44417|protein_coding||c.-3515C>A|||||3515|,A|upstream_gene_variant|MODIFIER|argJ|Rv1653|transcript|CCP44418|protein_coding||c.-4570C>A|||||4570|WARNING_TRANSCRIPT_NO_START_CODON,A|downstream_gene_variant|MODIFIER…	0.001874
1862424	0.5	0:2719:0:27	2	68822	PE_PGRS30	p.Gly987Ser	19	T|missense_variant|MODERATE|PE_PGRS30|Rv1651c|transcript|CCP44416|protein_coding|1/1|c.2959G>A|p.Gly987Ser|2959/3036|2959/3036|987/1011||,T|upstream_gene_variant|MODIFIER|argC|Rv1652|transcript|CCP44417|protein_coding||c.-3152C>T|||||3152|,T|upstream_gene_variant|MODIFIER|argJ|Rv1653|transcript|CCP44418|protein_coding||c.-4207C>T|||||4207|WARNING_TRANSCRIPT_NO_START_CODON,T|downstream_gene_varian…	0.005934
1862738	0.5	2:0:2744:0	2	68839	PE_PGRS30	p.Ala882Val	2	A|missense_variant|MODERATE|PE_PGRS30|Rv1651c|transcript|CCP44416|protein_coding|1/1|c.2645C>T|p.Ala882Val|2645/3036|2645/3036|882/1011||,A|upstream_gene_variant|MODIFIER|argC|Rv1652|transcript|CCP44417|protein_coding||c.-2838G>A|||||2838|,A|upstream_gene_variant|MODIFIER|argJ|Rv1653|transcript|CCP44418|protein_coding||c.-3893G>A|||||3893|WARNING_TRANSCRIPT_NO_START_CODON,A|downstream_gene_varian…	0.000625
1862843	0.5	2:0:2744:0	2	68841	PE_PGRS30	p.Ser847Leu	2	A|missense_variant|MODERATE|PE_PGRS30|Rv1651c|transcript|CCP44416|protein_coding|1/1|c.2540C>T|p.Ser847Leu|2540/3036|2540/3036|847/1011||,A|upstream_gene_variant|MODIFIER|argC|Rv1652|transcript|CCP44417|protein_coding||c.-2733G>A|||||2733|,A|upstream_gene_variant|MODIFIER|argJ|Rv1653|transcript|CCP44418|protein_coding||c.-3788G>A|||||3788|WARNING_TRANSCRIPT_NO_START_CODON,A|upstream_gene_variant|…	0.000625
1862895	0.5	2:0:2744:0	2	68842	PE_PGRS30	p.Leu830Phe	2	A|missense_variant|MODERATE|PE_PGRS30|Rv1651c|transcript|CCP44416|protein_coding|1/1|c.2488C>T|p.Leu830Phe|2488/3036|2488/3036|830/1011||,A|upstream_gene_variant|MODIFIER|argC|Rv1652|transcript|CCP44417|protein_coding||c.-2681G>A|||||2681|,A|upstream_gene_variant|MODIFIER|argJ|Rv1653|transcript|CCP44418|protein_coding||c.-3736G>A|||||3736|WARNING_TRANSCRIPT_NO_START_CODON,A|upstream_gene_variant|…	0.000625
1862981	0.5	0:2732:0:14	2	68848	PE_PGRS30	p.Ser801Asn	14	T|missense_variant|MODERATE|PE_PGRS30|Rv1651c|transcript|CCP44416|protein_coding|1/1|c.2402G>A|p.Ser801Asn|2402/3036|2402/3036|801/1011||,T|upstream_gene_variant|MODIFIER|argC|Rv1652|transcript|CCP44417|protein_coding||c.-2595C>T|||||2595|,T|upstream_gene_variant|MODIFIER|argJ|Rv1653|transcript|CCP44418|protein_coding||c.-3650C>T|||||3650|WARNING_TRANSCRIPT_NO_START_CODON,T|upstream_gene_variant|…	0.004372
1863146	0.5	2:0:2744:0	2	68854	PE_PGRS30	p.Ala746Val	2	A|missense_variant|MODERATE|PE_PGRS30|Rv1651c|transcript|CCP44416|protein_coding|1/1|c.2237C>T|p.Ala746Val|2237/3036|2237/3036|746/1011||,A|upstream_gene_variant|MODIFIER|argC|Rv1652|transcript|CCP44417|protein_coding||c.-2430G>A|||||2430|,A|upstream_gene_variant|MODIFIER|argJ|Rv1653|transcript|CCP44418|protein_coding||c.-3485G>A|||||3485|WARNING_TRANSCRIPT_NO_START_CODON,A|upstream_gene_variant|…	0.000625
1863848	0.5	2742:0:4:0	2	68885	PE_PGRS30	p.Leu512Pro	3	G|missense_variant|MODERATE|PE_PGRS30|Rv1651c|transcript|CCP44416|protein_coding|1/1|c.1535T>C|p.Leu512Pro|1535/3036|1535/3036|512/1011||,G|upstream_gene_variant|MODIFIER|argC|Rv1652|transcript|CCP44417|protein_coding||c.-1728A>G|||||1728|,G|upstream_gene_variant|MODIFIER|argJ|Rv1653|transcript|CCP44418|protein_coding||c.-2783A>G|||||2783|WARNING_TRANSCRIPT_NO_START_CODON,G|upstream_gene_variant|…	0.000937
1863967	0.5	0:2744:2:0	2	68888	PE_PGRS30	p.Ala472Ala	2	G|synonymous_variant|LOW|PE_PGRS30|Rv1651c|transcript|CCP44416|protein_coding|1/1|c.1416G>C|p.Ala472Ala|1416/3036|1416/3036|472/1011||,G|upstream_gene_variant|MODIFIER|argC|Rv1652|transcript|CCP44417|protein_coding||c.-1609C>G|||||1609|,G|upstream_gene_variant|MODIFIER|argJ|Rv1653|transcript|CCP44418|protein_coding||c.-2664C>G|||||2664|WARNING_TRANSCRIPT_NO_START_CODON,G|upstream_gene_variant|MOD…	0.000625
1863976	0.333333	2739:1:6:0	6	68889	PE_PGRS30	p.Gly469Gly	6	C|synonymous_variant|LOW|PE_PGRS30|Rv1651c|transcript|CCP44416|protein_coding|1/1|c.1407T>G|p.Gly469Gly|1407/3036|1407/3036|469/1011||,G|synonymous_variant|LOW|PE_PGRS30|Rv1651c|transcript|CCP44416|protein_coding|1/1|c.1407T>C|p.Gly469Gly|1407/3036|1407/3036|469/1011||,C|upstream_gene_variant|MODIFIER|argC|Rv1652|transcript|CCP44417|protein_coding||c.-1600A>C|||||1600|,G|upstream_gene_variant|MOD…	0.001874
1864166	0.5	0:2743:0:3	2	68904	PE_PGRS30	p.Gly406Glu	3	T|missense_variant|MODERATE|PE_PGRS30|Rv1651c|transcript|CCP44416|protein_coding|1/1|c.1217G>A|p.Gly406Glu|1217/3036|1217/3036|406/1011||,T|upstream_gene_variant|MODIFIER|argC|Rv1652|transcript|CCP44417|protein_coding||c.-1410C>T|||||1410|,T|upstream_gene_variant|MODIFIER|argJ|Rv1653|transcript|CCP44418|protein_coding||c.-2465C>T|||||2465|WARNING_TRANSCRIPT_NO_START_CODON,T|upstream_gene_variant|…	0.000937
1864688	0.666667	3:0:2742:1	3	68927	PE_PGRS30	p.Ala232Val	4	A|missense_variant|MODERATE|PE_PGRS30|Rv1651c|transcript|CCP44416|protein_coding|1/1|c.695C>T|p.Ala232Val|695/3036|695/3036|232/1011||,T|missense_variant|MODERATE|PE_PGRS30|Rv1651c|transcript|CCP44416|protein_coding|1/1|c.695C>A|p.Ala232Asp|695/3036|695/3036|232/1011||,A|upstream_gene_variant|MODIFIER|argC|Rv1652|transcript|CCP44417|protein_coding||c.-888G>A|||||888|,T|upstream_gene_variant|MODIF…	0.001249
1864729	0.5	0:2744:0:2	2	68930	PE_PGRS30	p.Gly218Gly	2	T|synonymous_variant|LOW|PE_PGRS30|Rv1651c|transcript|CCP44416|protein_coding|1/1|c.654G>A|p.Gly218Gly|654/3036|654/3036|218/1011||,T|upstream_gene_variant|MODIFIER|argC|Rv1652|transcript|CCP44417|protein_coding||c.-847C>T|||||847|,T|upstream_gene_variant|MODIFIER|argJ|Rv1653|transcript|CCP44418|protein_coding||c.-1902C>T|||||1902|WARNING_TRANSCRIPT_NO_START_CODON,T|upstream_gene_variant|MODIFIER…	0.000625
1864850	0.333333	0:3:2743:0	3	68937	PE_PGRS30	p.Ala178Gly	3	C|missense_variant|MODERATE|PE_PGRS30|Rv1651c|transcript|CCP44416|protein_coding|1/1|c.533C>G|p.Ala178Gly|533/3036|533/3036|178/1011||,C|upstream_gene_variant|MODIFIER|argC|Rv1652|transcript|CCP44417|protein_coding||c.-726G>C|||||726|,C|upstream_gene_variant|MODIFIER|argJ|Rv1653|transcript|CCP44418|protein_coding||c.-1781G>C|||||1781|WARNING_TRANSCRIPT_NO_START_CODON,C|upstream_gene_variant|MODIF…	0.000937
1864892	0.5	0:2743:3:0	2	68942	PE_PGRS30	p.Gly164Ala	3	G|missense_variant|MODERATE|PE_PGRS30|Rv1651c|transcript|CCP44416|protein_coding|1/1|c.491G>C|p.Gly164Ala|491/3036|491/3036|164/1011||,G|upstream_gene_variant|MODIFIER|argC|Rv1652|transcript|CCP44417|protein_coding||c.-684C>G|||||684|,G|upstream_gene_variant|MODIFIER|argJ|Rv1653|transcript|CCP44418|protein_coding||c.-1739C>G|||||1739|WARNING_TRANSCRIPT_NO_START_CODON,G|upstream_gene_variant|MODIF…	0.000937
1864995	0.5	2742:4:0:0	2	68947	PE_PGRS30	p.Ser130Ala	4	C|missense_variant|MODERATE|PE_PGRS30|Rv1651c|transcript|CCP44416|protein_coding|1/1|c.388T>G|p.Ser130Ala|388/3036|388/3036|130/1011||,C|upstream_gene_variant|MODIFIER|argC|Rv1652|transcript|CCP44417|protein_coding||c.-581A>C|||||581|,C|upstream_gene_variant|MODIFIER|argJ|Rv1653|transcript|CCP44418|protein_coding||c.-1636A>C|||||1636|WARNING_TRANSCRIPT_NO_START_CODON,C|upstream_gene_variant|MODIF…	0.001249
1931676	0.5	0:2:0:2744	2	71390	PPE22	p.Thr327Ala	2	C|missense_variant|MODERATE|PPE22|Rv1705c|transcript|CCP44470|protein_coding|1/1|c.979A>G|p.Thr327Ala|979/1158|979/1158|327/385||,C|upstream_gene_variant|MODIFIER|Rv1702c|Rv1702c|transcript|CCP44467|protein_coding||c.-3101A>G|||||3101|,C|upstream_gene_variant|MODIFIER|Rv1703c|Rv1703c|transcript|CCP44468|protein_coding||c.-1955A>G|||||1955|WARNING_TRANSCRIPT_NO_START_CODON,C|upstream_gene_variant|…	0.000625
1931718	0.25	13:2726:7:0	8	71392	PPE22	p.Leu313Val	2542	C|missense_variant|MODERATE|PPE22|Rv1705c|transcript|CCP44470|protein_coding|1/1|c.937C>G|p.Leu313Val|937/1158|937/1158|313/385||,C|upstream_gene_variant|MODIFIER|Rv1702c|Rv1702c|transcript|CCP44467|protein_coding||c.-3143C>G|||||3143|,C|upstream_gene_variant|MODIFIER|Rv1703c|Rv1703c|transcript|CCP44468|protein_coding||c.-1997C>G|||||1997|WARNING_TRANSCRIPT_NO_START_CODON,C|upstream_gene_variant|…	0.793879
1932202	0.5	0:2740:0:6	2	71414	PPE22	p.Met151Ile	6	T|missense_variant|MODERATE|PPE22|Rv1705c|transcript|CCP44470|protein_coding|1/1|c.453G>A|p.Met151Ile|453/1158|453/1158|151/385||,T|upstream_gene_variant|MODIFIER|Rv1702c|Rv1702c|transcript|CCP44467|protein_coding||c.-3627G>A|||||3627|,T|upstream_gene_variant|MODIFIER|Rv1703c|Rv1703c|transcript|CCP44468|protein_coding||c.-2481G>A|||||2481|WARNING_TRANSCRIPT_NO_START_CODON,T|upstream_gene_variant|…	0.001874
1933287	0.5	0:2744:0:2	2	71454	PPE23	p.Ala198Thr	2	T|missense_variant|MODERATE|PPE23|Rv1706c|transcript|CCP44471|protein_coding|1/1|c.592G>A|p.Ala198Thr|592/1185|592/1185|198/394||,T|upstream_gene_variant|MODIFIER|Rv1702c|Rv1702c|transcript|CCP44467|protein_coding||c.-4712G>A|||||4712|,T|upstream_gene_variant|MODIFIER|Rv1703c|Rv1703c|transcript|CCP44468|protein_coding||c.-3566G>A|||||3566|WARNING_TRANSCRIPT_NO_START_CODON,T|upstream_gene_variant|…	0.000625
1933338	0.5	2744:0:2:0	2	71455	PPE23	p.Trp181Arg	2	G|missense_variant|MODERATE|PPE23|Rv1706c|transcript|CCP44471|protein_coding|1/1|c.541T>C|p.Trp181Arg|541/1185|541/1185|181/394||,G|upstream_gene_variant|MODIFIER|Rv1702c|Rv1702c|transcript|CCP44467|protein_coding||c.-4763T>C|||||4763|,G|upstream_gene_variant|MODIFIER|Rv1703c|Rv1703c|transcript|CCP44468|protein_coding||c.-3617T>C|||||3617|WARNING_TRANSCRIPT_NO_START_CODON,G|upstream_gene_variant|…	0.000625
1933493	0.5	2:0:2744:0	2	71464	PPE23	p.Ala129Val	2	A|missense_variant|MODERATE|PPE23|Rv1706c|transcript|CCP44471|protein_coding|1/1|c.386C>T|p.Ala129Val|386/1185|386/1185|129/394||,A|upstream_gene_variant|MODIFIER|Rv1702c|Rv1702c|transcript|CCP44467|protein_coding||c.-4918C>T|||||4918|,A|upstream_gene_variant|MODIFIER|Rv1703c|Rv1703c|transcript|CCP44468|protein_coding||c.-3772C>T|||||3772|WARNING_TRANSCRIPT_NO_START_CODON,A|upstream_gene_variant|…	0.000625
1933538	0.5	0:2744:2:0	2	71465	PPE23	p.Ser114Thr	2	G|missense_variant|MODERATE|PPE23|Rv1706c|transcript|CCP44471|protein_coding|1/1|c.341G>C|p.Ser114Thr|341/1185|341/1185|114/394||,G|upstream_gene_variant|MODIFIER|Rv1702c|Rv1702c|transcript|CCP44467|protein_coding||c.-4963G>C|||||4963|,G|upstream_gene_variant|MODIFIER|Rv1703c|Rv1703c|transcript|CCP44468|protein_coding||c.-3817G>C|||||3817|WARNING_TRANSCRIPT_NO_START_CODON,G|upstream_gene_variant|…	0.000625
1933988	0.5	2744:0:2:0	2	71480	PPE23		3024	A|upstream_gene_variant|MODIFIER|Rv1703c|Rv1703c|transcript|CCP44468|protein_coding||c.-4267C>T|||||4267|WARNING_TRANSCRIPT_NO_START_CODON,A|upstream_gene_variant|MODIFIER|cycA|Rv1704c|transcript|CCP44469|protein_coding||c.-2532C>T|||||2532|,A|upstream_gene_variant|MODIFIER|PPE22|Rv1705c|transcript|CCP44470|protein_coding||c.-1334C>T|||||1334|,A|upstream_gene_variant|MODIFIER|PPE23|Rv1706c|transc…	0.94441
1934020	0.5	2743:0:0:3	2	71481	PPE23		3	T|upstream_gene_variant|MODIFIER|Rv1703c|Rv1703c|transcript|CCP44468|protein_coding||c.-4299T>A|||||4299|WARNING_TRANSCRIPT_NO_START_CODON,T|upstream_gene_variant|MODIFIER|cycA|Rv1704c|transcript|CCP44469|protein_coding||c.-2564T>A|||||2564|,T|upstream_gene_variant|MODIFIER|PPE22|Rv1705c|transcript|CCP44470|protein_coding||c.-1366T>A|||||1366|,T|upstream_gene_variant|MODIFIER|PPE23|Rv1706c|transc…	0.000937
1983613	0.666667	0:2741:3:2	3	73420	PPE24	p.Ser388Thr	5	G|missense_variant|MODERATE|PPE24|Rv1753c|transcript|CCP44519|protein_coding|1/1|c.1163G>C|p.Ser388Thr|1163/3162|1163/3162|388/1053||,T|missense_variant|MODERATE|PPE24|Rv1753c|transcript|CCP44519|protein_coding|1/1|c.1163G>A|p.Ser388Asn|1163/3162|1163/3162|388/1053||,G|upstream_gene_variant|MODIFIER|fadD1|Rv1750c|transcript|CCP44516|protein_coding||c.-4046G>C|||||4046|,T|upstream_gene_variant|MOD…	0.001562
1983630	0.5	2:0:2744:0	2	73422	PPE24	p.Gly382Gly	2	A|synonymous_variant|LOW|PPE24|Rv1753c|transcript|CCP44519|protein_coding|1/1|c.1146C>T|p.Gly382Gly|1146/3162|1146/3162|382/1053||,A|upstream_gene_variant|MODIFIER|fadD1|Rv1750c|transcript|CCP44516|protein_coding||c.-4063C>T|||||4063|,A|downstream_gene_variant|MODIFIER|Rv1751|Rv1751|transcript|CCP44517|protein_coding||c.*2627G>A|||||2627|,A|downstream_gene_variant|MODIFIER|Rv1752|Rv1752|transcrip…	0.000625
1983783	0.5	2:0:2744:0	2	73428	PPE24	p.Val331Val	2	A|synonymous_variant|LOW|PPE24|Rv1753c|transcript|CCP44519|protein_coding|1/1|c.993C>T|p.Val331Val|993/3162|993/3162|331/1053||,A|upstream_gene_variant|MODIFIER|fadD1|Rv1750c|transcript|CCP44516|protein_coding||c.-4216C>T|||||4216|,A|downstream_gene_variant|MODIFIER|Rv1751|Rv1751|transcript|CCP44517|protein_coding||c.*2780G>A|||||2780|,A|downstream_gene_variant|MODIFIER|Rv1752|Rv1752|transcript|C…	0.000625
1983834	0.5	3:0:2743:0	2	73429	PPE24	p.Leu314Leu	3	A|synonymous_variant|LOW|PPE24|Rv1753c|transcript|CCP44519|protein_coding|1/1|c.942C>T|p.Leu314Leu|942/3162|942/3162|314/1053||,A|upstream_gene_variant|MODIFIER|fadD1|Rv1750c|transcript|CCP44516|protein_coding||c.-4267C>T|||||4267|,A|downstream_gene_variant|MODIFIER|Rv1751|Rv1751|transcript|CCP44517|protein_coding||c.*2831G>A|||||2831|,A|downstream_gene_variant|MODIFIER|Rv1752|Rv1752|transcript|C…	0.000937
1984438	0.333333	0:7:0:2739	3	73448	PPE24	p.Asn113Ser	7	C|missense_variant|MODERATE|PPE24|Rv1753c|transcript|CCP44519|protein_coding|1/1|c.338A>G|p.Asn113Ser|338/3162|338/3162|113/1053||,C|upstream_gene_variant|MODIFIER|fadD1|Rv1750c|transcript|CCP44516|protein_coding||c.-4871A>G|||||4871|,C|upstream_gene_variant|MODIFIER|cut1|Rv1758|transcript|CCP44524|protein_coding||c.-4604T>C|||||4604|,C|downstream_gene_variant|MODIFIER|Rv1751|Rv1751|transcript|CC…	0.002186
1984499	0.5	0:3:0:2743	2	73452	PPE24	p.Met93Val	3	C|missense_variant|MODERATE|PPE24|Rv1753c|transcript|CCP44519|protein_coding|1/1|c.277A>G|p.Met93Val|277/3162|277/3162|93/1053||,C|upstream_gene_variant|MODIFIER|fadD1|Rv1750c|transcript|CCP44516|protein_coding||c.-4932A>G|||||4932|,C|upstream_gene_variant|MODIFIER|cut1|Rv1758|transcript|CCP44524|protein_coding||c.-4543T>C|||||4543|,C|downstream_gene_variant|MODIFIER|Rv1751|Rv1751|transcript|CCP4…	0.000937
1984646	0.5	2743:3:0:0	2	73460	PPE24	p.Ser44Ala	3	C|missense_variant|MODERATE|PPE24|Rv1753c|transcript|CCP44519|protein_coding|1/1|c.130T>G|p.Ser44Ala|130/3162|130/3162|44/1053||,C|upstream_gene_variant|MODIFIER|cut1|Rv1758|transcript|CCP44524|protein_coding||c.-4396A>C|||||4396|,C|downstream_gene_variant|MODIFIER|Rv1751|Rv1751|transcript|CCP44517|protein_coding||c.*3643A>C|||||3643|,C|downstream_gene_variant|MODIFIER|Rv1752|Rv1752|transcript|CC…	0.000937
1984727	0.5	0:2743:3:0	2	73462	PPE24	p.Ala17Pro	3	G|missense_variant|MODERATE|PPE24|Rv1753c|transcript|CCP44519|protein_coding|1/1|c.49G>C|p.Ala17Pro|49/3162|49/3162|17/1053||,G|upstream_gene_variant|MODIFIER|cut1|Rv1758|transcript|CCP44524|protein_coding||c.-4315C>G|||||4315|,G|downstream_gene_variant|MODIFIER|Rv1751|Rv1751|transcript|CCP44517|protein_coding||c.*3724C>G|||||3724|,G|downstream_gene_variant|MODIFIER|Rv1752|Rv1752|transcript|CCP44…	0.000937
1984778	0.142857	0:0:20:2726	7	73464	PPE24		20	G|upstream_gene_variant|MODIFIER|PPE24|Rv1753c|transcript|CCP44519|protein_coding||c.-3A>C|||||3|,G|upstream_gene_variant|MODIFIER|cut1|Rv1758|transcript|CCP44524|protein_coding||c.-4264T>G|||||4264|,G|downstream_gene_variant|MODIFIER|Rv1751|Rv1751|transcript|CCP44517|protein_coding||c.*3775T>G|||||3775|,G|downstream_gene_variant|MODIFIER|Rv1752|Rv1752|transcript|CCP44518|protein_coding||c.*3199T…	0.006246
1985153	0.333333	0:2740:0:6	3	73477	PPE24		6	T|synonymous_variant|LOW|Rv1754c|Rv1754c|transcript|CCP44520|protein_coding|1/1|c.1518G>A|p.Ala506Ala|1518/1692|1518/1692|506/563||,T|upstream_gene_variant|MODIFIER|PPE24|Rv1753c|transcript|CCP44519|protein_coding||c.-378G>A|||||378|,T|upstream_gene_variant|MODIFIER|cut1|Rv1758|transcript|CCP44524|protein_coding||c.-3889C>T|||||3889|,T|downstream_gene_variant|MODIFIER|Rv1751|Rv1751|transcript|CCP…	0.001874
1985462	0.333333	0:2742:0:4	3	73484	PPE24		4	T|synonymous_variant|LOW|Rv1754c|Rv1754c|transcript|CCP44520|protein_coding|1/1|c.1209G>A|p.Pro403Pro|1209/1692|1209/1692|403/563||,T|upstream_gene_variant|MODIFIER|PPE24|Rv1753c|transcript|CCP44519|protein_coding||c.-687G>A|||||687|,T|upstream_gene_variant|MODIFIER|cut1|Rv1758|transcript|CCP44524|protein_coding||c.-3580C>T|||||3580|,T|downstream_gene_variant|MODIFIER|Rv1751|Rv1751|transcript|CCP…	0.001249
2000790	0.25	0:0:29:2717	4	73722	PE_PGRS31	p.Ala59Ala	29	G|synonymous_variant|LOW|PE_PGRS31|Rv1768|transcript|CCP44535|protein_coding|1/1|c.177T>G|p.Ala59Ala|177/1857|177/1857|59/618||,G|upstream_gene_variant|MODIFIER|Rv1762c|Rv1762c|transcript|CCP44528|protein_coding||c.-4948A>C|||||4948|,G|upstream_gene_variant|MODIFIER|Rv1765c|Rv1765c|transcript|CCP44531|protein_coding||c.-2275A>C|||||2275|,G|upstream_gene_variant|MODIFIER|Rv1765A|Rv1765A|transcript…	0.009057
2001124	0.5	3:0:2743:0	2	73727	PE_PGRS31	p.Gly171Arg	3	A|missense_variant|MODERATE|PE_PGRS31|Rv1768|transcript|CCP44535|protein_coding|1/1|c.511G>A|p.Gly171Arg|511/1857|511/1857|171/618||,A|upstream_gene_variant|MODIFIER|Rv1765c|Rv1765c|transcript|CCP44531|protein_coding||c.-2609C>T|||||2609|,A|upstream_gene_variant|MODIFIER|Rv1765A|Rv1765A|transcript|CCP44532|protein_coding||c.-1767C>T|||||1767|,A|upstream_gene_variant|MODIFIER|Rv1769|Rv1769|transcr…	0.000937
2001362	0.333333	0:2742:0:4	3	73736	PE_PGRS31	p.Pro250Leu	4	T|missense_variant|MODERATE|PE_PGRS31|Rv1768|transcript|CCP44535|protein_coding|1/1|c.749C>T|p.Pro250Leu|749/1857|749/1857|250/618||,T|upstream_gene_variant|MODIFIER|Rv1765c|Rv1765c|transcript|CCP44531|protein_coding||c.-2847G>A|||||2847|,T|upstream_gene_variant|MODIFIER|Rv1765A|Rv1765A|transcript|CCP44532|protein_coding||c.-2005G>A|||||2005|,T|upstream_gene_variant|MODIFIER|Rv1769|Rv1769|transcr…	0.001249
2001430	0.5	2:0:2744:0	2	73743	PE_PGRS31	p.Ala273Thr	2	A|missense_variant|MODERATE|PE_PGRS31|Rv1768|transcript|CCP44535|protein_coding|1/1|c.817G>A|p.Ala273Thr|817/1857|817/1857|273/618||,A|upstream_gene_variant|MODIFIER|Rv1765c|Rv1765c|transcript|CCP44531|protein_coding||c.-2915C>T|||||2915|,A|upstream_gene_variant|MODIFIER|Rv1765A|Rv1765A|transcript|CCP44532|protein_coding||c.-2073C>T|||||2073|,A|upstream_gene_variant|MODIFIER|Rv1769|Rv1769|transcr…	0.000625
2001447	0.166667	0:2736:0:10	6	73744	PE_PGRS31	p.Phe278Phe	8	T|synonymous_variant|LOW|PE_PGRS31|Rv1768|transcript|CCP44535|protein_coding|1/1|c.834C>T|p.Phe278Phe|834/1857|834/1857|278/618||,T|upstream_gene_variant|MODIFIER|Rv1765c|Rv1765c|transcript|CCP44531|protein_coding||c.-2932G>A|||||2932|,T|upstream_gene_variant|MODIFIER|Rv1765A|Rv1765A|transcript|CCP44532|protein_coding||c.-2090G>A|||||2090|,T|upstream_gene_variant|MODIFIER|Rv1769|Rv1769|transcript…	0.002498
2001766	0.5	4:2742:0:0	2	73755	PE_PGRS31	p.Pro385Thr	4	A|missense_variant|MODERATE|PE_PGRS31|Rv1768|transcript|CCP44535|protein_coding|1/1|c.1153C>A|p.Pro385Thr|1153/1857|1153/1857|385/618||,A|upstream_gene_variant|MODIFIER|Rv1765c|Rv1765c|transcript|CCP44531|protein_coding||c.-3251G>T|||||3251|,A|upstream_gene_variant|MODIFIER|Rv1765A|Rv1765A|transcript|CCP44532|protein_coding||c.-2409G>T|||||2409|,A|upstream_gene_variant|MODIFIER|Rv1769|Rv1769|tran…	0.001249
2025232	0.5	0:0:2:2744	2	74601	PPE25		2	G|upstream_gene_variant|MODIFIER|cyp143|Rv1785c|transcript|CCP44551|protein_coding||c.-604A>C|||||604|,G|upstream_gene_variant|MODIFIER|PPE25|Rv1787|transcript|CCP44553|protein_coding||c.-69T>G|||||69|,G|upstream_gene_variant|MODIFIER|PE18|Rv1788|transcript|CCP44554|protein_coding||c.-1245T>G|||||1245|,G|upstream_gene_variant|MODIFIER|PPE26|Rv1789|transcript|CCP44555|protein_coding||c.-1558T>G|||…	0.000625
2026819	0.5	0:2744:2:0	2	74628	PPE26	p.Val10Val	2	G|synonymous_variant|LOW|PPE26|Rv1789|transcript|CCP44555|protein_coding|1/1|c.30C>G|p.Val10Val|30/1182|30/1182|10/393||,G|upstream_gene_variant|MODIFIER|cyp143|Rv1785c|transcript|CCP44551|protein_coding||c.-2191G>C|||||2191|,G|upstream_gene_variant|MODIFIER|PPE27|Rv1790|transcript|CCP44556|protein_coding||c.-1606C>G|||||1606|,G|upstream_gene_variant|MODIFIER|PE19|Rv1791|transcript|CCP44557|prote…	0.000625
2027030	0.5	131:0:2615:0	2	74636	PPE26	p.Ala81Thr	117	A|missense_variant|MODERATE|PPE26|Rv1789|transcript|CCP44555|protein_coding|1/1|c.241G>A|p.Ala81Thr|241/1182|241/1182|81/393||,A|upstream_gene_variant|MODIFIER|cyp143|Rv1785c|transcript|CCP44551|protein_coding||c.-2402C>T|||||2402|,A|upstream_gene_variant|MODIFIER|PPE27|Rv1790|transcript|CCP44556|protein_coding||c.-1395G>A|||||1395|,A|upstream_gene_variant|MODIFIER|PE19|Rv1791|transcript|CCP44557…	0.03654
2027335	0.5	2:0:2744:0	2	74642	PPE26	p.Gln182Gln	2	A|synonymous_variant|LOW|PPE26|Rv1789|transcript|CCP44555|protein_coding|1/1|c.546G>A|p.Gln182Gln|546/1182|546/1182|182/393||,A|upstream_gene_variant|MODIFIER|cyp143|Rv1785c|transcript|CCP44551|protein_coding||c.-2707C>T|||||2707|,A|upstream_gene_variant|MODIFIER|PPE27|Rv1790|transcript|CCP44556|protein_coding||c.-1090G>A|||||1090|,A|upstream_gene_variant|MODIFIER|PE19|Rv1791|transcript|CCP44557|…	0.000625
2027362	0.5	7:0:0:2739	2	74644	PPE26	p.Gly191Gly	6	A|synonymous_variant|LOW|PPE26|Rv1789|transcript|CCP44555|protein_coding|1/1|c.573T>A|p.Gly191Gly|573/1182|573/1182|191/393||,A|upstream_gene_variant|MODIFIER|cyp143|Rv1785c|transcript|CCP44551|protein_coding||c.-2734A>T|||||2734|,A|upstream_gene_variant|MODIFIER|PPE27|Rv1790|transcript|CCP44556|protein_coding||c.-1063T>A|||||1063|,A|upstream_gene_variant|MODIFIER|PE19|Rv1791|transcript|CCP44557|…	0.001874
2027484	0.5	41:0:2705:0	2	74648	PPE26	p.Gly232Asp	33	A|missense_variant|MODERATE|PPE26|Rv1789|transcript|CCP44555|protein_coding|1/1|c.695G>A|p.Gly232Asp|695/1182|695/1182|232/393||,A|upstream_gene_variant|MODIFIER|cyp143|Rv1785c|transcript|CCP44551|protein_coding||c.-2856C>T|||||2856|,A|upstream_gene_variant|MODIFIER|PPE27|Rv1790|transcript|CCP44556|protein_coding||c.-941G>A|||||941|,A|upstream_gene_variant|MODIFIER|PE19|Rv1791|transcript|CCP44557…	0.010306
2027734	0.25	7:0:2739:0	4	74656	PPE27		7	A|synonymous_variant|LOW|PPE26|Rv1789|transcript|CCP44555|protein_coding|1/1|c.945G>A|p.Leu315Leu|945/1182|945/1182|315/393||,A|upstream_gene_variant|MODIFIER|cyp143|Rv1785c|transcript|CCP44551|protein_coding||c.-3106C>T|||||3106|,A|upstream_gene_variant|MODIFIER|PPE27|Rv1790|transcript|CCP44556|protein_coding||c.-691G>A|||||691|,A|upstream_gene_variant|MODIFIER|PE19|Rv1791|transcript|CCP44557|pr…	0.002186
2027997	0.5	0:2744:0:2	2	74665	PPE26		2	T|upstream_gene_variant|MODIFIER|cyp143|Rv1785c|transcript|CCP44551|protein_coding||c.-3369G>A|||||3369|,T|upstream_gene_variant|MODIFIER|PPE27|Rv1790|transcript|CCP44556|protein_coding||c.-428C>T|||||428|,T|upstream_gene_variant|MODIFIER|PE19|Rv1791|transcript|CCP44557|protein_coding||c.-1907C>T|||||1907|,T|upstream_gene_variant|MODIFIER|esxM|Rv1792|transcript|Rv1792|pseudogene||n.-2350C>T|||||2…	0.000625
2028247	0.333333	31:0:2715:0	3	74675	PPE27		31	A|upstream_gene_variant|MODIFIER|cyp143|Rv1785c|transcript|CCP44551|protein_coding||c.-3619C>T|||||3619|,A|upstream_gene_variant|MODIFIER|PPE27|Rv1790|transcript|CCP44556|protein_coding||c.-178G>A|||||178|,A|upstream_gene_variant|MODIFIER|PE19|Rv1791|transcript|CCP44557|protein_coding||c.-1657G>A|||||1657|,A|upstream_gene_variant|MODIFIER|esxM|Rv1792|transcript|Rv1792|pseudogene||n.-2100G>A|||||2…	0.009681
2028404	0.5	0:2743:0:3	2	74678	PPE27		3	T|upstream_gene_variant|MODIFIER|cyp143|Rv1785c|transcript|CCP44551|protein_coding||c.-3776G>A|||||3776|,T|upstream_gene_variant|MODIFIER|PPE27|Rv1790|transcript|CCP44556|protein_coding||c.-21C>T|||||21|,T|upstream_gene_variant|MODIFIER|PE19|Rv1791|transcript|CCP44557|protein_coding||c.-1500C>T|||||1500|,T|upstream_gene_variant|MODIFIER|esxM|Rv1792|transcript|Rv1792|pseudogene||n.-1943C>T|||||194…	0.000937
2029351	0.5	0:2743:0:3	2	74683	PE19		3	T|synonymous_variant|LOW|PPE27|Rv1790|transcript|CCP44556|protein_coding|1/1|c.927C>T|p.Ser309Ser|927/1053|927/1053|309/350||,T|upstream_gene_variant|MODIFIER|cyp143|Rv1785c|transcript|CCP44551|protein_coding||c.-4723G>A|||||4723|,T|upstream_gene_variant|MODIFIER|PE19|Rv1791|transcript|CCP44557|protein_coding||c.-553C>T|||||553|,T|upstream_gene_variant|MODIFIER|esxM|Rv1792|transcript|Rv1792|pseud…	0.000937
2029604	0.5	2743:3:0:0	2	74693	PPE27		3	C|upstream_gene_variant|MODIFIER|cyp143|Rv1785c|transcript|CCP44551|protein_coding||c.-4976T>G|||||4976|,C|upstream_gene_variant|MODIFIER|PE19|Rv1791|transcript|CCP44557|protein_coding||c.-300A>C|||||300|,C|upstream_gene_variant|MODIFIER|esxM|Rv1792|transcript|Rv1792|pseudogene||n.-743A>C|||||743|,C|upstream_gene_variant|MODIFIER|esxN|Rv1793|transcript|CCP44559|protein_coding||c.-1090A>C|||||1090…	0.000937
2029743	0.5	0:2740:0:6	2	74700	PE19		6	T|upstream_gene_variant|MODIFIER|PE19|Rv1791|transcript|CCP44557|protein_coding||c.-161C>T|||||161|,T|upstream_gene_variant|MODIFIER|esxM|Rv1792|transcript|Rv1792|pseudogene||n.-604C>T|||||604|,T|upstream_gene_variant|MODIFIER|esxN|Rv1793|transcript|CCP44559|protein_coding||c.-951C>T|||||951|,T|upstream_gene_variant|MODIFIER|Rv1794|Rv1794|transcript|CCP44560|protein_coding||c.-1323C>T|||||1323|,T…	0.001874
2039800	0.333333	6:2740:0:0	3	74977	PPE28	p.Arg116Arg	6	A|synonymous_variant|LOW|PPE28|Rv1800|transcript|CCP44566|protein_coding|1/1|c.348C>A|p.Arg116Arg|348/1968|348/1968|116/655||,A|upstream_gene_variant|MODIFIER|PPE29|Rv1801|transcript|CCP44567|protein_coding||c.-2201C>A|||||2201|,A|upstream_gene_variant|MODIFIER|PPE30|Rv1802|transcript|CCP44568|protein_coding||c.-3584C>A|||||3584|,A|downstream_gene_variant|MODIFIER|mycP5|Rv1796|transcript|CCP44562…	0.001874
2040350	0.5	0:0:2:2744	2	74996	PPE28	p.Ser300Ala	2	G|missense_variant|MODERATE|PPE28|Rv1800|transcript|CCP44566|protein_coding|1/1|c.898T>G|p.Ser300Ala|898/1968|898/1968|300/655||,G|upstream_gene_variant|MODIFIER|PPE29|Rv1801|transcript|CCP44567|protein_coding||c.-1651T>G|||||1651|,G|upstream_gene_variant|MODIFIER|PPE30|Rv1802|transcript|CCP44568|protein_coding||c.-3034T>G|||||3034|,G|downstream_gene_variant|MODIFIER|mycP5|Rv1796|transcript|CCP44…	0.000625
2040413	0.5	0:0:2:2744	2	74999	PPE28	p.Ser321Ala	2	G|missense_variant|MODERATE|PPE28|Rv1800|transcript|CCP44566|protein_coding|1/1|c.961T>G|p.Ser321Ala|961/1968|961/1968|321/655||,G|upstream_gene_variant|MODIFIER|PPE29|Rv1801|transcript|CCP44567|protein_coding||c.-1588T>G|||||1588|,G|upstream_gene_variant|MODIFIER|PPE30|Rv1802|transcript|CCP44568|protein_coding||c.-2971T>G|||||2971|,G|downstream_gene_variant|MODIFIER|mycP5|Rv1796|transcript|CCP44…	0.000625
2040632	0.5	2744:0:2:0	2	75008	PPE28	p.Ile394Val	2	G|missense_variant|MODERATE|PPE28|Rv1800|transcript|CCP44566|protein_coding|1/1|c.1180A>G|p.Ile394Val|1180/1968|1180/1968|394/655||,G|upstream_gene_variant|MODIFIER|PPE29|Rv1801|transcript|CCP44567|protein_coding||c.-1369A>G|||||1369|,G|upstream_gene_variant|MODIFIER|PPE30|Rv1802|transcript|CCP44568|protein_coding||c.-2752A>G|||||2752|,G|downstream_gene_variant|MODIFIER|eccE5|Rv1797|transcript|CC…	0.000625
2040764	0.333333	0:2743:0:3	3	75014	PPE28	p.Pro438Ser	3	T|missense_variant|MODERATE|PPE28|Rv1800|transcript|CCP44566|protein_coding|1/1|c.1312C>T|p.Pro438Ser|1312/1968|1312/1968|438/655||,T|upstream_gene_variant|MODIFIER|PPE29|Rv1801|transcript|CCP44567|protein_coding||c.-1237C>T|||||1237|,T|upstream_gene_variant|MODIFIER|PPE30|Rv1802|transcript|CCP44568|protein_coding||c.-2620C>T|||||2620|,T|downstream_gene_variant|MODIFIER|eccE5|Rv1797|transcript|CC…	0.000937
2041230	0.5	2731:0:15:0	2	75031	PPE28	p.Tyr593Cys	15	G|missense_variant|MODERATE|PPE28|Rv1800|transcript|CCP44566|protein_coding|1/1|c.1778A>G|p.Tyr593Cys|1778/1968|1778/1968|593/655||,G|upstream_gene_variant|MODIFIER|PPE29|Rv1801|transcript|CCP44567|protein_coding||c.-771A>G|||||771|,G|upstream_gene_variant|MODIFIER|PPE30|Rv1802|transcript|CCP44568|protein_coding||c.-2154A>G|||||2154|,G|downstream_gene_variant|MODIFIER|eccE5|Rv1797|transcript|CCP4…	0.004685
2041330	0.5	2742:4:0:0	2	75033	PPE29		4	C|synonymous_variant|LOW|PPE28|Rv1800|transcript|CCP44566|protein_coding|1/1|c.1878A>C|p.Ala626Ala|1878/1968|1878/1968|626/655||,C|upstream_gene_variant|MODIFIER|PPE29|Rv1801|transcript|CCP44567|protein_coding||c.-671A>C|||||671|,C|upstream_gene_variant|MODIFIER|PPE30|Rv1802|transcript|CCP44568|protein_coding||c.-2054A>C|||||2054|,C|downstream_gene_variant|MODIFIER|eccE5|Rv1797|transcript|CCP4456…	0.001249
2041339	0.333333	0:3:2743:0	3	75035	PPE29		3	C|synonymous_variant|LOW|PPE28|Rv1800|transcript|CCP44566|protein_coding|1/1|c.1887G>C|p.Thr629Thr|1887/1968|1887/1968|629/655||,C|upstream_gene_variant|MODIFIER|PPE29|Rv1801|transcript|CCP44567|protein_coding||c.-662G>C|||||662|,C|upstream_gene_variant|MODIFIER|PPE30|Rv1802|transcript|CCP44568|protein_coding||c.-2045G>C|||||2045|,C|downstream_gene_variant|MODIFIER|eccE5|Rv1797|transcript|CCP4456…	0.000937
2042356	0.5	0:0:4:2742	2	75077	PPE29	p.Leu119Trp	4	G|missense_variant|MODERATE|PPE29|Rv1801|transcript|CCP44567|protein_coding|1/1|c.356T>G|p.Leu119Trp|356/1272|356/1272|119/423||,G|upstream_gene_variant|MODIFIER|PPE30|Rv1802|transcript|CCP44568|protein_coding||c.-1028T>G|||||1028|,G|downstream_gene_variant|MODIFIER|eccA5|Rv1798|transcript|CCP44564|protein_coding||c.*3824T>G|||||3824|,G|downstream_gene_variant|MODIFIER|lppT|Rv1799|transcript|CCP4…	0.001249
2042503	0.5	2744:0:2:0	2	75085	PPE29	p.Glu168Gly	2	G|missense_variant|MODERATE|PPE29|Rv1801|transcript|CCP44567|protein_coding|1/1|c.503A>G|p.Glu168Gly|503/1272|503/1272|168/423||,G|upstream_gene_variant|MODIFIER|PPE30|Rv1802|transcript|CCP44568|protein_coding||c.-881A>G|||||881|,G|downstream_gene_variant|MODIFIER|eccA5|Rv1798|transcript|CCP44564|protein_coding||c.*3971A>G|||||3971|,G|downstream_gene_variant|MODIFIER|lppT|Rv1799|transcript|CCP445…	0.000625
2042864	0.333333	2739:0:7:0	3	75105	PPE30		7	G|synonymous_variant|LOW|PPE29|Rv1801|transcript|CCP44567|protein_coding|1/1|c.864A>G|p.Lys288Lys|864/1272|864/1272|288/423||,G|upstream_gene_variant|MODIFIER|PPE30|Rv1802|transcript|CCP44568|protein_coding||c.-520A>G|||||520|,G|downstream_gene_variant|MODIFIER|eccA5|Rv1798|transcript|CCP44564|protein_coding||c.*4332A>G|||||4332|,G|downstream_gene_variant|MODIFIER|lppT|Rv1799|transcript|CCP44565|…	0.002186
2043141	0.5	0:2743:0:3	2	75113	PPE29	p.Arg381Cys	3	T|missense_variant|MODERATE|PPE29|Rv1801|transcript|CCP44567|protein_coding|1/1|c.1141C>T|p.Arg381Cys|1141/1272|1141/1272|381/423||,T|upstream_gene_variant|MODIFIER|PPE30|Rv1802|transcript|CCP44568|protein_coding||c.-243C>T|||||243|,T|upstream_gene_variant|MODIFIER|PE20|Rv1806|transcript|CCP44572|protein_coding||c.-4931C>T|||||4931|,T|downstream_gene_variant|MODIFIER|eccA5|Rv1798|transcript|CCP44…	0.000937
2043557	0.5	2744:0:2:0	2	75128	PPE30	p.Gly58Gly	2	G|synonymous_variant|LOW|PPE30|Rv1802|transcript|CCP44568|protein_coding|1/1|c.174A>G|p.Gly58Gly|174/1392|174/1392|58/463||,G|upstream_gene_variant|MODIFIER|PE20|Rv1806|transcript|CCP44572|protein_coding||c.-4515A>G|||||4515|,G|upstream_gene_variant|MODIFIER|PPE31|Rv1807|transcript|CCP44573|protein_coding||c.-4841A>G|||||4841|WARNING_TRANSCRIPT_NO_START_CODON,G|downstream_gene_variant|MODIFIER|lp…	0.000625
2043795	0.5	0:2743:0:3	2	75131	PPE30	p.Arg138Cys	3	T|missense_variant|MODERATE|PPE30|Rv1802|transcript|CCP44568|protein_coding|1/1|c.412C>T|p.Arg138Cys|412/1392|412/1392|138/463||,T|upstream_gene_variant|MODIFIER|PE20|Rv1806|transcript|CCP44572|protein_coding||c.-4277C>T|||||4277|,T|upstream_gene_variant|MODIFIER|PPE31|Rv1807|transcript|CCP44573|protein_coding||c.-4603C>T|||||4603|WARNING_TRANSCRIPT_NO_START_CODON,T|downstream_gene_variant|MODIFI…	0.000937
2043895	0.05	0:2557:0:189	20	75135	PPE30	p.Pro171Leu	166	T|missense_variant|MODERATE|PPE30|Rv1802|transcript|CCP44568|protein_coding|1/1|c.512C>T|p.Pro171Leu|512/1392|512/1392|171/463||,T|upstream_gene_variant|MODIFIER|PE20|Rv1806|transcript|CCP44572|protein_coding||c.-4177C>T|||||4177|,T|upstream_gene_variant|MODIFIER|PPE31|Rv1807|transcript|CCP44573|protein_coding||c.-4503C>T|||||4503|WARNING_TRANSCRIPT_NO_START_CODON,T|downstream_gene_variant|MODIFI…	0.051843
2043901	0.25	10:2736:0:0	4	75136	PPE30	p.Thr173Asn	10	A|missense_variant|MODERATE|PPE30|Rv1802|transcript|CCP44568|protein_coding|1/1|c.518C>A|p.Thr173Asn|518/1392|518/1392|173/463||,A|upstream_gene_variant|MODIFIER|PE20|Rv1806|transcript|CCP44572|protein_coding||c.-4171C>A|||||4171|,A|upstream_gene_variant|MODIFIER|PPE31|Rv1807|transcript|CCP44573|protein_coding||c.-4497C>A|||||4497|WARNING_TRANSCRIPT_NO_START_CODON,A|downstream_gene_variant|MODIFI…	0.003123
2043905	0.5	0:2744:0:2	2	75137	PPE30	p.Asn174Asn	2	T|synonymous_variant|LOW|PPE30|Rv1802|transcript|CCP44568|protein_coding|1/1|c.522C>T|p.Asn174Asn|522/1392|522/1392|174/463||,T|upstream_gene_variant|MODIFIER|PE20|Rv1806|transcript|CCP44572|protein_coding||c.-4167C>T|||||4167|,T|upstream_gene_variant|MODIFIER|PPE31|Rv1807|transcript|CCP44573|protein_coding||c.-4493C>T|||||4493|WARNING_TRANSCRIPT_NO_START_CODON,T|downstream_gene_variant|MODIFIER|…	0.000625
2044417	0.5	0:0:4:2742	2	75154	PPE30	p.Leu345Arg	4	G|missense_variant|MODERATE|PPE30|Rv1802|transcript|CCP44568|protein_coding|1/1|c.1034T>G|p.Leu345Arg|1034/1392|1034/1392|345/463||,G|upstream_gene_variant|MODIFIER|PE20|Rv1806|transcript|CCP44572|protein_coding||c.-3655T>G|||||3655|,G|upstream_gene_variant|MODIFIER|PPE31|Rv1807|transcript|CCP44573|protein_coding||c.-3981T>G|||||3981|WARNING_TRANSCRIPT_NO_START_CODON,G|downstream_gene_variant|MOD…	0.001249
2044456	0.0666667	0:0:147:2599	15	75156	PPE30	p.Leu358Arg	142	G|missense_variant|MODERATE|PPE30|Rv1802|transcript|CCP44568|protein_coding|1/1|c.1073T>G|p.Leu358Arg|1073/1392|1073/1392|358/463||,G|upstream_gene_variant|MODIFIER|PE20|Rv1806|transcript|CCP44572|protein_coding||c.-3616T>G|||||3616|,G|upstream_gene_variant|MODIFIER|PPE31|Rv1807|transcript|CCP44573|protein_coding||c.-3942T>G|||||3942|WARNING_TRANSCRIPT_NO_START_CODON,G|downstream_gene_variant|MOD…	0.044347
2044884	0.5	13:2733:0:0	2	75175	PE_PGRS32		13	A|upstream_gene_variant|MODIFIER|PE20|Rv1806|transcript|CCP44572|protein_coding||c.-3188C>A|||||3188|,A|upstream_gene_variant|MODIFIER|PPE31|Rv1807|transcript|CCP44573|protein_coding||c.-3514C>A|||||3514|WARNING_TRANSCRIPT_NO_START_CODON,A|downstream_gene_variant|MODIFIER|PPE28|Rv1800|transcript|CCP44566|protein_coding||c.*3464C>A|||||3464|,A|downstream_gene_variant|MODIFIER|PPE29|Rv1801|transcri…	0.00406
2044996	0.25	2737:0:9:0	4	75180	PE_PGRS32	p.Val616Ala	9	G|missense_variant|MODERATE|PE_PGRS32|Rv1803c|transcript|CCP44569|protein_coding|1/1|c.1847T>C|p.Val616Ala|1847/1920|1847/1920|616/639||WARNING_TRANSCRIPT_NO_START_CODON,G|upstream_gene_variant|MODIFIER|PE20|Rv1806|transcript|CCP44572|protein_coding||c.-3076A>G|||||3076|,G|upstream_gene_variant|MODIFIER|PPE31|Rv1807|transcript|CCP44573|protein_coding||c.-3402A>G|||||3402|WARNING_TRANSCRIPT_NO_STA…	0.002811
2045310	0.05	22:0:2724:0	20	75189	PPE30		2941	G|synonymous_variant|LOW|PE_PGRS32|Rv1803c|transcript|CCP44569|protein_coding|1/1|c.1533T>C|p.Ile511Ile|1533/1920|1533/1920|511/639||WARNING_TRANSCRIPT_NO_START_CODON,G|upstream_gene_variant|MODIFIER|PE20|Rv1806|transcript|CCP44572|protein_coding||c.-2762A>G|||||2762|,G|upstream_gene_variant|MODIFIER|PPE31|Rv1807|transcript|CCP44573|protein_coding||c.-3088A>G|||||3088|WARNING_TRANSCRIPT_NO_START_…	0.918488
2045777	0.5	0:2:0:2744	2	75208	PE_PGRS32	p.Thr356Ala	2	C|missense_variant|MODERATE|PE_PGRS32|Rv1803c|transcript|CCP44569|protein_coding|1/1|c.1066A>G|p.Thr356Ala|1066/1920|1066/1920|356/639||WARNING_TRANSCRIPT_NO_START_CODON,C|upstream_gene_variant|MODIFIER|PE20|Rv1806|transcript|CCP44572|protein_coding||c.-2295T>C|||||2295|,C|upstream_gene_variant|MODIFIER|PPE31|Rv1807|transcript|CCP44573|protein_coding||c.-2621T>C|||||2621|WARNING_TRANSCRIPT_NO_STA…	0.000625
2046267	0.333333	0:2736:10:0	3	75227	PE_PGRS32	p.Ala192Ala	10	G|synonymous_variant|LOW|PE_PGRS32|Rv1803c|transcript|CCP44569|protein_coding|1/1|c.576G>C|p.Ala192Ala|576/1920|576/1920|192/639||WARNING_TRANSCRIPT_NO_START_CODON,G|upstream_gene_variant|MODIFIER|PE20|Rv1806|transcript|CCP44572|protein_coding||c.-1805C>G|||||1805|,G|upstream_gene_variant|MODIFIER|PPE31|Rv1807|transcript|CCP44573|protein_coding||c.-2131C>G|||||2131|WARNING_TRANSCRIPT_NO_START_COD…	0.003123
2046337	0.25	0:2739:0:7	4	75229	PE_PGRS32	p.Trp169*	7	T|stop_gained|HIGH|PE_PGRS32|Rv1803c|transcript|CCP44569|protein_coding|1/1|c.506G>A|p.Trp169*|506/1920|506/1920|169/639||WARNING_TRANSCRIPT_NO_START_CODON,T|upstream_gene_variant|MODIFIER|PE20|Rv1806|transcript|CCP44572|protein_coding||c.-1735C>T|||||1735|,T|upstream_gene_variant|MODIFIER|PPE31|Rv1807|transcript|CCP44573|protein_coding||c.-2061C>T|||||2061|WARNING_TRANSCRIPT_NO_START_CODON,T|ups…	0.002186
2046372	0.5	2:0:2744:0	2	75232	PE_PGRS32	p.Gly157Gly	2	A|synonymous_variant|LOW|PE_PGRS32|Rv1803c|transcript|CCP44569|protein_coding|1/1|c.471C>T|p.Gly157Gly|471/1920|471/1920|157/639||WARNING_TRANSCRIPT_NO_START_CODON,A|upstream_gene_variant|MODIFIER|PE20|Rv1806|transcript|CCP44572|protein_coding||c.-1700G>A|||||1700|,A|upstream_gene_variant|MODIFIER|PPE31|Rv1807|transcript|CCP44573|protein_coding||c.-2026G>A|||||2026|WARNING_TRANSCRIPT_NO_START_COD…	0.000625
2046432	0.5	2:0:2744:0	2	75235	PE_PGRS32	p.Asn137Asn	2	A|synonymous_variant|LOW|PE_PGRS32|Rv1803c|transcript|CCP44569|protein_coding|1/1|c.411C>T|p.Asn137Asn|411/1920|411/1920|137/639||WARNING_TRANSCRIPT_NO_START_CODON,A|upstream_gene_variant|MODIFIER|PE20|Rv1806|transcript|CCP44572|protein_coding||c.-1640G>A|||||1640|,A|upstream_gene_variant|MODIFIER|PPE31|Rv1807|transcript|CCP44573|protein_coding||c.-1966G>A|||||1966|WARNING_TRANSCRIPT_NO_START_COD…	0.000625
2046585	0.5	0:2743:0:3	2	75240	PE_PGRS32	p.Ala86Ala	3	T|synonymous_variant|LOW|PE_PGRS32|Rv1803c|transcript|CCP44569|protein_coding|1/1|c.258G>A|p.Ala86Ala|258/1920|258/1920|86/639||WARNING_TRANSCRIPT_NO_START_CODON,T|upstream_gene_variant|MODIFIER|PE20|Rv1806|transcript|CCP44572|protein_coding||c.-1487C>T|||||1487|,T|upstream_gene_variant|MODIFIER|PPE31|Rv1807|transcript|CCP44573|protein_coding||c.-1813C>T|||||1813|WARNING_TRANSCRIPT_NO_START_CODON…	0.000937
2046586	0.5	0:0:2743:3	2	75241	PE_PGRS32	p.Ala86Glu	3	T|missense_variant|MODERATE|PE_PGRS32|Rv1803c|transcript|CCP44569|protein_coding|1/1|c.257C>A|p.Ala86Glu|257/1920|257/1920|86/639||WARNING_TRANSCRIPT_NO_START_CODON,T|upstream_gene_variant|MODIFIER|PE20|Rv1806|transcript|CCP44572|protein_coding||c.-1486G>T|||||1486|,T|upstream_gene_variant|MODIFIER|PPE31|Rv1807|transcript|CCP44573|protein_coding||c.-1812G>T|||||1812|WARNING_TRANSCRIPT_NO_START_CO…	0.000937
2046657	0.4	0:2739:2:5	5	75245	PE_PGRS32	p.Gln62His	8	G|missense_variant|MODERATE|PE_PGRS32|Rv1803c|transcript|CCP44569|protein_coding|1/1|c.186G>C|p.Gln62His|186/1920|186/1920|62/639||WARNING_TRANSCRIPT_NO_START_CODON,T|synonymous_variant|LOW|PE_PGRS32|Rv1803c|transcript|CCP44569|protein_coding|1/1|c.186G>A|p.Gln62Gln|186/1920|186/1920|62/639||WARNING_TRANSCRIPT_NO_START_CODON,G|upstream_gene_variant|MODIFIER|PE20|Rv1806|transcript|CCP44572|protein…	0.002498
2048125	0.5	3:0:2743:0	2	75303	PE20	p.Leu18Leu	3	A|synonymous_variant|LOW|PE20|Rv1806|transcript|CCP44572|protein_coding|1/1|c.54G>A|p.Leu18Leu|54/300|54/300|18/99||,A|upstream_gene_variant|MODIFIER|PE_PGRS32|Rv1803c|transcript|CCP44569|protein_coding||c.-1283C>T|||||1283|WARNING_TRANSCRIPT_NO_START_CODON,A|upstream_gene_variant|MODIFIER|Rv1804c|Rv1804c|transcript|CCP44570|protein_coding||c.-776C>T|||||776|,A|upstream_gene_variant|MODIFIER|Rv18…	0.000937
2048235	0.5	0:3:0:2743	2	75309	PE20	p.Phe55Ser	3	C|missense_variant|MODERATE|PE20|Rv1806|transcript|CCP44572|protein_coding|1/1|c.164T>C|p.Phe55Ser|164/300|164/300|55/99||,C|upstream_gene_variant|MODIFIER|PE_PGRS32|Rv1803c|transcript|CCP44569|protein_coding||c.-1393A>G|||||1393|WARNING_TRANSCRIPT_NO_START_CODON,C|upstream_gene_variant|MODIFIER|Rv1804c|Rv1804c|transcript|CCP44570|protein_coding||c.-886A>G|||||886|,C|upstream_gene_variant|MODIFIE…	0.000937
2048381	0.5	0:2744:0:2	2	75315	PE20		2	T|upstream_gene_variant|MODIFIER|PE_PGRS32|Rv1803c|transcript|CCP44569|protein_coding||c.-1539G>A|||||1539|WARNING_TRANSCRIPT_NO_START_CODON,T|upstream_gene_variant|MODIFIER|Rv1804c|Rv1804c|transcript|CCP44570|protein_coding||c.-1032G>A|||||1032|,T|upstream_gene_variant|MODIFIER|Rv1805c|Rv1805c|transcript|CCP44571|protein_coding||c.-347G>A|||||347|,T|upstream_gene_variant|MODIFIER|PPE31|Rv1807|tr…	0.000625
2048633	0.333333	0:2743:3:0	3	75327	PPE31	p.Thr79Ser	3	G|missense_variant|MODERATE|PPE31|Rv1807|transcript|CCP44573|protein_coding|1/1|c.236C>G|p.Thr79Ser|236/1200|236/1200|79/399||WARNING_TRANSCRIPT_NO_START_CODON,G|upstream_gene_variant|MODIFIER|PE_PGRS32|Rv1803c|transcript|CCP44569|protein_coding||c.-1791G>C|||||1791|WARNING_TRANSCRIPT_NO_START_CODON,G|upstream_gene_variant|MODIFIER|Rv1804c|Rv1804c|transcript|CCP44570|protein_coding||c.-1284G>C|||…	0.000937
2049065	0.5	0:2744:0:2	2	75341	PPE31	p.Phe223Ser	3010	C|missense_variant|MODERATE|PPE31|Rv1807|transcript|CCP44573|protein_coding|1/1|c.668T>C|p.Phe223Ser|668/1200|668/1200|223/399||WARNING_TRANSCRIPT_NO_START_CODON,C|upstream_gene_variant|MODIFIER|PE_PGRS32|Rv1803c|transcript|CCP44569|protein_coding||c.-2223A>G|||||2223|WARNING_TRANSCRIPT_NO_START_CODON,C|upstream_gene_variant|MODIFIER|Rv1804c|Rv1804c|transcript|CCP44570|protein_coding||c.-1716A>G|…	0.940037
2049076	0.5	0:2744:2:0	2	75342	PPE31	p.Pro227Ala	2	G|missense_variant|MODERATE|PPE31|Rv1807|transcript|CCP44573|protein_coding|1/1|c.679C>G|p.Pro227Ala|679/1200|679/1200|227/399||WARNING_TRANSCRIPT_NO_START_CODON,G|upstream_gene_variant|MODIFIER|PE_PGRS32|Rv1803c|transcript|CCP44569|protein_coding||c.-2234G>C|||||2234|WARNING_TRANSCRIPT_NO_START_CODON,G|upstream_gene_variant|MODIFIER|Rv1804c|Rv1804c|transcript|CCP44570|protein_coding||c.-1727G>C|…	0.000625
2049784	0.5	2:0:2744:0	2	75370	PPE32		2	A|upstream_gene_variant|MODIFIER|PE_PGRS32|Rv1803c|transcript|CCP44569|protein_coding||c.-2942C>T|||||2942|WARNING_TRANSCRIPT_NO_START_CODON,A|upstream_gene_variant|MODIFIER|Rv1804c|Rv1804c|transcript|CCP44570|protein_coding||c.-2435C>T|||||2435|,A|upstream_gene_variant|MODIFIER|Rv1805c|Rv1805c|transcript|CCP44571|protein_coding||c.-1750C>T|||||1750|,A|upstream_gene_variant|MODIFIER|PPE32|Rv1808|…	0.000625
2049985	0.5	0:4:2742:0	2	75378	PPE32	p.Gly22Ala	4	C|missense_variant|MODERATE|PPE32|Rv1808|transcript|CCP44574|protein_coding|1/1|c.65G>C|p.Gly22Ala|65/1230|65/1230|22/409||,C|upstream_gene_variant|MODIFIER|PE_PGRS32|Rv1803c|transcript|CCP44569|protein_coding||c.-3143C>G|||||3143|WARNING_TRANSCRIPT_NO_START_CODON,C|upstream_gene_variant|MODIFIER|Rv1804c|Rv1804c|transcript|CCP44570|protein_coding||c.-2636C>G|||||2636|,C|upstream_gene_variant|MODI…	0.001249
2050510	0.5	2744:2:0:0	2	75401	PPE32	p.Asp197Ala	2	C|missense_variant|MODERATE|PPE32|Rv1808|transcript|CCP44574|protein_coding|1/1|c.590A>C|p.Asp197Ala|590/1230|590/1230|197/409||,C|upstream_gene_variant|MODIFIER|PE_PGRS32|Rv1803c|transcript|CCP44569|protein_coding||c.-3668T>G|||||3668|WARNING_TRANSCRIPT_NO_START_CODON,C|upstream_gene_variant|MODIFIER|Rv1804c|Rv1804c|transcript|CCP44570|protein_coding||c.-3161T>G|||||3161|,C|upstream_gene_variant…	0.000625
2050569	0.5	13:0:2733:0	2	75402	PPE32	p.Ala217Thr	13	A|missense_variant|MODERATE|PPE32|Rv1808|transcript|CCP44574|protein_coding|1/1|c.649G>A|p.Ala217Thr|649/1230|649/1230|217/409||,A|upstream_gene_variant|MODIFIER|PE_PGRS32|Rv1803c|transcript|CCP44569|protein_coding||c.-3727C>T|||||3727|WARNING_TRANSCRIPT_NO_START_CODON,A|upstream_gene_variant|MODIFIER|Rv1804c|Rv1804c|transcript|CCP44570|protein_coding||c.-3220C>T|||||3220|,A|upstream_gene_variant…	0.00406
2050588	0.5	0:2743:0:3	2	75403	PPE32	p.Thr223Met	3	T|missense_variant|MODERATE|PPE32|Rv1808|transcript|CCP44574|protein_coding|1/1|c.668C>T|p.Thr223Met|668/1230|668/1230|223/409||,T|upstream_gene_variant|MODIFIER|PE_PGRS32|Rv1803c|transcript|CCP44569|protein_coding||c.-3746G>A|||||3746|WARNING_TRANSCRIPT_NO_START_CODON,T|upstream_gene_variant|MODIFIER|Rv1804c|Rv1804c|transcript|CCP44570|protein_coding||c.-3239G>A|||||3239|,T|upstream_gene_variant…	0.000937
2050634	0.5	0:0:3:2743	2	75408	PPE33		3	G|synonymous_variant|LOW|PPE32|Rv1808|transcript|CCP44574|protein_coding|1/1|c.714T>G|p.Thr238Thr|714/1230|714/1230|238/409||,G|upstream_gene_variant|MODIFIER|PE_PGRS32|Rv1803c|transcript|CCP44569|protein_coding||c.-3792A>C|||||3792|WARNING_TRANSCRIPT_NO_START_CODON,G|upstream_gene_variant|MODIFIER|Rv1804c|Rv1804c|transcript|CCP44570|protein_coding||c.-3285A>C|||||3285|,G|upstream_gene_variant|MO…	0.000937
2050770	0.5	3:0:2743:0	2	75410	PPE32	p.Ala284Thr	3	A|missense_variant|MODERATE|PPE32|Rv1808|transcript|CCP44574|protein_coding|1/1|c.850G>A|p.Ala284Thr|850/1230|850/1230|284/409||,A|upstream_gene_variant|MODIFIER|PE_PGRS32|Rv1803c|transcript|CCP44569|protein_coding||c.-3928C>T|||||3928|WARNING_TRANSCRIPT_NO_START_CODON,A|upstream_gene_variant|MODIFIER|Rv1804c|Rv1804c|transcript|CCP44570|protein_coding||c.-3421C>T|||||3421|,A|upstream_gene_variant…	0.000937
2050822	0.5	0:2741:4:1	4	75415	PPE32	p.Gly301Ala	2560	C|missense_variant|MODERATE|PPE32|Rv1808|transcript|CCP44574|protein_coding|1/1|c.902G>C|p.Gly301Ala|902/1230|902/1230|301/409||,T|missense_variant|MODERATE|PPE32|Rv1808|transcript|CCP44574|protein_coding|1/1|c.902G>T|p.Gly301Val|902/1230|902/1230|301/409||,C|upstream_gene_variant|MODIFIER|PE_PGRS32|Rv1803c|transcript|CCP44569|protein_coding||c.-3980C>G|||||3980|WARNING_TRANSCRIPT_NO_START_CODON,…	0.7995
2050840	0.5	0:4:2742:0	2	75416	PPE32	p.Gly307Ala	4	C|missense_variant|MODERATE|PPE32|Rv1808|transcript|CCP44574|protein_coding|1/1|c.920G>C|p.Gly307Ala|920/1230|920/1230|307/409||,C|upstream_gene_variant|MODIFIER|PE_PGRS32|Rv1803c|transcript|CCP44569|protein_coding||c.-3998C>G|||||3998|WARNING_TRANSCRIPT_NO_START_CODON,C|upstream_gene_variant|MODIFIER|Rv1804c|Rv1804c|transcript|CCP44570|protein_coding||c.-3491C>G|||||3491|,C|upstream_gene_variant…	0.001249
2050852	0.5	0:2743:0:3	2	75417	PPE32	p.Thr311Ile	3	T|missense_variant|MODERATE|PPE32|Rv1808|transcript|CCP44574|protein_coding|1/1|c.932C>T|p.Thr311Ile|932/1230|932/1230|311/409||,T|upstream_gene_variant|MODIFIER|PE_PGRS32|Rv1803c|transcript|CCP44569|protein_coding||c.-4010G>A|||||4010|WARNING_TRANSCRIPT_NO_START_CODON,T|upstream_gene_variant|MODIFIER|Rv1804c|Rv1804c|transcript|CCP44570|protein_coding||c.-3503G>A|||||3503|,T|upstream_gene_variant…	0.000937
2050955	0.5	0:2740:0:6	2	75422	PPE33		6	T|synonymous_variant|LOW|PPE32|Rv1808|transcript|CCP44574|protein_coding|1/1|c.1035C>T|p.Gly345Gly|1035/1230|1035/1230|345/409||,T|upstream_gene_variant|MODIFIER|PE_PGRS32|Rv1803c|transcript|CCP44569|protein_coding||c.-4113G>A|||||4113|WARNING_TRANSCRIPT_NO_START_CODON,T|upstream_gene_variant|MODIFIER|Rv1804c|Rv1804c|transcript|CCP44570|protein_coding||c.-3606G>A|||||3606|,T|upstream_gene_variant…	0.001874
2051052	0.333333	4:0:2742:0	3	75427	PPE32	p.Ala378Thr	4	A|missense_variant|MODERATE|PPE32|Rv1808|transcript|CCP44574|protein_coding|1/1|c.1132G>A|p.Ala378Thr|1132/1230|1132/1230|378/409||,A|upstream_gene_variant|MODIFIER|PE_PGRS32|Rv1803c|transcript|CCP44569|protein_coding||c.-4210C>T|||||4210|WARNING_TRANSCRIPT_NO_START_CODON,A|upstream_gene_variant|MODIFIER|Rv1804c|Rv1804c|transcript|CCP44570|protein_coding||c.-3703C>T|||||3703|,A|upstream_gene_vari…	0.001249
2051746	0.5	0:2744:0:2	2	75448	PPE33	p.Ala155Ala	2977	C|synonymous_variant|LOW|PPE33|Rv1809|transcript|CCP44575|protein_coding|1/1|c.465T>C|p.Ala155Ala|465/1407|465/1407|155/468||,C|upstream_gene_variant|MODIFIER|PE_PGRS32|Rv1803c|transcript|CCP44569|protein_coding||c.-4904A>G|||||4904|WARNING_TRANSCRIPT_NO_START_CODON,C|upstream_gene_variant|MODIFIER|Rv1804c|Rv1804c|transcript|CCP44570|protein_coding||c.-4397A>G|||||4397|,C|upstream_gene_variant|MO…	0.929731
2051882	0.5	2743:0:3:0	2	75452	PPE33	p.Thr201Ala	3	G|missense_variant|MODERATE|PPE33|Rv1809|transcript|CCP44575|protein_coding|1/1|c.601A>G|p.Thr201Ala|601/1407|601/1407|201/468||,G|upstream_gene_variant|MODIFIER|Rv1804c|Rv1804c|transcript|CCP44570|protein_coding||c.-4533T>C|||||4533|,G|upstream_gene_variant|MODIFIER|Rv1805c|Rv1805c|transcript|CCP44571|protein_coding||c.-3848T>C|||||3848|,G|upstream_gene_variant|MODIFIER|Rv1810|Rv1810|transcript|…	0.000937
2052022	0.333333	0:27:2719:0	3	75455	PPE33	p.Thr247Thr	27	C|synonymous_variant|LOW|PPE33|Rv1809|transcript|CCP44575|protein_coding|1/1|c.741G>C|p.Thr247Thr|741/1407|741/1407|247/468||,C|upstream_gene_variant|MODIFIER|Rv1804c|Rv1804c|transcript|CCP44570|protein_coding||c.-4673C>G|||||4673|,C|upstream_gene_variant|MODIFIER|Rv1805c|Rv1805c|transcript|CCP44571|protein_coding||c.-3988C>G|||||3988|,C|upstream_gene_variant|MODIFIER|Rv1810|Rv1810|transcript|CCP…	0.008432
2052027	0.5	2743:0:3:0	2	75456	PPE33	p.Tyr249Cys	3	G|missense_variant|MODERATE|PPE33|Rv1809|transcript|CCP44575|protein_coding|1/1|c.746A>G|p.Tyr249Cys|746/1407|746/1407|249/468||,G|upstream_gene_variant|MODIFIER|Rv1804c|Rv1804c|transcript|CCP44570|protein_coding||c.-4678T>C|||||4678|,G|upstream_gene_variant|MODIFIER|Rv1805c|Rv1805c|transcript|CCP44571|protein_coding||c.-3993T>C|||||3993|,G|upstream_gene_variant|MODIFIER|Rv1810|Rv1810|transcript|…	0.000937
2052035	0.5	0:0:2:2744	2	75457	PPE33	p.Val252Leu	3004	T|missense_variant|MODERATE|PPE33|Rv1809|transcript|CCP44575|protein_coding|1/1|c.754G>T|p.Val252Leu|754/1407|754/1407|252/468||,T|upstream_gene_variant|MODIFIER|Rv1804c|Rv1804c|transcript|CCP44570|protein_coding||c.-4686C>A|||||4686|,T|upstream_gene_variant|MODIFIER|Rv1805c|Rv1805c|transcript|CCP44571|protein_coding||c.-4001C>A|||||4001|,T|upstream_gene_variant|MODIFIER|Rv1810|Rv1810|transcript|…	0.938164
2052453	0.5	13:0:2733:0	2	75472	PPE33	p.Gly391Asp	13	A|missense_variant|MODERATE|PPE33|Rv1809|transcript|CCP44575|protein_coding|1/1|c.1172G>A|p.Gly391Asp|1172/1407|1172/1407|391/468||,A|upstream_gene_variant|MODIFIER|Rv1805c|Rv1805c|transcript|CCP44571|protein_coding||c.-4419C>T|||||4419|,A|upstream_gene_variant|MODIFIER|Rv1810|Rv1810|transcript|CCP44576|protein_coding||c.-480G>A|||||480|,A|upstream_gene_variant|MODIFIER|mgtC|Rv1811|transcript|CCP…	0.00406
2052737	0.5	0:2744:0:2	2	75488	PPE33		2	T|upstream_gene_variant|MODIFIER|Rv1805c|Rv1805c|transcript|CCP44571|protein_coding||c.-4703G>A|||||4703|,T|upstream_gene_variant|MODIFIER|Rv1810|Rv1810|transcript|CCP44576|protein_coding||c.-196C>T|||||196|,T|upstream_gene_variant|MODIFIER|mgtC|Rv1811|transcript|CCP44577|protein_coding||c.-706C>T|||||706|,T|upstream_gene_variant|MODIFIER|erg3|Rv1814|transcript|CCP44580|protein_coding||c.-3784C>T…	0.000625
2052740	0.5	2744:0:0:2	2	75489	PPE33		2	T|upstream_gene_variant|MODIFIER|Rv1805c|Rv1805c|transcript|CCP44571|protein_coding||c.-4706T>A|||||4706|,T|upstream_gene_variant|MODIFIER|Rv1810|Rv1810|transcript|CCP44576|protein_coding||c.-193A>T|||||193|,T|upstream_gene_variant|MODIFIER|mgtC|Rv1811|transcript|CCP44577|protein_coding||c.-703A>T|||||703|,T|upstream_gene_variant|MODIFIER|erg3|Rv1814|transcript|CCP44580|protein_coding||c.-3781A>T…	0.000625
2060890	0.5	2744:2:0:0	2	75847	PE_PGRS33		2	C|synonymous_variant|LOW|Rv1817|Rv1817|transcript|CCP44583|protein_coding|1/1|c.1296A>C|p.Val432Val|1296/1464|1296/1464|432/487||,C|upstream_gene_variant|MODIFIER|Rv1813c|Rv1813c|transcript|CCP44579|protein_coding||c.-4778T>G|||||4778|,C|upstream_gene_variant|MODIFIER|ilvG|Rv1820|transcript|CCP44586|protein_coding||c.-3909A>C|||||3909|,C|downstream_gene_variant|MODIFIER|erg3|Rv1814|transcript|CCP…	0.000625
2061336	0.5	0:2744:0:2	2	75870	PE_PGRS33	p.Gly447Ser	2	T|missense_variant|MODERATE|PE_PGRS33|Rv1818c|transcript|CCP44584|protein_coding|1/1|c.1339G>A|p.Gly447Ser|1339/1497|1339/1497|447/498||,T|upstream_gene_variant|MODIFIER|ilvG|Rv1820|transcript|CCP44586|protein_coding||c.-3463C>T|||||3463|,T|downstream_gene_variant|MODIFIER|erg3|Rv1814|transcript|CCP44580|protein_coding||c.*3913C>T|||||3913|,T|downstream_gene_variant|MODIFIER|Rv1815|Rv1815|transcr…	0.000625
2061531	0.5	0:2744:2:0	2	75875	PE_PGRS33	p.Gly382Arg	2	G|missense_variant|MODERATE|PE_PGRS33|Rv1818c|transcript|CCP44584|protein_coding|1/1|c.1144G>C|p.Gly382Arg|1144/1497|1144/1497|382/498||,G|upstream_gene_variant|MODIFIER|ilvG|Rv1820|transcript|CCP44586|protein_coding||c.-3268C>G|||||3268|,G|upstream_gene_variant|MODIFIER|secA2|Rv1821|transcript|CCP44587|protein_coding||c.-4926C>G|||||4926|WARNING_TRANSCRIPT_NO_START_CODON,G|downstream_gene_varian…	0.000625
2061828	0.5	0:0:2744:2	2	75884	PE_PGRS33	p.Leu283Met	2	T|missense_variant|MODERATE|PE_PGRS33|Rv1818c|transcript|CCP44584|protein_coding|1/1|c.847C>A|p.Leu283Met|847/1497|847/1497|283/498||,T|upstream_gene_variant|MODIFIER|ilvG|Rv1820|transcript|CCP44586|protein_coding||c.-2971G>T|||||2971|,T|upstream_gene_variant|MODIFIER|secA2|Rv1821|transcript|CCP44587|protein_coding||c.-4629G>T|||||4629|WARNING_TRANSCRIPT_NO_START_CODON,T|downstream_gene_variant|M…	0.000625
2061958	0.003125	1699:0:1047:0	320	75888	PE_PGRS33	p.Ala239Ala	915	G|synonymous_variant|LOW|PE_PGRS33|Rv1818c|transcript|CCP44584|protein_coding|1/1|c.717T>C|p.Ala239Ala|717/1497|717/1497|239/498||,G|upstream_gene_variant|MODIFIER|ilvG|Rv1820|transcript|CCP44586|protein_coding||c.-2841A>G|||||2841|,G|upstream_gene_variant|MODIFIER|secA2|Rv1821|transcript|CCP44587|protein_coding||c.-4499A>G|||||4499|WARNING_TRANSCRIPT_NO_START_CODON,G|downstream_gene_variant|MODI…	0.285759
2062682	0.5	0:2744:2:0	2	75896	PE_PGRS33		2	G|upstream_gene_variant|MODIFIER|PE_PGRS33|Rv1818c|transcript|CCP44584|protein_coding||c.-8G>C|||||8|,G|upstream_gene_variant|MODIFIER|ilvG|Rv1820|transcript|CCP44586|protein_coding||c.-2117C>G|||||2117|,G|upstream_gene_variant|MODIFIER|secA2|Rv1821|transcript|CCP44587|protein_coding||c.-3775C>G|||||3775|WARNING_TRANSCRIPT_NO_START_CODON,G|downstream_gene_variant|MODIFIER|Rv1815|Rv1815|transcript…	0.000625
2062697	0.666667	0:1:4:2741	3	75897	PE_PGRS33		5	C|upstream_gene_variant|MODIFIER|PE_PGRS33|Rv1818c|transcript|CCP44584|protein_coding||c.-23A>G|||||23|,G|upstream_gene_variant|MODIFIER|PE_PGRS33|Rv1818c|transcript|CCP44584|protein_coding||c.-23A>C|||||23|,C|upstream_gene_variant|MODIFIER|ilvG|Rv1820|transcript|CCP44586|protein_coding||c.-2102T>C|||||2102|,G|upstream_gene_variant|MODIFIER|ilvG|Rv1820|transcript|CCP44586|protein_coding||c.-2102T…	0.001562
2088180	0.25	0:2739:0:7	4	76743	PE_PGRS34	p.Gly447Ser	7	T|missense_variant|MODERATE|PE_PGRS34|Rv1840c|transcript|CCP44606|protein_coding|1/1|c.1339G>A|p.Gly447Ser|1339/1548|1339/1548|447/515||,T|upstream_gene_variant|MODIFIER|Rv1836c|Rv1836c|transcript|CCP44602|protein_coding||c.-3544G>A|||||3544|,T|upstream_gene_variant|MODIFIER|glcB|Rv1837c|transcript|CCP44603|protein_coding||c.-1199G>A|||||1199|,T|upstream_gene_variant|MODIFIER|vapC13|Rv1838c|trans…	0.002186
2088554	0.5	0:2741:0:5	2	76759	PE_PGRS34	p.Gly322Asp	5	T|missense_variant|MODERATE|PE_PGRS34|Rv1840c|transcript|CCP44606|protein_coding|1/1|c.965G>A|p.Gly322Asp|965/1548|965/1548|322/515||,T|upstream_gene_variant|MODIFIER|Rv1836c|Rv1836c|transcript|CCP44602|protein_coding||c.-3918G>A|||||3918|,T|upstream_gene_variant|MODIFIER|glcB|Rv1837c|transcript|CCP44603|protein_coding||c.-1573G>A|||||1573|,T|upstream_gene_variant|MODIFIER|vapC13|Rv1838c|transcri…	0.001562
2088775	0.333333	0:2741:0:5	3	76768	PE_PGRS34	p.Leu248Leu	5	T|synonymous_variant|LOW|PE_PGRS34|Rv1840c|transcript|CCP44606|protein_coding|1/1|c.744G>A|p.Leu248Leu|744/1548|744/1548|248/515||,T|upstream_gene_variant|MODIFIER|Rv1836c|Rv1836c|transcript|CCP44602|protein_coding||c.-4139G>A|||||4139|,T|upstream_gene_variant|MODIFIER|glcB|Rv1837c|transcript|CCP44603|protein_coding||c.-1794G>A|||||1794|,T|upstream_gene_variant|MODIFIER|vapC13|Rv1838c|transcript|…	0.001562
2088894	0.5	0:2742:4:0	2	76770	PE_PGRS34	p.Gly209Arg	3	G|missense_variant|MODERATE|PE_PGRS34|Rv1840c|transcript|CCP44606|protein_coding|1/1|c.625G>C|p.Gly209Arg|625/1548|625/1548|209/515||,G|upstream_gene_variant|MODIFIER|Rv1836c|Rv1836c|transcript|CCP44602|protein_coding||c.-4258G>C|||||4258|,G|upstream_gene_variant|MODIFIER|glcB|Rv1837c|transcript|CCP44603|protein_coding||c.-1913G>C|||||1913|,G|upstream_gene_variant|MODIFIER|vapC13|Rv1838c|transcri…	0.000937
2088950	0.5	0:0:2:2744	2	76772	PE_PGRS34	p.Asn190Thr	2	G|missense_variant|MODERATE|PE_PGRS34|Rv1840c|transcript|CCP44606|protein_coding|1/1|c.569A>C|p.Asn190Thr|569/1548|569/1548|190/515||,G|upstream_gene_variant|MODIFIER|Rv1836c|Rv1836c|transcript|CCP44602|protein_coding||c.-4314A>C|||||4314|,G|upstream_gene_variant|MODIFIER|glcB|Rv1837c|transcript|CCP44603|protein_coding||c.-1969A>C|||||1969|,G|upstream_gene_variant|MODIFIER|vapC13|Rv1838c|transcri…	0.000625
2088973	0.5	0:0:3:2743	2	76773	PE_PGRS34	p.Gly182Gly	3	G|synonymous_variant|LOW|PE_PGRS34|Rv1840c|transcript|CCP44606|protein_coding|1/1|c.546A>C|p.Gly182Gly|546/1548|546/1548|182/515||,G|upstream_gene_variant|MODIFIER|Rv1836c|Rv1836c|transcript|CCP44602|protein_coding||c.-4337A>C|||||4337|,G|upstream_gene_variant|MODIFIER|glcB|Rv1837c|transcript|CCP44603|protein_coding||c.-1992A>C|||||1992|,G|upstream_gene_variant|MODIFIER|vapC13|Rv1838c|transcript|…	0.000937
2088995	0.5	0:2744:0:2	2	76774	PE_PGRS34	p.Gly175Asp	2	T|missense_variant|MODERATE|PE_PGRS34|Rv1840c|transcript|CCP44606|protein_coding|1/1|c.524G>A|p.Gly175Asp|524/1548|524/1548|175/515||,T|upstream_gene_variant|MODIFIER|Rv1836c|Rv1836c|transcript|CCP44602|protein_coding||c.-4359G>A|||||4359|,T|upstream_gene_variant|MODIFIER|glcB|Rv1837c|transcript|CCP44603|protein_coding||c.-2014G>A|||||2014|,T|upstream_gene_variant|MODIFIER|vapC13|Rv1838c|transcri…	0.000625
2089092	0.5	0:2744:0:2	2	76781	PE_PGRS34	p.Gly143Arg	2	T|missense_variant|MODERATE|PE_PGRS34|Rv1840c|transcript|CCP44606|protein_coding|1/1|c.427G>A|p.Gly143Arg|427/1548|427/1548|143/515||,T|upstream_gene_variant|MODIFIER|Rv1836c|Rv1836c|transcript|CCP44602|protein_coding||c.-4456G>A|||||4456|,T|upstream_gene_variant|MODIFIER|glcB|Rv1837c|transcript|CCP44603|protein_coding||c.-2111G>A|||||2111|,T|upstream_gene_variant|MODIFIER|vapC13|Rv1838c|transcri…	0.000625
2089115	0.333333	0:6:0:2740	3	76782	PE_PGRS34	p.Asn135Ser	3	C|missense_variant|MODERATE|PE_PGRS34|Rv1840c|transcript|CCP44606|protein_coding|1/1|c.404A>G|p.Asn135Ser|404/1548|404/1548|135/515||,C|upstream_gene_variant|MODIFIER|Rv1836c|Rv1836c|transcript|CCP44602|protein_coding||c.-4479A>G|||||4479|,C|upstream_gene_variant|MODIFIER|glcB|Rv1837c|transcript|CCP44603|protein_coding||c.-2134A>G|||||2134|,C|upstream_gene_variant|MODIFIER|vapC13|Rv1838c|transcri…	0.000937
2089124	0.5	2744:0:2:0	2	76784	PE_PGRS34	p.Leu132Pro	2	G|missense_variant|MODERATE|PE_PGRS34|Rv1840c|transcript|CCP44606|protein_coding|1/1|c.395T>C|p.Leu132Pro|395/1548|395/1548|132/515||,G|upstream_gene_variant|MODIFIER|Rv1836c|Rv1836c|transcript|CCP44602|protein_coding||c.-4488T>C|||||4488|,G|upstream_gene_variant|MODIFIER|glcB|Rv1837c|transcript|CCP44603|protein_coding||c.-2143T>C|||||2143|,G|upstream_gene_variant|MODIFIER|vapC13|Rv1838c|transcri…	0.000625
2089716	0.5	2:0:2744:0	2	76791	PE_PGRS34		2	A|synonymous_variant|LOW|Rv1841c|Rv1841c|transcript|CCP44607|protein_coding|1/1|c.1003C>T|p.Leu335Leu|1003/1038|1003/1038|335/345||,A|upstream_gene_variant|MODIFIER|glcB|Rv1837c|transcript|CCP44603|protein_coding||c.-2735C>T|||||2735|,A|upstream_gene_variant|MODIFIER|vapC13|Rv1838c|transcript|CCP44604|protein_coding||c.-2064C>T|||||2064|WARNING_TRANSCRIPT_NO_START_CODON,A|upstream_gene_variant|MO…	0.000625
2089960	0.5	0:2744:0:2	2	76798	PE_PGRS34		2	T|synonymous_variant|LOW|Rv1841c|Rv1841c|transcript|CCP44607|protein_coding|1/1|c.759G>A|p.Pro253Pro|759/1038|759/1038|253/345||,T|upstream_gene_variant|MODIFIER|glcB|Rv1837c|transcript|CCP44603|protein_coding||c.-2979G>A|||||2979|,T|upstream_gene_variant|MODIFIER|vapC13|Rv1838c|transcript|CCP44604|protein_coding||c.-2308G>A|||||2308|WARNING_TRANSCRIPT_NO_START_CODON,T|upstream_gene_variant|MODIF…	0.000625
2163186	0.142857	0:0:20:2726	7	79858	PPE34	p.Ser1376Arg	20	G|missense_variant|MODERATE|PPE34|Rv1917c|transcript|CCP44684|protein_coding|1/1|c.4126A>C|p.Ser1376Arg|4126/4380|4126/4380|1376/1459||,G|upstream_gene_variant|MODIFIER|fadB5|Rv1912c|transcript|CCP44679|protein_coding||c.-4095A>C|||||4095|,G|upstream_gene_variant|MODIFIER|Rv1914c|Rv1914c|transcript|CCP44681|protein_coding||c.-2858A>C|||||2858|,G|downstream_gene_variant|MODIFIER|Rv1913|Rv1913|tran…	0.006246
2164254	0.333333	0:2732:0:14	3	79878	PPE34	p.Asp1020Asn	9	T|missense_variant|MODERATE|PPE34|Rv1917c|transcript|CCP44684|protein_coding|1/1|c.3058G>A|p.Asp1020Asn|3058/4380|3058/4380|1020/1459||,T|upstream_gene_variant|MODIFIER|Rv1914c|Rv1914c|transcript|CCP44681|protein_coding||c.-3926G>A|||||3926|,T|downstream_gene_variant|MODIFIER|Rv1913|Rv1913|transcript|CCP44680|protein_coding||c.*4311C>T|||||4311|WARNING_TRANSCRIPT_NO_START_CODON,T|downstream_gene_…	0.002811
2164362	0.5	0:2742:0:4	2	79884	PPE34	p.Gly984Arg	4	T|missense_variant|MODERATE|PPE34|Rv1917c|transcript|CCP44684|protein_coding|1/1|c.2950G>A|p.Gly984Arg|2950/4380|2950/4380|984/1459||,T|upstream_gene_variant|MODIFIER|Rv1914c|Rv1914c|transcript|CCP44681|protein_coding||c.-4034G>A|||||4034|,T|downstream_gene_variant|MODIFIER|Rv1913|Rv1913|transcript|CCP44680|protein_coding||c.*4419C>T|||||4419|WARNING_TRANSCRIPT_NO_START_CODON,T|downstream_gene_va…	0.001249
2164370	0.333333	2743:3:0:0	3	79885	PPE34	p.Val981Gly	3	C|missense_variant|MODERATE|PPE34|Rv1917c|transcript|CCP44684|protein_coding|1/1|c.2942T>G|p.Val981Gly|2942/4380|2942/4380|981/1459||,C|upstream_gene_variant|MODIFIER|Rv1914c|Rv1914c|transcript|CCP44681|protein_coding||c.-4042T>G|||||4042|,C|downstream_gene_variant|MODIFIER|Rv1913|Rv1913|transcript|CCP44680|protein_coding||c.*4427A>C|||||4427|WARNING_TRANSCRIPT_NO_START_CODON,C|downstream_gene_va…	0.000937
2164503	0.5	0:2:0:2744	2	79890	PPE34	p.Asn937Asp	2	C|missense_variant|MODERATE|PPE34|Rv1917c|transcript|CCP44684|protein_coding|1/1|c.2809A>G|p.Asn937Asp|2809/4380|2809/4380|937/1459||,C|upstream_gene_variant|MODIFIER|Rv1914c|Rv1914c|transcript|CCP44681|protein_coding||c.-4175A>G|||||4175|,C|downstream_gene_variant|MODIFIER|Rv1913|Rv1913|transcript|CCP44680|protein_coding||c.*4560T>C|||||4560|WARNING_TRANSCRIPT_NO_START_CODON,C|downstream_gene_va…	0.000625
2164646	0.5	0:2:0:2744	2	79895	PPE34	p.Asn889Ser	2	C|missense_variant|MODERATE|PPE34|Rv1917c|transcript|CCP44684|protein_coding|1/1|c.2666A>G|p.Asn889Ser|2666/4380|2666/4380|889/1459||,C|upstream_gene_variant|MODIFIER|Rv1914c|Rv1914c|transcript|CCP44681|protein_coding||c.-4318A>G|||||4318|,C|downstream_gene_variant|MODIFIER|Rv1913|Rv1913|transcript|CCP44680|protein_coding||c.*4703T>C|||||4703|WARNING_TRANSCRIPT_NO_START_CODON,C|downstream_gene_va…	0.000625
2165286	0.0222222	70:2676:0:0	45	79919	PPE34	p.Ser676Ala	2889	C|missense_variant|MODERATE|PPE34|Rv1917c|transcript|CCP44684|protein_coding|1/1|c.2026T>G|p.Ser676Ala|2026/4380|2026/4380|676/1459||,C|upstream_gene_variant|MODIFIER|Rv1914c|Rv1914c|transcript|CCP44681|protein_coding||c.-4958T>G|||||4958|,C|downstream_gene_variant|MODIFIER|aceAa|Rv1915|transcript|CCP44682|protein_coding||c.*3720A>C|||||3720|,C|downstream_gene_variant|MODIFIER|aceAb|Rv1916|transc…	0.902249
2165601	0.5	2744:2:0:0	2	79921	PPE34	p.Ser571Ala	2	C|missense_variant|MODERATE|PPE34|Rv1917c|transcript|CCP44684|protein_coding|1/1|c.1711T>G|p.Ser571Ala|1711/4380|1711/4380|571/1459||,C|downstream_gene_variant|MODIFIER|aceAa|Rv1915|transcript|CCP44682|protein_coding||c.*4035A>C|||||4035|,C|downstream_gene_variant|MODIFIER|aceAb|Rv1916|transcript|CCP44683|protein_coding||c.*2839A>C|||||2839|,C|downstream_gene_variant|MODIFIER|PPE35|Rv1918c|transc…	0.000625
2165753	0.25	2739:0:7:0	4	79930	PPE34	p.Phe520Ser	7	G|missense_variant|MODERATE|PPE34|Rv1917c|transcript|CCP44684|protein_coding|1/1|c.1559T>C|p.Phe520Ser|1559/4380|1559/4380|520/1459||,G|downstream_gene_variant|MODIFIER|aceAa|Rv1915|transcript|CCP44682|protein_coding||c.*4187A>G|||||4187|,G|downstream_gene_variant|MODIFIER|aceAb|Rv1916|transcript|CCP44683|protein_coding||c.*2991A>G|||||2991|,G|downstream_gene_variant|MODIFIER|PPE35|Rv1918c|transc…	0.002186
2165818	0.5	0:2743:0:3	2	79932	PPE34	p.Ser498Ser	3	T|synonymous_variant|LOW|PPE34|Rv1917c|transcript|CCP44684|protein_coding|1/1|c.1494G>A|p.Ser498Ser|1494/4380|1494/4380|498/1459||,T|downstream_gene_variant|MODIFIER|aceAa|Rv1915|transcript|CCP44682|protein_coding||c.*4252C>T|||||4252|,T|downstream_gene_variant|MODIFIER|aceAb|Rv1916|transcript|CCP44683|protein_coding||c.*3056C>T|||||3056|,T|downstream_gene_variant|MODIFIER|PPE35|Rv1918c|transcrip…	0.000937
2165878	0.666667	0:2:2:2742	3	79935	PPE34	p.Ala478Ala	2	G|synonymous_variant|LOW|PPE34|Rv1917c|transcript|CCP44684|protein_coding|1/1|c.1434A>C|p.Ala478Ala|1434/4380|1434/4380|478/1459||,G|downstream_gene_variant|MODIFIER|aceAa|Rv1915|transcript|CCP44682|protein_coding||c.*4312T>G|||||4312|,G|downstream_gene_variant|MODIFIER|aceAb|Rv1916|transcript|CCP44683|protein_coding||c.*3116T>G|||||3116|,G|downstream_gene_variant|MODIFIER|PPE35|Rv1918c|transcrip…	0.000625
2165886	0.666667	2:3:0:2741	3	79937	PPE34	p.Thr476Ala	3	C|missense_variant|MODERATE|PPE34|Rv1917c|transcript|CCP44684|protein_coding|1/1|c.1426A>G|p.Thr476Ala|1426/4380|1426/4380|476/1459||,C|downstream_gene_variant|MODIFIER|aceAa|Rv1915|transcript|CCP44682|protein_coding||c.*4320T>C|||||4320|,C|downstream_gene_variant|MODIFIER|aceAb|Rv1916|transcript|CCP44683|protein_coding||c.*3124T>C|||||3124|,C|downstream_gene_variant|MODIFIER|PPE35|Rv1918c|transc…	0.000937
2165938	0.0555556	0:2724:0:22	18	79938	PPE34	p.Pro458Pro	22	T|synonymous_variant|LOW|PPE34|Rv1917c|transcript|CCP44684|protein_coding|1/1|c.1374G>A|p.Pro458Pro|1374/4380|1374/4380|458/1459||,T|downstream_gene_variant|MODIFIER|aceAa|Rv1915|transcript|CCP44682|protein_coding||c.*4372C>T|||||4372|,T|downstream_gene_variant|MODIFIER|aceAb|Rv1916|transcript|CCP44683|protein_coding||c.*3176C>T|||||3176|,T|downstream_gene_variant|MODIFIER|PPE35|Rv1918c|transcrip…	0.006871
2165953	0.25	0:5:0:2741	4	79939	PPE34	p.Gly453Gly	2	C|synonymous_variant|LOW|PPE34|Rv1917c|transcript|CCP44684|protein_coding|1/1|c.1359A>G|p.Gly453Gly|1359/4380|1359/4380|453/1459||,C|downstream_gene_variant|MODIFIER|aceAa|Rv1915|transcript|CCP44682|protein_coding||c.*4387T>C|||||4387|,C|downstream_gene_variant|MODIFIER|aceAb|Rv1916|transcript|CCP44683|protein_coding||c.*3191T>C|||||3191|,C|downstream_gene_variant|MODIFIER|PPE35|Rv1918c|transcrip…	0.000625
2165996	0.5	2:0:2744:0	2	79942	PPE34	p.Ser439Phe	2	A|missense_variant|MODERATE|PPE34|Rv1917c|transcript|CCP44684|protein_coding|1/1|c.1316C>T|p.Ser439Phe|1316/4380|1316/4380|439/1459||,A|downstream_gene_variant|MODIFIER|aceAa|Rv1915|transcript|CCP44682|protein_coding||c.*4430G>A|||||4430|,A|downstream_gene_variant|MODIFIER|aceAb|Rv1916|transcript|CCP44683|protein_coding||c.*3234G>A|||||3234|,A|downstream_gene_variant|MODIFIER|PPE35|Rv1918c|transc…	0.000625
2166859	0.666667	0:2742:3:1	3	79972	PPE34	p.Met151Ile	3	G|missense_variant|MODERATE|PPE34|Rv1917c|transcript|CCP44684|protein_coding|1/1|c.453G>C|p.Met151Ile|453/4380|453/4380|151/1459||,T|missense_variant|MODERATE|PPE34|Rv1917c|transcript|CCP44684|protein_coding|1/1|c.453G>A|p.Met151Ile|453/4380|453/4380|151/1459||,G|upstream_gene_variant|MODIFIER|Rv1920|Rv1920|transcript|CCP44687|protein_coding||c.-4764C>G|||||4764|WARNING_TRANSCRIPT_NO_START_CODON,…	0.000937
2167590	0.5	0:4:0:2742	2	80001	PPE35		4	C|upstream_gene_variant|MODIFIER|PPE34|Rv1917c|transcript|CCP44684|protein_coding||c.-279A>G|||||279|,C|upstream_gene_variant|MODIFIER|Rv1920|Rv1920|transcript|CCP44687|protein_coding||c.-4033T>C|||||4033|WARNING_TRANSCRIPT_NO_START_CODON,C|downstream_gene_variant|MODIFIER|aceAb|Rv1916|transcript|CCP44683|protein_coding||c.*4828T>C|||||4828|,C|downstream_gene_variant|MODIFIER|PPE35|Rv1918c|transc…	0.001249
2167669	0.5	2743:3:0:0	2	80005	PPE35	p.Phe982Val	3	C|missense_variant|MODERATE|PPE35|Rv1918c|transcript|CCP44685|protein_coding|1/1|c.2944T>G|p.Phe982Val|2944/2964|2944/2964|982/987||,C|upstream_gene_variant|MODIFIER|PPE34|Rv1917c|transcript|CCP44684|protein_coding||c.-358T>G|||||358|,C|upstream_gene_variant|MODIFIER|Rv1920|Rv1920|transcript|CCP44687|protein_coding||c.-3954A>C|||||3954|WARNING_TRANSCRIPT_NO_START_CODON,C|downstream_gene_variant|M…	0.000937
2167674	0.5	2744:2:0:0	2	80006	PPE35	p.Leu980Arg	2	C|missense_variant|MODERATE|PPE35|Rv1918c|transcript|CCP44685|protein_coding|1/1|c.2939T>G|p.Leu980Arg|2939/2964|2939/2964|980/987||,C|upstream_gene_variant|MODIFIER|PPE34|Rv1917c|transcript|CCP44684|protein_coding||c.-363T>G|||||363|,C|upstream_gene_variant|MODIFIER|Rv1920|Rv1920|transcript|CCP44687|protein_coding||c.-3949A>C|||||3949|WARNING_TRANSCRIPT_NO_START_CODON,C|downstream_gene_variant|M…	0.000625
2167869	0.25	0:2711:0:35	4	80009	PPE35	p.Gly915Glu	30	T|missense_variant|MODERATE|PPE35|Rv1918c|transcript|CCP44685|protein_coding|1/1|c.2744G>A|p.Gly915Glu|2744/2964|2744/2964|915/987||,T|upstream_gene_variant|MODIFIER|PPE34|Rv1917c|transcript|CCP44684|protein_coding||c.-558G>A|||||558|,T|upstream_gene_variant|MODIFIER|Rv1920|Rv1920|transcript|CCP44687|protein_coding||c.-3754C>T|||||3754|WARNING_TRANSCRIPT_NO_START_CODON,T|downstream_gene_variant|M…	0.009369
2167926	0.125	14:0:2732:0	8	80010	PPE35	p.Leu896Ser	2532	G|missense_variant|MODERATE|PPE35|Rv1918c|transcript|CCP44685|protein_coding|1/1|c.2687T>C|p.Leu896Ser|2687/2964|2687/2964|896/987||,G|upstream_gene_variant|MODIFIER|PPE34|Rv1917c|transcript|CCP44684|protein_coding||c.-615T>C|||||615|,G|upstream_gene_variant|MODIFIER|Rv1920|Rv1920|transcript|CCP44687|protein_coding||c.-3697A>G|||||3697|WARNING_TRANSCRIPT_NO_START_CODON,G|downstream_gene_variant|M…	0.790756
2168371	0.5	0:2742:0:4	2	80025	PPE35	p.Ala748Thr	4	T|missense_variant|MODERATE|PPE35|Rv1918c|transcript|CCP44685|protein_coding|1/1|c.2242G>A|p.Ala748Thr|2242/2964|2242/2964|748/987||,T|upstream_gene_variant|MODIFIER|PPE34|Rv1917c|transcript|CCP44684|protein_coding||c.-1060G>A|||||1060|,T|upstream_gene_variant|MODIFIER|Rv1920|Rv1920|transcript|CCP44687|protein_coding||c.-3252C>T|||||3252|WARNING_TRANSCRIPT_NO_START_CODON,T|downstream_gene_variant…	0.001249
2168426	0.5	10:0:2736:0	2	80029	PPE34		10	A|synonymous_variant|LOW|PPE35|Rv1918c|transcript|CCP44685|protein_coding|1/1|c.2187C>T|p.Ile729Ile|2187/2964|2187/2964|729/987||,A|upstream_gene_variant|MODIFIER|PPE34|Rv1917c|transcript|CCP44684|protein_coding||c.-1115C>T|||||1115|,A|upstream_gene_variant|MODIFIER|Rv1920|Rv1920|transcript|CCP44687|protein_coding||c.-3197G>A|||||3197|WARNING_TRANSCRIPT_NO_START_CODON,A|downstream_gene_variant|MO…	0.003123
2168548	0.5	0:0:2:2744	2	80031	PPE35	p.Thr689Pro	2	G|missense_variant|MODERATE|PPE35|Rv1918c|transcript|CCP44685|protein_coding|1/1|c.2065A>C|p.Thr689Pro|2065/2964|2065/2964|689/987||,G|upstream_gene_variant|MODIFIER|PPE34|Rv1917c|transcript|CCP44684|protein_coding||c.-1237A>C|||||1237|,G|upstream_gene_variant|MODIFIER|Rv1920|Rv1920|transcript|CCP44687|protein_coding||c.-3075T>G|||||3075|WARNING_TRANSCRIPT_NO_START_CODON,G|downstream_gene_variant…	0.000625
2168604	0.1	18:0:2728:0	10	80036	PPE35	p.Pro670Leu	18	A|missense_variant|MODERATE|PPE35|Rv1918c|transcript|CCP44685|protein_coding|1/1|c.2009C>T|p.Pro670Leu|2009/2964|2009/2964|670/987||,A|upstream_gene_variant|MODIFIER|PPE34|Rv1917c|transcript|CCP44684|protein_coding||c.-1293C>T|||||1293|,A|upstream_gene_variant|MODIFIER|Rv1920|Rv1920|transcript|CCP44687|protein_coding||c.-3019G>A|||||3019|WARNING_TRANSCRIPT_NO_START_CODON,A|downstream_gene_variant…	0.005621
2168713	0.5	0:2743:0:3	2	80040	PPE35	p.Ala634Thr	3	T|missense_variant|MODERATE|PPE35|Rv1918c|transcript|CCP44685|protein_coding|1/1|c.1900G>A|p.Ala634Thr|1900/2964|1900/2964|634/987||,T|upstream_gene_variant|MODIFIER|PPE34|Rv1917c|transcript|CCP44684|protein_coding||c.-1402G>A|||||1402|,T|upstream_gene_variant|MODIFIER|Rv1920|Rv1920|transcript|CCP44687|protein_coding||c.-2910C>T|||||2910|WARNING_TRANSCRIPT_NO_START_CODON,T|downstream_gene_variant…	0.000937
2168779	0.5	0:2:0:2744	2	80045	PPE35	p.Thr612Ala	2	C|missense_variant|MODERATE|PPE35|Rv1918c|transcript|CCP44685|protein_coding|1/1|c.1834A>G|p.Thr612Ala|1834/2964|1834/2964|612/987||,C|upstream_gene_variant|MODIFIER|PPE34|Rv1917c|transcript|CCP44684|protein_coding||c.-1468A>G|||||1468|,C|upstream_gene_variant|MODIFIER|Rv1920|Rv1920|transcript|CCP44687|protein_coding||c.-2844T>C|||||2844|WARNING_TRANSCRIPT_NO_START_CODON,C|downstream_gene_variant…	0.000625
2168845	0.333333	0:4:0:2742	3	80049	PPE35	p.Thr590Ala	4	C|missense_variant|MODERATE|PPE35|Rv1918c|transcript|CCP44685|protein_coding|1/1|c.1768A>G|p.Thr590Ala|1768/2964|1768/2964|590/987||,C|upstream_gene_variant|MODIFIER|PPE34|Rv1917c|transcript|CCP44684|protein_coding||c.-1534A>G|||||1534|,C|upstream_gene_variant|MODIFIER|Rv1920|Rv1920|transcript|CCP44687|protein_coding||c.-2778T>C|||||2778|WARNING_TRANSCRIPT_NO_START_CODON,C|downstream_gene_variant…	0.001249
2168940	0.5	2744:0:2:0	2	80056	PPE35	p.Leu558Ser	2	G|missense_variant|MODERATE|PPE35|Rv1918c|transcript|CCP44685|protein_coding|1/1|c.1673T>C|p.Leu558Ser|1673/2964|1673/2964|558/987||,G|upstream_gene_variant|MODIFIER|PPE34|Rv1917c|transcript|CCP44684|protein_coding||c.-1629T>C|||||1629|,G|upstream_gene_variant|MODIFIER|Rv1920|Rv1920|transcript|CCP44687|protein_coding||c.-2683A>G|||||2683|WARNING_TRANSCRIPT_NO_START_CODON,G|downstream_gene_variant…	0.000625
2169156	0.5	0:3:2743:0	2	80069	PPE35	p.Thr486Arg	2	C|missense_variant|MODERATE|PPE35|Rv1918c|transcript|CCP44685|protein_coding|1/1|c.1457C>G|p.Thr486Arg|1457/2964|1457/2964|486/987||,C|upstream_gene_variant|MODIFIER|PPE34|Rv1917c|transcript|CCP44684|protein_coding||c.-1845C>G|||||1845|,C|upstream_gene_variant|MODIFIER|Rv1920|Rv1920|transcript|CCP44687|protein_coding||c.-2467G>C|||||2467|WARNING_TRANSCRIPT_NO_START_CODON,C|upstream_gene_variant|M…	0.000625
2169169	0.333333	2724:22:0:0	3	80070	PPE35	p.Leu482Val	21	C|missense_variant|MODERATE|PPE35|Rv1918c|transcript|CCP44685|protein_coding|1/1|c.1444T>G|p.Leu482Val|1444/2964|1444/2964|482/987||,C|upstream_gene_variant|MODIFIER|PPE34|Rv1917c|transcript|CCP44684|protein_coding||c.-1858T>G|||||1858|,C|upstream_gene_variant|MODIFIER|Rv1920|Rv1920|transcript|CCP44687|protein_coding||c.-2454A>C|||||2454|WARNING_TRANSCRIPT_NO_START_CODON,C|upstream_gene_variant|M…	0.006558
2169221	0.5	2743:0:3:0	2	80072	PPE35	p.Ser464Ser	3	G|synonymous_variant|LOW|PPE35|Rv1918c|transcript|CCP44685|protein_coding|1/1|c.1392T>C|p.Ser464Ser|1392/2964|1392/2964|464/987||,G|upstream_gene_variant|MODIFIER|PPE34|Rv1917c|transcript|CCP44684|protein_coding||c.-1910T>C|||||1910|,G|upstream_gene_variant|MODIFIER|Rv1920|Rv1920|transcript|CCP44687|protein_coding||c.-2402A>G|||||2402|WARNING_TRANSCRIPT_NO_START_CODON,G|upstream_gene_variant|MODI…	0.000937
2169323	0.5	5:6:2735:0	4	80081	PPE35	p.Gly430Gly	8	A|synonymous_variant|LOW|PPE35|Rv1918c|transcript|CCP44685|protein_coding|1/1|c.1290C>T|p.Gly430Gly|1290/2964|1290/2964|430/987||,C|synonymous_variant|LOW|PPE35|Rv1918c|transcript|CCP44685|protein_coding|1/1|c.1290C>G|p.Gly430Gly|1290/2964|1290/2964|430/987||,A|upstream_gene_variant|MODIFIER|PPE34|Rv1917c|transcript|CCP44684|protein_coding||c.-2012C>T|||||2012|,C|upstream_gene_variant|MODIFIER|PP…	0.002498
2169494	0.5	10:0:2736:0	2	80085	PPE35	p.Asp373Asp	10	A|synonymous_variant|LOW|PPE35|Rv1918c|transcript|CCP44685|protein_coding|1/1|c.1119C>T|p.Asp373Asp|1119/2964|1119/2964|373/987||,A|upstream_gene_variant|MODIFIER|PPE34|Rv1917c|transcript|CCP44684|protein_coding||c.-2183C>T|||||2183|,A|upstream_gene_variant|MODIFIER|Rv1920|Rv1920|transcript|CCP44687|protein_coding||c.-2129G>A|||||2129|WARNING_TRANSCRIPT_NO_START_CODON,A|upstream_gene_variant|MODI…	0.003123
2169985	0.5	0:2742:0:4	2	80110	PPE35	p.Ala210Thr	4	T|missense_variant|MODERATE|PPE35|Rv1918c|transcript|CCP44685|protein_coding|1/1|c.628G>A|p.Ala210Thr|628/2964|628/2964|210/987||,T|upstream_gene_variant|MODIFIER|PPE34|Rv1917c|transcript|CCP44684|protein_coding||c.-2674G>A|||||2674|,T|upstream_gene_variant|MODIFIER|Rv1920|Rv1920|transcript|CCP44687|protein_coding||c.-1638C>T|||||1638|WARNING_TRANSCRIPT_NO_START_CODON,T|upstream_gene_variant|MODI…	0.001249
2170035	0.5	2744:0:2:0	2	80111	PPE35	p.Val193Ala	2	G|missense_variant|MODERATE|PPE35|Rv1918c|transcript|CCP44685|protein_coding|1/1|c.578T>C|p.Val193Ala|578/2964|578/2964|193/987||,G|upstream_gene_variant|MODIFIER|PPE34|Rv1917c|transcript|CCP44684|protein_coding||c.-2724T>C|||||2724|,G|upstream_gene_variant|MODIFIER|Rv1920|Rv1920|transcript|CCP44687|protein_coding||c.-1588A>G|||||1588|WARNING_TRANSCRIPT_NO_START_CODON,G|upstream_gene_variant|MODI…	0.000625
2170113	0.142857	0:0:2734:12	7	80117	PPE35	p.Ala167Glu	8	T|missense_variant|MODERATE|PPE35|Rv1918c|transcript|CCP44685|protein_coding|1/1|c.500C>A|p.Ala167Glu|500/2964|500/2964|167/987||,T|upstream_gene_variant|MODIFIER|PPE34|Rv1917c|transcript|CCP44684|protein_coding||c.-2802C>A|||||2802|,T|upstream_gene_variant|MODIFIER|Rv1920|Rv1920|transcript|CCP44687|protein_coding||c.-1510G>T|||||1510|WARNING_TRANSCRIPT_NO_START_CODON,T|upstream_gene_variant|MODI…	0.002498
2170623	0.5	0:2743:0:3	2	80139	PPE35		3	T|upstream_gene_variant|MODIFIER|PPE34|Rv1917c|transcript|CCP44684|protein_coding||c.-3312G>A|||||3312|,T|upstream_gene_variant|MODIFIER|PPE35|Rv1918c|transcript|CCP44685|protein_coding||c.-11G>A|||||11|,T|upstream_gene_variant|MODIFIER|Rv1920|Rv1920|transcript|CCP44687|protein_coding||c.-1000C>T|||||1000|WARNING_TRANSCRIPT_NO_START_CODON,T|upstream_gene_variant|MODIFIER|Rv1922|Rv1922|transcript|…	0.000937
2170720	0.5	0:2:0:2744	2	80144	PPE35		2	C|upstream_gene_variant|MODIFIER|PPE34|Rv1917c|transcript|CCP44684|protein_coding||c.-3409A>G|||||3409|,C|upstream_gene_variant|MODIFIER|PPE35|Rv1918c|transcript|CCP44685|protein_coding||c.-108A>G|||||108|,C|upstream_gene_variant|MODIFIER|Rv1920|Rv1920|transcript|CCP44687|protein_coding||c.-903T>C|||||903|WARNING_TRANSCRIPT_NO_START_CODON,C|upstream_gene_variant|MODIFIER|Rv1922|Rv1922|transcript|…	0.000625
2170787	0.666667	2743:1:2:0	3	80150	PPE35		3	C|upstream_gene_variant|MODIFIER|PPE34|Rv1917c|transcript|CCP44684|protein_coding||c.-3476T>G|||||3476|,G|upstream_gene_variant|MODIFIER|PPE34|Rv1917c|transcript|CCP44684|protein_coding||c.-3476T>C|||||3476|,C|upstream_gene_variant|MODIFIER|PPE35|Rv1918c|transcript|CCP44685|protein_coding||c.-175T>G|||||175|,G|upstream_gene_variant|MODIFIER|PPE35|Rv1918c|transcript|CCP44685|protein_coding||c.-175…	0.000937
2170792	0.5	2744:0:2:0	2	80153	PPE35		2	G|upstream_gene_variant|MODIFIER|PPE34|Rv1917c|transcript|CCP44684|protein_coding||c.-3481T>C|||||3481|,G|upstream_gene_variant|MODIFIER|PPE35|Rv1918c|transcript|CCP44685|protein_coding||c.-180T>C|||||180|,G|upstream_gene_variant|MODIFIER|Rv1920|Rv1920|transcript|CCP44687|protein_coding||c.-831A>G|||||831|WARNING_TRANSCRIPT_NO_START_CODON,G|upstream_gene_variant|MODIFIER|Rv1922|Rv1922|transcript|…	0.000625
2226211	0.5	2:0:2744:0	2	82398	PE_PGRS35		2	A|upstream_gene_variant|MODIFIER|Rv1979c|Rv1979c|transcript|CCP44748|protein_coding||c.-3047C>T|||||3047|WARNING_TRANSCRIPT_NO_START_CODON,A|upstream_gene_variant|MODIFIER|mpt64|Rv1980c|transcript|CCP44749|protein_coding||c.-2182C>T|||||2182|WARNING_TRANSCRIPT_NO_START_CODON,A|upstream_gene_variant|MODIFIER|nrdF1|Rv1981c|transcript|CCP44750|protein_coding||c.-1023C>T|||||1023|,A|upstream_gene_var…	0.000625
2226215	0.5	2743:3:0:0	2	82399	PE_PGRS35		3	C|upstream_gene_variant|MODIFIER|Rv1979c|Rv1979c|transcript|CCP44748|protein_coding||c.-3051T>G|||||3051|WARNING_TRANSCRIPT_NO_START_CODON,C|upstream_gene_variant|MODIFIER|mpt64|Rv1980c|transcript|CCP44749|protein_coding||c.-2186T>G|||||2186|WARNING_TRANSCRIPT_NO_START_CODON,C|upstream_gene_variant|MODIFIER|nrdF1|Rv1981c|transcript|CCP44750|protein_coding||c.-1027T>G|||||1027|,C|upstream_gene_var…	0.000937
2226387	0.5	4:0:2742:0	2	82408	PE_PGRS35	p.Ser48Ser	4	A|synonymous_variant|LOW|PE_PGRS35|Rv1983|transcript|CCP44753|protein_coding|1/1|c.144G>A|p.Ser48Ser|144/1677|144/1677|48/558||WARNING_TRANSCRIPT_NO_START_CODON,A|upstream_gene_variant|MODIFIER|Rv1979c|Rv1979c|transcript|CCP44748|protein_coding||c.-3223C>T|||||3223|WARNING_TRANSCRIPT_NO_START_CODON,A|upstream_gene_variant|MODIFIER|mpt64|Rv1980c|transcript|CCP44749|protein_coding||c.-2358C>T|||||2…	0.001249
2226492	0.2	0:0:2734:12	5	82411	PE_PGRS35	p.Ala83Ala	10	T|synonymous_variant|LOW|PE_PGRS35|Rv1983|transcript|CCP44753|protein_coding|1/1|c.249G>T|p.Ala83Ala|249/1677|249/1677|83/558||WARNING_TRANSCRIPT_NO_START_CODON,T|upstream_gene_variant|MODIFIER|Rv1979c|Rv1979c|transcript|CCP44748|protein_coding||c.-3328C>A|||||3328|WARNING_TRANSCRIPT_NO_START_CODON,T|upstream_gene_variant|MODIFIER|mpt64|Rv1980c|transcript|CCP44749|protein_coding||c.-2463C>A|||||2…	0.003123
2226786	0.5	0:2742:0:4	2	82426	PE_PGRS35	p.Pro181Pro	4	T|synonymous_variant|LOW|PE_PGRS35|Rv1983|transcript|CCP44753|protein_coding|1/1|c.543C>T|p.Pro181Pro|543/1677|543/1677|181/558||WARNING_TRANSCRIPT_NO_START_CODON,T|upstream_gene_variant|MODIFIER|Rv1979c|Rv1979c|transcript|CCP44748|protein_coding||c.-3622G>A|||||3622|WARNING_TRANSCRIPT_NO_START_CODON,T|upstream_gene_variant|MODIFIER|mpt64|Rv1980c|transcript|CCP44749|protein_coding||c.-2757G>A||||…	0.001249
2226875	0.5	0:61:2685:0	2	82429	PE_PGRS35	p.Gly211Ala	58	C|missense_variant|MODERATE|PE_PGRS35|Rv1983|transcript|CCP44753|protein_coding|1/1|c.632G>C|p.Gly211Ala|632/1677|632/1677|211/558||WARNING_TRANSCRIPT_NO_START_CODON,C|upstream_gene_variant|MODIFIER|Rv1979c|Rv1979c|transcript|CCP44748|protein_coding||c.-3711C>G|||||3711|WARNING_TRANSCRIPT_NO_START_CODON,C|upstream_gene_variant|MODIFIER|mpt64|Rv1980c|transcript|CCP44749|protein_coding||c.-2846C>G|…	0.018114
2227193	0.5	0:2:0:2744	2	82441	PE_PGRS35	p.Leu317Pro	2	C|missense_variant|MODERATE|PE_PGRS35|Rv1983|transcript|CCP44753|protein_coding|1/1|c.950T>C|p.Leu317Pro|950/1677|950/1677|317/558||WARNING_TRANSCRIPT_NO_START_CODON,C|upstream_gene_variant|MODIFIER|Rv1979c|Rv1979c|transcript|CCP44748|protein_coding||c.-4029A>G|||||4029|WARNING_TRANSCRIPT_NO_START_CODON,C|upstream_gene_variant|MODIFIER|mpt64|Rv1980c|transcript|CCP44749|protein_coding||c.-3164A>G|…	0.000625
2227618	0.333333	0:5:0:2741	3	82456	PE_PGRS35	p.Tyr459His	5	C|missense_variant|MODERATE|PE_PGRS35|Rv1983|transcript|CCP44753|protein_coding|1/1|c.1375T>C|p.Tyr459His|1375/1677|1375/1677|459/558||WARNING_TRANSCRIPT_NO_START_CODON,C|upstream_gene_variant|MODIFIER|Rv1979c|Rv1979c|transcript|CCP44748|protein_coding||c.-4454A>G|||||4454|WARNING_TRANSCRIPT_NO_START_CODON,C|upstream_gene_variant|MODIFIER|mpt64|Rv1980c|transcript|CCP44749|protein_coding||c.-3589A…	0.001562
2227703	0.5	0:7:0:2739	2	82461	PE_PGRS35	p.Val487Ala	3	C|missense_variant|MODERATE|PE_PGRS35|Rv1983|transcript|CCP44753|protein_coding|1/1|c.1460T>C|p.Val487Ala|1460/1677|1460/1677|487/558||WARNING_TRANSCRIPT_NO_START_CODON,C|upstream_gene_variant|MODIFIER|Rv1979c|Rv1979c|transcript|CCP44748|protein_coding||c.-4539A>G|||||4539|WARNING_TRANSCRIPT_NO_START_CODON,C|upstream_gene_variant|MODIFIER|mpt64|Rv1980c|transcript|CCP44749|protein_coding||c.-3674A…	0.000937
2227763	0.5	0:0:2743:3	2	82465	PE_PGRS35	p.Gly507Val	3	T|missense_variant|MODERATE|PE_PGRS35|Rv1983|transcript|CCP44753|protein_coding|1/1|c.1520G>T|p.Gly507Val|1520/1677|1520/1677|507/558||WARNING_TRANSCRIPT_NO_START_CODON,T|upstream_gene_variant|MODIFIER|Rv1979c|Rv1979c|transcript|CCP44748|protein_coding||c.-4599C>A|||||4599|WARNING_TRANSCRIPT_NO_START_CODON,T|upstream_gene_variant|MODIFIER|mpt64|Rv1980c|transcript|CCP44749|protein_coding||c.-3734C…	0.000937
2357396	0.5	2:0:2744:0	2	87560	PE21		2	A|upstream_gene_variant|MODIFIER|tatC|Rv2093c|transcript|CCP44868|protein_coding||c.-4367C>T|||||4367|WARNING_TRANSCRIPT_NO_START_CODON,A|upstream_gene_variant|MODIFIER|tatA|Rv2094c|transcript|CCP44869|protein_coding||c.-4099C>T|||||4099|WARNING_TRANSCRIPT_NO_START_CODON,A|upstream_gene_variant|MODIFIER|pafC|Rv2095c|transcript|CCP44870|protein_coding||c.-3081C>T|||||3081|,A|upstream_gene_variant|…	0.000625
2357623	0.333333	0:13:0:2733	3	87565	PE21		8	C|upstream_gene_variant|MODIFIER|tatC|Rv2093c|transcript|CCP44868|protein_coding||c.-4594A>G|||||4594|WARNING_TRANSCRIPT_NO_START_CODON,C|upstream_gene_variant|MODIFIER|tatA|Rv2094c|transcript|CCP44869|protein_coding||c.-4326A>G|||||4326|WARNING_TRANSCRIPT_NO_START_CODON,C|upstream_gene_variant|MODIFIER|pafC|Rv2095c|transcript|CCP44870|protein_coding||c.-3308A>G|||||3308|,C|upstream_gene_variant|…	0.002498
2357659	0.5	0:2744:0:2	2	87568	PE21		2	T|upstream_gene_variant|MODIFIER|tatC|Rv2093c|transcript|CCP44868|protein_coding||c.-4630G>A|||||4630|WARNING_TRANSCRIPT_NO_START_CODON,T|upstream_gene_variant|MODIFIER|tatA|Rv2094c|transcript|CCP44869|protein_coding||c.-4362G>A|||||4362|WARNING_TRANSCRIPT_NO_START_CODON,T|upstream_gene_variant|MODIFIER|pafC|Rv2095c|transcript|CCP44870|protein_coding||c.-3344G>A|||||3344|,T|upstream_gene_variant|…	0.000625
2357715	0.333333	0:4:0:2742	3	87570	PE21		4	C|upstream_gene_variant|MODIFIER|tatC|Rv2093c|transcript|CCP44868|protein_coding||c.-4686A>G|||||4686|WARNING_TRANSCRIPT_NO_START_CODON,C|upstream_gene_variant|MODIFIER|tatA|Rv2094c|transcript|CCP44869|protein_coding||c.-4418A>G|||||4418|WARNING_TRANSCRIPT_NO_START_CODON,C|upstream_gene_variant|MODIFIER|pafC|Rv2095c|transcript|CCP44870|protein_coding||c.-3400A>G|||||3400|,C|upstream_gene_variant|…	0.001249
2358114	0.25	0:2728:18:0	4	87581	PE_PGRS36		13	G|upstream_gene_variant|MODIFIER|tatA|Rv2094c|transcript|CCP44869|protein_coding||c.-4817G>C|||||4817|WARNING_TRANSCRIPT_NO_START_CODON,G|upstream_gene_variant|MODIFIER|pafC|Rv2095c|transcript|CCP44870|protein_coding||c.-3799G>C|||||3799|,G|upstream_gene_variant|MODIFIER|pafB|Rv2096c|transcript|CCP44871|protein_coding||c.-2804G>C|||||2804|,G|upstream_gene_variant|MODIFIER|pafA|Rv2097c|transcript|…	0.00406
2358262	0.5	2744:0:2:0	2	87588	PE21		2	G|upstream_gene_variant|MODIFIER|tatA|Rv2094c|transcript|CCP44869|protein_coding||c.-4965T>C|||||4965|WARNING_TRANSCRIPT_NO_START_CODON,G|upstream_gene_variant|MODIFIER|pafC|Rv2095c|transcript|CCP44870|protein_coding||c.-3947T>C|||||3947|,G|upstream_gene_variant|MODIFIER|pafB|Rv2096c|transcript|CCP44871|protein_coding||c.-2952T>C|||||2952|,G|upstream_gene_variant|MODIFIER|pafA|Rv2097c|transcript|…	0.000625
2367270	0.5	0:2740:0:6	2	87860	PE22		6	T|upstream_gene_variant|MODIFIER|vapC37|Rv2103c|transcript|CCP44878|protein_coding||c.-2750G>A|||||2750|,T|upstream_gene_variant|MODIFIER|vapB37|Rv2104c|transcript|CCP44879|protein_coding||c.-2489G>A|||||2489|,T|upstream_gene_variant|MODIFIER|PE22|Rv2107|transcript|CCP44882|protein_coding||c.-89C>T|||||89|,T|upstream_gene_variant|MODIFIER|PPE36|Rv2108|transcript|CCP44883|protein_coding||c.-441C>T…	0.001874
2367357	0.5	2722:24:0:0	2	87867	PE22		20	C|upstream_gene_variant|MODIFIER|vapC37|Rv2103c|transcript|CCP44878|protein_coding||c.-2837T>G|||||2837|,C|upstream_gene_variant|MODIFIER|vapB37|Rv2104c|transcript|CCP44879|protein_coding||c.-2576T>G|||||2576|,C|upstream_gene_variant|MODIFIER|PE22|Rv2107|transcript|CCP44882|protein_coding||c.-2A>C|||||2|,C|upstream_gene_variant|MODIFIER|PPE36|Rv2108|transcript|CCP44883|protein_coding||c.-354A>C||…	0.006246
2367365	0.5	0:3:0:2743	2	87868	PE22	p.Phe3Leu	3	C|missense_variant|MODERATE|PE22|Rv2107|transcript|CCP44882|protein_coding|1/1|c.7T>C|p.Phe3Leu|7/297|7/297|3/98||,C|upstream_gene_variant|MODIFIER|vapC37|Rv2103c|transcript|CCP44878|protein_coding||c.-2845A>G|||||2845|,C|upstream_gene_variant|MODIFIER|vapB37|Rv2104c|transcript|CCP44879|protein_coding||c.-2584A>G|||||2584|,C|upstream_gene_variant|MODIFIER|PPE36|Rv2108|transcript|CCP44883|protein_…	0.000937
2367399	0.5	2:2744:0:0	2	87870	PE22	p.Ala14Glu	2	A|missense_variant|MODERATE|PE22|Rv2107|transcript|CCP44882|protein_coding|1/1|c.41C>A|p.Ala14Glu|41/297|41/297|14/98||,A|upstream_gene_variant|MODIFIER|vapC37|Rv2103c|transcript|CCP44878|protein_coding||c.-2879G>T|||||2879|,A|upstream_gene_variant|MODIFIER|vapB37|Rv2104c|transcript|CCP44879|protein_coding||c.-2618G>T|||||2618|,A|upstream_gene_variant|MODIFIER|PPE36|Rv2108|transcript|CCP44883|pro…	0.000625
2367457	0.333333	0:2739:0:7	3	87874	PE22	p.Ala33Ala	7	T|synonymous_variant|LOW|PE22|Rv2107|transcript|CCP44882|protein_coding|1/1|c.99C>T|p.Ala33Ala|99/297|99/297|33/98||,T|upstream_gene_variant|MODIFIER|vapC37|Rv2103c|transcript|CCP44878|protein_coding||c.-2937G>A|||||2937|,T|upstream_gene_variant|MODIFIER|vapB37|Rv2104c|transcript|CCP44879|protein_coding||c.-2676G>A|||||2676|,T|upstream_gene_variant|MODIFIER|PPE36|Rv2108|transcript|CCP44883|protei…	0.002186
2367623	0.5	4:0:2742:0	2	87882	PE22	p.Glu89Lys	4	A|missense_variant|MODERATE|PE22|Rv2107|transcript|CCP44882|protein_coding|1/1|c.265G>A|p.Glu89Lys|265/297|265/297|89/98||,A|upstream_gene_variant|MODIFIER|vapC37|Rv2103c|transcript|CCP44878|protein_coding||c.-3103C>T|||||3103|,A|upstream_gene_variant|MODIFIER|vapB37|Rv2104c|transcript|CCP44879|protein_coding||c.-2842C>T|||||2842|,A|upstream_gene_variant|MODIFIER|PPE36|Rv2108|transcript|CCP44883|…	0.001249
2368435	0.5	2742:0:4:0	2	87912	PPE36	p.Lys242Arg	4	G|missense_variant|MODERATE|PPE36|Rv2108|transcript|CCP44883|protein_coding|1/1|c.725A>G|p.Lys242Arg|725/732|725/732|242/243||,G|upstream_gene_variant|MODIFIER|vapC37|Rv2103c|transcript|CCP44878|protein_coding||c.-3915T>C|||||3915|,G|upstream_gene_variant|MODIFIER|vapB37|Rv2104c|transcript|CCP44879|protein_coding||c.-3654T>C|||||3654|,G|upstream_gene_variant|MODIFIER|Rv2113|Rv2113|transcript|CCP4…	0.001249
2368453	0.5	0:3:0:2743	2	87913	PPE36		3	C|upstream_gene_variant|MODIFIER|vapC37|Rv2103c|transcript|CCP44878|protein_coding||c.-3933A>G|||||3933|,C|upstream_gene_variant|MODIFIER|vapB37|Rv2104c|transcript|CCP44879|protein_coding||c.-3672A>G|||||3672|,C|upstream_gene_variant|MODIFIER|Rv2113|Rv2113|transcript|CCP44888|protein_coding||c.-4177T>C|||||4177|,C|downstream_gene_variant|MODIFIER|Rv2102|Rv2102|transcript|CCP44877|protein_coding||…	0.000937
2368622	0.5	0:3:0:2743	2	87922	PPE36		3	C|upstream_gene_variant|MODIFIER|vapC37|Rv2103c|transcript|CCP44878|protein_coding||c.-4102A>G|||||4102|,C|upstream_gene_variant|MODIFIER|vapB37|Rv2104c|transcript|CCP44879|protein_coding||c.-3841A>G|||||3841|,C|upstream_gene_variant|MODIFIER|Rv2113|Rv2113|transcript|CCP44888|protein_coding||c.-4008T>C|||||4008|,C|downstream_gene_variant|MODIFIER|Rv2102|Rv2102|transcript|CCP44877|protein_coding||…	0.000937
2381029	0.25	0:0:2740:6	4	88335	PPE37		6	T|upstream_gene_variant|MODIFIER|mpa|Rv2115c|transcript|CCP44890|protein_coding||c.-4739C>A|||||4739|,T|upstream_gene_variant|MODIFIER|Rv2118c|Rv2118c|transcript|CCP44893|protein_coding||c.-2717C>A|||||2717|WARNING_TRANSCRIPT_NO_START_CODON,T|upstream_gene_variant|MODIFIER|Rv2120c|Rv2120c|transcript|CCP44895|protein_coding||c.-1302C>A|||||1302|WARNING_TRANSCRIPT_NO_START_CODON,T|upstream_gene_var…	0.001874
2381794	0.5	0:2:0:2744	2	88364	PPE37	p.Phe242Leu	2	C|missense_variant|MODERATE|PPE37|Rv2123|transcript|CCP44898|protein_coding|1/1|c.724T>C|p.Phe242Leu|724/1422|724/1422|242/473||WARNING_TRANSCRIPT_NO_START_CODON,C|upstream_gene_variant|MODIFIER|Rv2118c|Rv2118c|transcript|CCP44893|protein_coding||c.-3482A>G|||||3482|WARNING_TRANSCRIPT_NO_START_CODON,C|upstream_gene_variant|MODIFIER|Rv2120c|Rv2120c|transcript|CCP44895|protein_coding||c.-2067A>G|||…	0.000625
2381825	0.5	0:2:0:2744	2	88366	PPE37	p.Ile252Thr	2	C|missense_variant|MODERATE|PPE37|Rv2123|transcript|CCP44898|protein_coding|1/1|c.755T>C|p.Ile252Thr|755/1422|755/1422|252/473||WARNING_TRANSCRIPT_NO_START_CODON,C|upstream_gene_variant|MODIFIER|Rv2118c|Rv2118c|transcript|CCP44893|protein_coding||c.-3513A>G|||||3513|WARNING_TRANSCRIPT_NO_START_CODON,C|upstream_gene_variant|MODIFIER|Rv2120c|Rv2120c|transcript|CCP44895|protein_coding||c.-2098A>G|||…	0.000625
2382019	0.5	2:0:2744:0	2	88374	PPE37	p.Val317Ile	2	A|missense_variant|MODERATE|PPE37|Rv2123|transcript|CCP44898|protein_coding|1/1|c.949G>A|p.Val317Ile|949/1422|949/1422|317/473||WARNING_TRANSCRIPT_NO_START_CODON,A|upstream_gene_variant|MODIFIER|Rv2118c|Rv2118c|transcript|CCP44893|protein_coding||c.-3707C>T|||||3707|WARNING_TRANSCRIPT_NO_START_CODON,A|upstream_gene_variant|MODIFIER|Rv2120c|Rv2120c|transcript|CCP44895|protein_coding||c.-2292C>T|||…	0.000625
2382208	0.5	12:0:2734:0	2	88385	PPE37	p.Gly380Ser	12	A|missense_variant|MODERATE|PPE37|Rv2123|transcript|CCP44898|protein_coding|1/1|c.1138G>A|p.Gly380Ser|1138/1422|1138/1422|380/473||WARNING_TRANSCRIPT_NO_START_CODON,A|upstream_gene_variant|MODIFIER|Rv2118c|Rv2118c|transcript|CCP44893|protein_coding||c.-3896C>T|||||3896|WARNING_TRANSCRIPT_NO_START_CODON,A|upstream_gene_variant|MODIFIER|Rv2120c|Rv2120c|transcript|CCP44895|protein_coding||c.-2481C>T…	0.003748
2382510	0.5	0:5:0:2741	2	88395	PPE37		1	C|synonymous_variant|LOW|metH|Rv2124c|transcript|CCP44899|protein_coding|1/1|c.3558A>G|p.Glu1186Glu|3558/3579|3558/3579|1186/1192||WARNING_TRANSCRIPT_NO_START_CODON,C|upstream_gene_variant|MODIFIER|Rv2118c|Rv2118c|transcript|CCP44893|protein_coding||c.-4198A>G|||||4198|WARNING_TRANSCRIPT_NO_START_CODON,C|upstream_gene_variant|MODIFIER|Rv2120c|Rv2120c|transcript|CCP44895|protein_coding||c.-2783A>G…	0.000312
2383488	0.5	2:0:2744:0	2	88436	PPE37		2	A|synonymous_variant|LOW|metH|Rv2124c|transcript|CCP44899|protein_coding|1/1|c.2580C>T|p.Arg860Arg|2580/3579|2580/3579|860/1192||WARNING_TRANSCRIPT_NO_START_CODON,A|upstream_gene_variant|MODIFIER|Rv2120c|Rv2120c|transcript|CCP44895|protein_coding||c.-3761C>T|||||3761|WARNING_TRANSCRIPT_NO_START_CODON,A|upstream_gene_variant|MODIFIER|hisG|Rv2121c|transcript|CCP44896|protein_coding||c.-2828C>T|||||…	0.000625
2386829	0.5	14:0:2732:0	2	88561	PE_PGRS37		14	A|synonymous_variant|LOW|Rv2125|Rv2125|transcript|CCP44900|protein_coding|1/1|c.537G>A|p.Val179Val|537/879|537/879|179/292||WARNING_TRANSCRIPT_NO_START_CODON,A|upstream_gene_variant|MODIFIER|metH|Rv2124c|transcript|CCP44899|protein_coding||c.-762C>T|||||762|WARNING_TRANSCRIPT_NO_START_CODON,A|upstream_gene_variant|MODIFIER|ansP1|Rv2127|transcript|CCP44902|protein_coding||c.-1787G>A|||||1787|,A|up…	0.004372
2386907	0.5	2:0:2744:0	2	88566	PE_PGRS37		2	A|synonymous_variant|LOW|Rv2125|Rv2125|transcript|CCP44900|protein_coding|1/1|c.615G>A|p.Thr205Thr|615/879|615/879|205/292||WARNING_TRANSCRIPT_NO_START_CODON,A|upstream_gene_variant|MODIFIER|metH|Rv2124c|transcript|CCP44899|protein_coding||c.-840C>T|||||840|WARNING_TRANSCRIPT_NO_START_CODON,A|upstream_gene_variant|MODIFIER|ansP1|Rv2127|transcript|CCP44902|protein_coding||c.-1709G>A|||||1709|,A|up…	0.000625
2387637	0.5	3:0:2743:0	2	88588	PE_PGRS37	p.Gly112Gly	3	A|synonymous_variant|LOW|PE_PGRS37|Rv2126c|transcript|CCP44901|protein_coding|1/1|c.336C>T|p.Gly112Gly|336/771|336/771|112/256||,A|upstream_gene_variant|MODIFIER|metH|Rv2124c|transcript|CCP44899|protein_coding||c.-1570C>T|||||1570|WARNING_TRANSCRIPT_NO_START_CODON,A|upstream_gene_variant|MODIFIER|ansP1|Rv2127|transcript|CCP44902|protein_coding||c.-979G>A|||||979|,A|upstream_gene_variant|MODIFIER|…	0.000937
2387710	0.5	0:2744:0:2	2	88590	PE_PGRS37	p.Gly88Asp	2	T|missense_variant|MODERATE|PE_PGRS37|Rv2126c|transcript|CCP44901|protein_coding|1/1|c.263G>A|p.Gly88Asp|263/771|263/771|88/256||,T|upstream_gene_variant|MODIFIER|metH|Rv2124c|transcript|CCP44899|protein_coding||c.-1643G>A|||||1643|WARNING_TRANSCRIPT_NO_START_CODON,T|upstream_gene_variant|MODIFIER|ansP1|Rv2127|transcript|CCP44902|protein_coding||c.-906C>T|||||906|,T|upstream_gene_variant|MODIFIER…	0.000625
2387733	0.0119048	0:2634:0:112	84	88593	PE_PGRS37	p.Glu80Glu	2858	C|synonymous_variant|LOW|PE_PGRS37|Rv2126c|transcript|CCP44901|protein_coding|1/1|c.240A>G|p.Glu80Glu|240/771|240/771|80/256||,C|upstream_gene_variant|MODIFIER|metH|Rv2124c|transcript|CCP44899|protein_coding||c.-1666A>G|||||1666|WARNING_TRANSCRIPT_NO_START_CODON,C|upstream_gene_variant|MODIFIER|ansP1|Rv2127|transcript|CCP44902|protein_coding||c.-883T>C|||||883|,C|upstream_gene_variant|MODIFIER|Rv…	0.892567
2388145	0.5	0:2742:0:4	2	88616	PE_PGRS37		4	T|upstream_gene_variant|MODIFIER|metH|Rv2124c|transcript|CCP44899|protein_coding||c.-2078G>A|||||2078|WARNING_TRANSCRIPT_NO_START_CODON,T|upstream_gene_variant|MODIFIER|PE_PGRS37|Rv2126c|transcript|CCP44901|protein_coding||c.-173G>A|||||173|,T|upstream_gene_variant|MODIFIER|ansP1|Rv2127|transcript|CCP44902|protein_coding||c.-471C>T|||||471|,T|upstream_gene_variant|MODIFIER|Rv2128|Rv2128|transcrip…	0.001249
2423698	0.5	0:2740:0:6	2	89889	PE_PGRS38	p.Ala381Thr	6	T|missense_variant|MODERATE|PE_PGRS38|Rv2162c|transcript|CCP44939|protein_coding|1/1|c.1141G>A|p.Ala381Thr|1141/1599|1141/1599|381/532||,T|upstream_gene_variant|MODIFIER|murF|Rv2157c|transcript|CCP44933|protein_coding||c.-4694G>A|||||4694|,T|upstream_gene_variant|MODIFIER|murE|Rv2158c|transcript|CCP44934|protein_coding||c.-3090G>A|||||3090|WARNING_TRANSCRIPT_NO_START_CODON,T|upstream_gene_variant…	0.001874
2423817	0.333333	0:3:2743:0	3	89896	PE_PGRS38	p.Ala341Gly	2	C|missense_variant|MODERATE|PE_PGRS38|Rv2162c|transcript|CCP44939|protein_coding|1/1|c.1022C>G|p.Ala341Gly|1022/1599|1022/1599|341/532||,C|upstream_gene_variant|MODIFIER|murF|Rv2157c|transcript|CCP44933|protein_coding||c.-4813C>G|||||4813|,C|upstream_gene_variant|MODIFIER|murE|Rv2158c|transcript|CCP44934|protein_coding||c.-3209C>G|||||3209|WARNING_TRANSCRIPT_NO_START_CODON,C|upstream_gene_variant…	0.000625
2424370	0.333333	0:2684:0:62	3	89922	PE_PGRS38	p.Ala157Thr	59	T|missense_variant|MODERATE|PE_PGRS38|Rv2162c|transcript|CCP44939|protein_coding|1/1|c.469G>A|p.Ala157Thr|469/1599|469/1599|157/532||,T|upstream_gene_variant|MODIFIER|murE|Rv2158c|transcript|CCP44934|protein_coding||c.-3762G>A|||||3762|WARNING_TRANSCRIPT_NO_START_CODON,T|upstream_gene_variant|MODIFIER|Rv2159c|Rv2159c|transcript|CCP44935|protein_coding||c.-2705G>A|||||2705|,T|upstream_gene_variant…	0.018426
2424463	0.5	2:0:2744:0	2	89927	PE_PGRS38	p.Gln126*	2	A|stop_gained|HIGH|PE_PGRS38|Rv2162c|transcript|CCP44939|protein_coding|1/1|c.376C>T|p.Gln126*|376/1599|376/1599|126/532||,A|upstream_gene_variant|MODIFIER|murE|Rv2158c|transcript|CCP44934|protein_coding||c.-3855C>T|||||3855|WARNING_TRANSCRIPT_NO_START_CODON,A|upstream_gene_variant|MODIFIER|Rv2159c|Rv2159c|transcript|CCP44935|protein_coding||c.-2798C>T|||||2798|,A|upstream_gene_variant|MODIFIER|R…	0.000625
2424738	0.5	0:2743:0:3	2	89936	PE_PGRS38	p.Gly34Asp	3	T|missense_variant|MODERATE|PE_PGRS38|Rv2162c|transcript|CCP44939|protein_coding|1/1|c.101G>A|p.Gly34Asp|101/1599|101/1599|34/532||,T|upstream_gene_variant|MODIFIER|murE|Rv2158c|transcript|CCP44934|protein_coding||c.-4130G>A|||||4130|WARNING_TRANSCRIPT_NO_START_CODON,T|upstream_gene_variant|MODIFIER|Rv2159c|Rv2159c|transcript|CCP44935|protein_coding||c.-3073G>A|||||3073|,T|upstream_gene_variant|M…	0.000937
2424763	0.25	0:6:0:2740	4	89939	PE_PGRS38	p.Ser26Gly	6	C|missense_variant|MODERATE|PE_PGRS38|Rv2162c|transcript|CCP44939|protein_coding|1/1|c.76A>G|p.Ser26Gly|76/1599|76/1599|26/532||,C|upstream_gene_variant|MODIFIER|murE|Rv2158c|transcript|CCP44934|protein_coding||c.-4155A>G|||||4155|WARNING_TRANSCRIPT_NO_START_CODON,C|upstream_gene_variant|MODIFIER|Rv2159c|Rv2159c|transcript|CCP44935|protein_coding||c.-3098A>G|||||3098|,C|upstream_gene_variant|MODI…	0.001874
2425276	0.5	2:0:2744:0	2	89962	PE_PGRS38		2	A|synonymous_variant|LOW|pbpB|Rv2163c|transcript|CCP44940|protein_coding|1/1|c.1812C>T|p.Gly604Gly|1812/2040|1812/2040|604/679||WARNING_TRANSCRIPT_NO_START_CODON,A|upstream_gene_variant|MODIFIER|murE|Rv2158c|transcript|CCP44934|protein_coding||c.-4668C>T|||||4668|WARNING_TRANSCRIPT_NO_START_CODON,A|upstream_gene_variant|MODIFIER|Rv2159c|Rv2159c|transcript|CCP44935|protein_coding||c.-3611C>T|||||3…	0.000625
2425471	0.333333	0:2743:0:3	3	89968	PE_PGRS38		2559	C|synonymous_variant|LOW|pbpB|Rv2163c|transcript|CCP44940|protein_coding|1/1|c.1617A>G|p.Arg539Arg|1617/2040|1617/2040|539/679||WARNING_TRANSCRIPT_NO_START_CODON,C|upstream_gene_variant|MODIFIER|murE|Rv2158c|transcript|CCP44934|protein_coding||c.-4863A>G|||||4863|WARNING_TRANSCRIPT_NO_START_CODON,C|upstream_gene_variant|MODIFIER|Rv2159c|Rv2159c|transcript|CCP44935|protein_coding||c.-3806A>G|||||3…	0.799188
2425933	0.5	2:0:2744:0	2	89982	PE_PGRS38		2	A|synonymous_variant|LOW|pbpB|Rv2163c|transcript|CCP44940|protein_coding|1/1|c.1155C>T|p.Gly385Gly|1155/2040|1155/2040|385/679||WARNING_TRANSCRIPT_NO_START_CODON,A|upstream_gene_variant|MODIFIER|Rv2159c|Rv2159c|transcript|CCP44935|protein_coding||c.-4268C>T|||||4268|,A|upstream_gene_variant|MODIFIER|Rv2160A|Rv2160A|transcript|CCP44936|protein_coding||c.-3655C>T|||||3655|,A|upstream_gene_variant|M…	0.000625
2600792	0.5	0:5:0:2741	2	95895	PE23	p.Ile21Thr	5	C|missense_variant|MODERATE|PE23|Rv2328|transcript|CCP45115|protein_coding|1/1|c.62T>C|p.Ile21Thr|62/1149|62/1149|21/382||,C|upstream_gene_variant|MODIFIER|Rv2323c|Rv2323c|transcript|CCP45110|protein_coding||c.-4523A>G|||||4523|,C|upstream_gene_variant|MODIFIER|Rv2325c|Rv2325c|transcript|CCP45112|protein_coding||c.-2935A>G|||||2935|,C|upstream_gene_variant|MODIFIER|Rv2326c|Rv2326c|transcript|CCP4…	0.001562
2601576	0.166667	0:0:2740:6	6	95924	PE23	p.Ser282Arg	2567	G|missense_variant|MODERATE|PE23|Rv2328|transcript|CCP45115|protein_coding|1/1|c.846T>G|p.Ser282Arg|846/1149|846/1149|282/382||,G|upstream_gene_variant|MODIFIER|Rv2325c|Rv2325c|transcript|CCP45112|protein_coding||c.-3719A>C|||||3719|,G|upstream_gene_variant|MODIFIER|Rv2326c|Rv2326c|transcript|CCP45113|protein_coding||c.-1629A>C|||||1629|,G|upstream_gene_variant|MODIFIER|Rv2331|Rv2331|transcript|C…	0.801686
2601760	0.25	2721:0:25:0	4	95930	PE23	p.Ala344Thr	2536	A|missense_variant|MODERATE|PE23|Rv2328|transcript|CCP45115|protein_coding|1/1|c.1030G>A|p.Ala344Thr|1030/1149|1030/1149|344/382||,A|upstream_gene_variant|MODIFIER|Rv2325c|Rv2325c|transcript|CCP45112|protein_coding||c.-3903C>T|||||3903|,A|upstream_gene_variant|MODIFIER|Rv2326c|Rv2326c|transcript|CCP45113|protein_coding||c.-1813C>T|||||1813|,A|upstream_gene_variant|MODIFIER|Rv2331|Rv2331|transcrip…	0.792005
2601836	0.5	0:2:0:2744	2	95937	PE23	p.Leu369Pro	2	C|missense_variant|MODERATE|PE23|Rv2328|transcript|CCP45115|protein_coding|1/1|c.1106T>C|p.Leu369Pro|1106/1149|1106/1149|369/382||,C|upstream_gene_variant|MODIFIER|Rv2325c|Rv2325c|transcript|CCP45112|protein_coding||c.-3979A>G|||||3979|,C|upstream_gene_variant|MODIFIER|Rv2326c|Rv2326c|transcript|CCP45113|protein_coding||c.-1889A>G|||||1889|,C|upstream_gene_variant|MODIFIER|Rv2331|Rv2331|transcrip…	0.000625
2618272	0.5	0:2743:0:3	2	96614	PE_PGRS39	p.Asp213Asn	3	T|missense_variant|MODERATE|PE_PGRS39|Rv2340c|transcript|CCP45128|protein_coding|1/1|c.637G>A|p.Asp213Asn|637/1242|637/1242|213/413||,T|upstream_gene_variant|MODIFIER|moeW|Rv2338c|transcript|CCP45126|protein_coding||c.-4209G>A|||||4209|,T|upstream_gene_variant|MODIFIER|lppQ|Rv2341|transcript|CCP45129|protein_coding||c.-1325C>T|||||1325|,T|upstream_gene_variant|MODIFIER|Rv2342|Rv2342|transcript|CC…	0.000937
2618290	0.5	0:4:0:2742	2	96615	PE_PGRS39	p.Thr207Ala	4	C|missense_variant|MODERATE|PE_PGRS39|Rv2340c|transcript|CCP45128|protein_coding|1/1|c.619A>G|p.Thr207Ala|619/1242|619/1242|207/413||,C|upstream_gene_variant|MODIFIER|moeW|Rv2338c|transcript|CCP45126|protein_coding||c.-4227A>G|||||4227|,C|upstream_gene_variant|MODIFIER|lppQ|Rv2341|transcript|CCP45129|protein_coding||c.-1307T>C|||||1307|,C|upstream_gene_variant|MODIFIER|Rv2342|Rv2342|transcript|CC…	0.001249
2618301	0.333333	0:7:2739:0	3	96617	PE_PGRS39	p.Ala203Gly	7	C|missense_variant|MODERATE|PE_PGRS39|Rv2340c|transcript|CCP45128|protein_coding|1/1|c.608C>G|p.Ala203Gly|608/1242|608/1242|203/413||,C|upstream_gene_variant|MODIFIER|moeW|Rv2338c|transcript|CCP45126|protein_coding||c.-4238C>G|||||4238|,C|upstream_gene_variant|MODIFIER|lppQ|Rv2341|transcript|CCP45129|protein_coding||c.-1296G>C|||||1296|,C|upstream_gene_variant|MODIFIER|Rv2342|Rv2342|transcript|CC…	0.002186
2618551	0.5	0:0:2744:2	2	96626	PE_PGRS39	p.Gln120Lys	2	T|missense_variant|MODERATE|PE_PGRS39|Rv2340c|transcript|CCP45128|protein_coding|1/1|c.358C>A|p.Gln120Lys|358/1242|358/1242|120/413||,T|upstream_gene_variant|MODIFIER|moeW|Rv2338c|transcript|CCP45126|protein_coding||c.-4488C>A|||||4488|,T|upstream_gene_variant|MODIFIER|lppQ|Rv2341|transcript|CCP45129|protein_coding||c.-1046G>T|||||1046|,T|upstream_gene_variant|MODIFIER|Rv2342|Rv2342|transcript|CC…	0.000625
2618562	0.5	2:0:2744:0	2	96628	PE_PGRS39	p.Thr116Met	2	A|missense_variant|MODERATE|PE_PGRS39|Rv2340c|transcript|CCP45128|protein_coding|1/1|c.347C>T|p.Thr116Met|347/1242|347/1242|116/413||,A|upstream_gene_variant|MODIFIER|moeW|Rv2338c|transcript|CCP45126|protein_coding||c.-4499C>T|||||4499|,A|upstream_gene_variant|MODIFIER|lppQ|Rv2341|transcript|CCP45129|protein_coding||c.-1035G>A|||||1035|,A|upstream_gene_variant|MODIFIER|Rv2342|Rv2342|transcript|CC…	0.000625
2618572	0.333333	0:0:3:2743	3	96631	PE_PGRS39	p.Thr113Pro	3	G|missense_variant|MODERATE|PE_PGRS39|Rv2340c|transcript|CCP45128|protein_coding|1/1|c.337A>C|p.Thr113Pro|337/1242|337/1242|113/413||,G|upstream_gene_variant|MODIFIER|moeW|Rv2338c|transcript|CCP45126|protein_coding||c.-4509A>C|||||4509|,G|upstream_gene_variant|MODIFIER|lppQ|Rv2341|transcript|CCP45129|protein_coding||c.-1025T>G|||||1025|,G|upstream_gene_variant|MODIFIER|Rv2342|Rv2342|transcript|CC…	0.000937
2618807	0.5	2:0:2744:0	2	96640	PE_PGRS39	p.Ala34Ala	2	A|synonymous_variant|LOW|PE_PGRS39|Rv2340c|transcript|CCP45128|protein_coding|1/1|c.102C>T|p.Ala34Ala|102/1242|102/1242|34/413||,A|upstream_gene_variant|MODIFIER|moeW|Rv2338c|transcript|CCP45126|protein_coding||c.-4744C>T|||||4744|,A|upstream_gene_variant|MODIFIER|lppQ|Rv2341|transcript|CCP45129|protein_coding||c.-790G>A|||||790|,A|upstream_gene_variant|MODIFIER|Rv2342|Rv2342|transcript|CCP45130|…	0.000625
2632922	0.333333	0:5:2741:0	3	97107	PPE38		2	C|upstream_gene_variant|MODIFIER|plcC|Rv2349c|transcript|CCP45137|protein_coding||c.-4224C>G|||||4224|,C|upstream_gene_variant|MODIFIER|plcB|Rv2350c|transcript|CCP45138|protein_coding||c.-2603C>G|||||2603|,C|upstream_gene_variant|MODIFIER|plcA|Rv2351c|transcript|CCP45139|protein_coding||c.-847C>G|||||847|,C|upstream_gene_variant|MODIFIER|Rv2354|Rv2354|transcript|CCP45142|protein_coding||c.-2706G>…	0.000625
2633031	0.5	3:2743:0:0	2	97112	PPE38	p.Met356Ile	3	A|missense_variant|MODERATE|PPE38|Rv2352c|transcript|CCP45140|protein_coding|1/1|c.1068G>T|p.Met356Ile|1068/1176|1068/1176|356/391||,A|upstream_gene_variant|MODIFIER|plcC|Rv2349c|transcript|CCP45137|protein_coding||c.-4333G>T|||||4333|,A|upstream_gene_variant|MODIFIER|plcB|Rv2350c|transcript|CCP45138|protein_coding||c.-2712G>T|||||2712|,A|upstream_gene_variant|MODIFIER|plcA|Rv2351c|transcript|CCP…	0.000937
2633628	0.5	0:0:2743:3	2	97127	PPE38	p.His157Gln	3	T|missense_variant|MODERATE|PPE38|Rv2352c|transcript|CCP45140|protein_coding|1/1|c.471C>A|p.His157Gln|471/1176|471/1176|157/391||,T|upstream_gene_variant|MODIFIER|plcC|Rv2349c|transcript|CCP45137|protein_coding||c.-4930C>A|||||4930|,T|upstream_gene_variant|MODIFIER|plcB|Rv2350c|transcript|CCP45138|protein_coding||c.-3309C>A|||||3309|,T|upstream_gene_variant|MODIFIER|plcA|Rv2351c|transcript|CCP451…	0.000937
2633671	0.333333	2743:0:3:0	3	97128	PPE38	p.Val143Ala	3	G|missense_variant|MODERATE|PPE38|Rv2352c|transcript|CCP45140|protein_coding|1/1|c.428T>C|p.Val143Ala|428/1176|428/1176|143/391||,G|upstream_gene_variant|MODIFIER|plcC|Rv2349c|transcript|CCP45137|protein_coding||c.-4973T>C|||||4973|,G|upstream_gene_variant|MODIFIER|plcB|Rv2350c|transcript|CCP45138|protein_coding||c.-3352T>C|||||3352|,G|upstream_gene_variant|MODIFIER|plcA|Rv2351c|transcript|CCP451…	0.000937
2633816	0.5	0:2744:2:0	2	97132	PPE38	p.Ala95Pro	2	G|missense_variant|MODERATE|PPE38|Rv2352c|transcript|CCP45140|protein_coding|1/1|c.283G>C|p.Ala95Pro|283/1176|283/1176|95/391||,G|upstream_gene_variant|MODIFIER|plcB|Rv2350c|transcript|CCP45138|protein_coding||c.-3497G>C|||||3497|,G|upstream_gene_variant|MODIFIER|plcA|Rv2351c|transcript|CCP45139|protein_coding||c.-1741G>C|||||1741|,G|upstream_gene_variant|MODIFIER|Rv2354|Rv2354|transcript|CCP4514…	0.000625
2634173	0.5	2741:0:0:5	2	97142	PPE38		5	T|upstream_gene_variant|MODIFIER|plcB|Rv2350c|transcript|CCP45138|protein_coding||c.-3854T>A|||||3854|,T|upstream_gene_variant|MODIFIER|plcA|Rv2351c|transcript|CCP45139|protein_coding||c.-2098T>A|||||2098|,T|upstream_gene_variant|MODIFIER|PPE38|Rv2352c|transcript|CCP45140|protein_coding||c.-75T>A|||||75|,T|upstream_gene_variant|MODIFIER|Rv2354|Rv2354|transcript|CCP45142|protein_coding||c.-1455A>T…	0.001562
2634175	0.5	0:2:2744:0	2	97143	PPE38		2	C|upstream_gene_variant|MODIFIER|plcB|Rv2350c|transcript|CCP45138|protein_coding||c.-3856C>G|||||3856|,C|upstream_gene_variant|MODIFIER|plcA|Rv2351c|transcript|CCP45139|protein_coding||c.-2100C>G|||||2100|,C|upstream_gene_variant|MODIFIER|PPE38|Rv2352c|transcript|CCP45140|protein_coding||c.-77C>G|||||77|,C|upstream_gene_variant|MODIFIER|Rv2354|Rv2354|transcript|CCP45142|protein_coding||c.-1453G>C…	0.000625
2634209	0.333333	2740:0:6:0	3	97146	PPE38		6	G|upstream_gene_variant|MODIFIER|plcB|Rv2350c|transcript|CCP45138|protein_coding||c.-3890T>C|||||3890|,G|upstream_gene_variant|MODIFIER|plcA|Rv2351c|transcript|CCP45139|protein_coding||c.-2134T>C|||||2134|,G|upstream_gene_variant|MODIFIER|PPE38|Rv2352c|transcript|CCP45140|protein_coding||c.-111T>C|||||111|,G|upstream_gene_variant|MODIFIER|Rv2354|Rv2354|transcript|CCP45142|protein_coding||c.-1419A…	0.001874
2634282	0.0103093	0:0:2404:342	97	97149	PPE38		2217	G|upstream_gene_variant|MODIFIER|plcB|Rv2350c|transcript|CCP45138|protein_coding||c.-3963A>C|||||3963|,G|upstream_gene_variant|MODIFIER|plcA|Rv2351c|transcript|CCP45139|protein_coding||c.-2207A>C|||||2207|,G|upstream_gene_variant|MODIFIER|PPE38|Rv2352c|transcript|CCP45140|protein_coding||c.-184A>C|||||184|,G|upstream_gene_variant|MODIFIER|Rv2354|Rv2354|transcript|CCP45142|protein_coding||c.-1346T…	0.69238
2634732	0.2	32:0:2714:0	5	97171	PPE38		28	A|synonymous_variant|LOW|PPE39|Rv2353c|transcript|CCP45141|protein_coding|1/1|c.861C>T|p.Ser287Ser|861/1065|861/1065|287/354||,A|upstream_gene_variant|MODIFIER|plcB|Rv2350c|transcript|CCP45138|protein_coding||c.-4413C>T|||||4413|,A|upstream_gene_variant|MODIFIER|plcA|Rv2351c|transcript|CCP45139|protein_coding||c.-2657C>T|||||2657|,A|upstream_gene_variant|MODIFIER|PPE38|Rv2352c|transcript|CCP45140…	0.008745
2634889	0.5	3:0:2743:0	2	97178	PPE39	p.Thr235Met	3	A|missense_variant|MODERATE|PPE39|Rv2353c|transcript|CCP45141|protein_coding|1/1|c.704C>T|p.Thr235Met|704/1065|704/1065|235/354||,A|upstream_gene_variant|MODIFIER|plcB|Rv2350c|transcript|CCP45138|protein_coding||c.-4570C>T|||||4570|,A|upstream_gene_variant|MODIFIER|plcA|Rv2351c|transcript|CCP45139|protein_coding||c.-2814C>T|||||2814|,A|upstream_gene_variant|MODIFIER|PPE38|Rv2352c|transcript|CCP45…	0.000937
2635047	0.5	2:0:2744:0	2	97179	PPE39	p.Asn182Asn	2	A|synonymous_variant|LOW|PPE39|Rv2353c|transcript|CCP45141|protein_coding|1/1|c.546C>T|p.Asn182Asn|546/1065|546/1065|182/354||,A|upstream_gene_variant|MODIFIER|plcB|Rv2350c|transcript|CCP45138|protein_coding||c.-4728C>T|||||4728|,A|upstream_gene_variant|MODIFIER|plcA|Rv2351c|transcript|CCP45139|protein_coding||c.-2972C>T|||||2972|,A|upstream_gene_variant|MODIFIER|PPE38|Rv2352c|transcript|CCP45140…	0.000625
2637541	0.0166667	0:195:0:2551	60	97192	PPE40		2451	T|upstream_gene_variant|MODIFIER|PPE38|Rv2352c|transcript|CCP45140|protein_coding||c.-3443G>A|||||3443|,T|upstream_gene_variant|MODIFIER|PPE39|Rv2353c|transcript|CCP45141|protein_coding||c.-1949G>A|||||1949|,T|upstream_gene_variant|MODIFIER|smtB|Rv2358|transcript|CCP45146|protein_coding||c.-3705C>T|||||3705|,T|upstream_gene_variant|MODIFIER|zur|Rv2359|transcript|CCP45147|protein_coding||c.-4109C>…	0.765459
2637664	0.5	0:2743:0:3	2	97198	PPE40		3	T|upstream_gene_variant|MODIFIER|PPE38|Rv2352c|transcript|CCP45140|protein_coding||c.-3566G>A|||||3566|,T|upstream_gene_variant|MODIFIER|PPE39|Rv2353c|transcript|CCP45141|protein_coding||c.-2072G>A|||||2072|,T|upstream_gene_variant|MODIFIER|smtB|Rv2358|transcript|CCP45146|protein_coding||c.-3582C>T|||||3582|,T|upstream_gene_variant|MODIFIER|zur|Rv2359|transcript|CCP45147|protein_coding||c.-3986C>…	0.000937
2637912	0.5	0:2744:0:2	2	97207	PPE40	p.Gly542Ser	2	T|missense_variant|MODERATE|PPE40|Rv2356c|transcript|CCP45144|protein_coding|1/1|c.1624G>A|p.Gly542Ser|1624/1848|1624/1848|542/615||WARNING_TRANSCRIPT_NO_START_CODON,T|upstream_gene_variant|MODIFIER|PPE38|Rv2352c|transcript|CCP45140|protein_coding||c.-3814G>A|||||3814|,T|upstream_gene_variant|MODIFIER|PPE39|Rv2353c|transcript|CCP45141|protein_coding||c.-2320G>A|||||2320|,T|upstream_gene_variant|M…	0.000625
2638289	0.5	0:2740:0:6	2	97226	PPE40	p.Gly416Asp	6	T|missense_variant|MODERATE|PPE40|Rv2356c|transcript|CCP45144|protein_coding|1/1|c.1247G>A|p.Gly416Asp|1247/1848|1247/1848|416/615||WARNING_TRANSCRIPT_NO_START_CODON,T|upstream_gene_variant|MODIFIER|PPE38|Rv2352c|transcript|CCP45140|protein_coding||c.-4191G>A|||||4191|,T|upstream_gene_variant|MODIFIER|PPE39|Rv2353c|transcript|CCP45141|protein_coding||c.-2697G>A|||||2697|,T|upstream_gene_variant|M…	0.001874
2638997	0.0555556	27:0:2719:0	18	97236	PPE40	p.Ser180Leu	28	A|missense_variant|MODERATE|PPE40|Rv2356c|transcript|CCP45144|protein_coding|1/1|c.539C>T|p.Ser180Leu|539/1848|539/1848|180/615||WARNING_TRANSCRIPT_NO_START_CODON,A|upstream_gene_variant|MODIFIER|PPE38|Rv2352c|transcript|CCP45140|protein_coding||c.-4899C>T|||||4899|,A|upstream_gene_variant|MODIFIER|PPE39|Rv2353c|transcript|CCP45141|protein_coding||c.-3405C>T|||||3405|,A|upstream_gene_variant|MODI…	0.008745
2651848	0.5	3:0:2743:0	2	97676	PE_PGRS40	p.Ala32Ala	3	A|synonymous_variant|LOW|PE_PGRS40|Rv2371|transcript|CCP45159|protein_coding|1/1|c.96G>A|p.Ala32Ala|96/186|96/186|32/61||,A|upstream_gene_variant|MODIFIER|Rv2365c|Rv2365c|transcript|CCP45153|protein_coding||c.-4760C>T|||||4760|,A|upstream_gene_variant|MODIFIER|Rv2366c|Rv2366c|transcript|CCP45154|protein_coding||c.-3481C>T|||||3481|,A|upstream_gene_variant|MODIFIER|Rv2367c|Rv2367c|transcript|CCP45…	0.000937
2651927	0.5	2:0:2744:0	2	97679	PE_PGRS40	p.Val59Ile	2	A|missense_variant|MODERATE|PE_PGRS40|Rv2371|transcript|CCP45159|protein_coding|1/1|c.175G>A|p.Val59Ile|175/186|175/186|59/61||,A|upstream_gene_variant|MODIFIER|Rv2365c|Rv2365c|transcript|CCP45153|protein_coding||c.-4839C>T|||||4839|,A|upstream_gene_variant|MODIFIER|Rv2366c|Rv2366c|transcript|CCP45154|protein_coding||c.-3560C>T|||||3560|,A|upstream_gene_variant|MODIFIER|Rv2367c|Rv2367c|transcript…	0.000625
2692978	0.5	2:0:2744:0	2	99026	PE_PGRS41	p.Gln60Gln	4	A|synonymous_variant|LOW|PE_PGRS41|Rv2396|transcript|CCP45186|protein_coding|1/1|c.180G>A|p.Gln60Gln|180/1086|180/1086|60/361||,A|upstream_gene_variant|MODIFIER|Rv2401|Rv2401|transcript|CCP45191|protein_coding||c.-4750G>A|||||4750|WARNING_TRANSCRIPT_NO_START_CODON,A|downstream_gene_variant|MODIFIER|ggtB|Rv2394|transcript|CCP45182|protein_coding||c.*3037G>A|||||3037|WARNING_TRANSCRIPT_NO_START_COD…	0.001249
2693003	0.333333	0:15:2731:0	3	99027	PE_PGRS41	p.Val69Leu	7	C|missense_variant|MODERATE|PE_PGRS41|Rv2396|transcript|CCP45186|protein_coding|1/1|c.205G>C|p.Val69Leu|205/1086|205/1086|69/361||,C|upstream_gene_variant|MODIFIER|Rv2401|Rv2401|transcript|CCP45191|protein_coding||c.-4725G>C|||||4725|WARNING_TRANSCRIPT_NO_START_CODON,C|downstream_gene_variant|MODIFIER|ggtB|Rv2394|transcript|CCP45182|protein_coding||c.*3062G>C|||||3062|WARNING_TRANSCRIPT_NO_START_…	0.002186
2693595	0.5	0:2739:0:7	2	99045	PE_PGRS41	p.Ala266Val	7	T|missense_variant|MODERATE|PE_PGRS41|Rv2396|transcript|CCP45186|protein_coding|1/1|c.797C>T|p.Ala266Val|797/1086|797/1086|266/361||,T|upstream_gene_variant|MODIFIER|Rv2401|Rv2401|transcript|CCP45191|protein_coding||c.-4133C>T|||||4133|WARNING_TRANSCRIPT_NO_START_CODON,T|upstream_gene_variant|MODIFIER|Rv2402|Rv2402|transcript|CCP45193|protein_coding||c.-4934C>T|||||4934|,T|downstream_gene_variant…	0.002186
2693774	0.2	23:0:2723:0	5	99056	PE_PGRS41	p.Gly326Ser	13	A|missense_variant|MODERATE|PE_PGRS41|Rv2396|transcript|CCP45186|protein_coding|1/1|c.976G>A|p.Gly326Ser|976/1086|976/1086|326/361||,A|upstream_gene_variant|MODIFIER|Rv2401|Rv2401|transcript|CCP45191|protein_coding||c.-3954G>A|||||3954|WARNING_TRANSCRIPT_NO_START_CODON,A|upstream_gene_variant|MODIFIER|Rv2402|Rv2402|transcript|CCP45193|protein_coding||c.-4755G>A|||||4755|,A|downstream_gene_variant…	0.00406
2694028	0.333333	17:0:2729:0	3	99063	PE_PGRS41		17	A|synonymous_variant|LOW|cysA1|Rv2397c|transcript|CCP45187|protein_coding|1/1|c.937C>T|p.Leu313Leu|937/1056|937/1056|313/351||,A|upstream_gene_variant|MODIFIER|Rv2401|Rv2401|transcript|CCP45191|protein_coding||c.-3700G>A|||||3700|WARNING_TRANSCRIPT_NO_START_CODON,A|upstream_gene_variant|MODIFIER|Rv2402|Rv2402|transcript|CCP45193|protein_coding||c.-4501G>A|||||4501|,A|downstream_gene_variant|MODIF…	0.005309
2706017	0.5	3:0:2743:0	2	99487	PE24	p.Val1Met	3	A|missense_variant|MODERATE|PE24|Rv2408|transcript|CCP45199|protein_coding|1/1|c.1G>A|p.Val1Met|1/720|1/720|1/239||WARNING_TRANSCRIPT_NO_START_CODON,A|upstream_gene_variant|MODIFIER|lppR|Rv2403c|transcript|CCP45194|protein_coding||c.-4727C>T|||||4727|WARNING_TRANSCRIPT_NO_START_CODON,A|upstream_gene_variant|MODIFIER|lepA|Rv2404c|transcript|CCP45195|protein_coding||c.-2769C>T|||||2769|WARNING_TRAN…	0.000937
2706053	0.5	3:1:2742:0	4	99489	PE24	p.Gly13Ser	4	A|missense_variant|MODERATE|PE24|Rv2408|transcript|CCP45199|protein_coding|1/1|c.37G>A|p.Gly13Ser|37/720|37/720|13/239||WARNING_TRANSCRIPT_NO_START_CODON,C|missense_variant|MODERATE|PE24|Rv2408|transcript|CCP45199|protein_coding|1/1|c.37G>C|p.Gly13Arg|37/720|37/720|13/239||WARNING_TRANSCRIPT_NO_START_CODON,A|upstream_gene_variant|MODIFIER|lppR|Rv2403c|transcript|CCP45194|protein_coding||c.-4763C>…	0.001249
2727592	0.5	0:9:0:2737	2	100225	PPE41	p.Tyr110Cys	4	C|missense_variant|MODERATE|PPE41|Rv2430c|transcript|CCP45222|protein_coding|1/1|c.329A>G|p.Tyr110Cys|329/585|329/585|110/194||,C|upstream_gene_variant|MODIFIER|Rv2425c|Rv2425c|transcript|CCP45216|protein_coding||c.-4284A>G|||||4284|WARNING_TRANSCRIPT_NO_START_CODON,C|upstream_gene_variant|MODIFIER|Rv2426c|Rv2426c|transcript|CCP45217|protein_coding||c.-3409A>G|||||3409|WARNING_TRANSCRIPT_NO_START…	0.001249
2728071	0.333333	0:3:0:2743	3	100248	PE25	p.Ile66Val	2	C|missense_variant|MODERATE|PE25|Rv2431c|transcript|CCP45223|protein_coding|1/1|c.196A>G|p.Ile66Val|196/300|196/300|66/99||,C|upstream_gene_variant|MODIFIER|Rv2425c|Rv2425c|transcript|CCP45216|protein_coding||c.-4763A>G|||||4763|WARNING_TRANSCRIPT_NO_START_CODON,C|upstream_gene_variant|MODIFIER|Rv2426c|Rv2426c|transcript|CCP45217|protein_coding||c.-3888A>G|||||3888|WARNING_TRANSCRIPT_NO_START_COD…	0.000625
2728078	0.5	0:2744:2:0	2	100249	PPE41		2	G|synonymous_variant|LOW|PE25|Rv2431c|transcript|CCP45223|protein_coding|1/1|c.189G>C|p.Arg63Arg|189/300|189/300|63/99||,G|upstream_gene_variant|MODIFIER|Rv2425c|Rv2425c|transcript|CCP45216|protein_coding||c.-4770G>C|||||4770|WARNING_TRANSCRIPT_NO_START_CODON,G|upstream_gene_variant|MODIFIER|Rv2426c|Rv2426c|transcript|CCP45217|protein_coding||c.-3895G>C|||||3895|WARNING_TRANSCRIPT_NO_START_CODON,…	0.000625
2728121	0.5	0:2:0:2744	2	100250	PE25	p.Glu49Gly	2	C|missense_variant|MODERATE|PE25|Rv2431c|transcript|CCP45223|protein_coding|1/1|c.146A>G|p.Glu49Gly|146/300|146/300|49/99||,C|upstream_gene_variant|MODIFIER|Rv2425c|Rv2425c|transcript|CCP45216|protein_coding||c.-4813A>G|||||4813|WARNING_TRANSCRIPT_NO_START_CODON,C|upstream_gene_variant|MODIFIER|Rv2426c|Rv2426c|transcript|CCP45217|protein_coding||c.-3938A>G|||||3938|WARNING_TRANSCRIPT_NO_START_COD…	0.000625
2728125	0.5	2744:2:0:0	2	100251	PE25	p.Ser48Ala	2	C|missense_variant|MODERATE|PE25|Rv2431c|transcript|CCP45223|protein_coding|1/1|c.142T>G|p.Ser48Ala|142/300|142/300|48/99||,C|upstream_gene_variant|MODIFIER|Rv2425c|Rv2425c|transcript|CCP45216|protein_coding||c.-4817T>G|||||4817|WARNING_TRANSCRIPT_NO_START_CODON,C|upstream_gene_variant|MODIFIER|Rv2426c|Rv2426c|transcript|CCP45217|protein_coding||c.-3942T>G|||||3942|WARNING_TRANSCRIPT_NO_START_COD…	0.000625
2795470	0.2	0:2726:0:20	5	102611	PE_PGRS42	p.Ser639Asn	20	T|missense_variant|MODERATE|PE_PGRS42|Rv2487c|transcript|CCP45281|protein_coding|1/1|c.1916G>A|p.Ser639Asn|1916/2085|1916/2085|639/694||WARNING_TRANSCRIPT_NO_START_CODON,T|upstream_gene_variant|MODIFIER|plsC|Rv2483c|transcript|CCP45277|protein_coding||c.-4448G>A|||||4448|,T|upstream_gene_variant|MODIFIER|Rv2484c|Rv2484c|transcript|CCP45278|protein_coding||c.-2976G>A|||||2976|,T|upstream_gene_vari…	0.006246
2795486	0.5	2744:2:0:0	2	102613	PE_PGRS42	p.Ser634Ala	2	C|missense_variant|MODERATE|PE_PGRS42|Rv2487c|transcript|CCP45281|protein_coding|1/1|c.1900T>G|p.Ser634Ala|1900/2085|1900/2085|634/694||WARNING_TRANSCRIPT_NO_START_CODON,C|upstream_gene_variant|MODIFIER|plsC|Rv2483c|transcript|CCP45277|protein_coding||c.-4464T>G|||||4464|,C|upstream_gene_variant|MODIFIER|Rv2484c|Rv2484c|transcript|CCP45278|protein_coding||c.-2992T>G|||||2992|,C|upstream_gene_vari…	0.000625
2795977	0.5	0:2743:0:3	2	102634	PE_PGRS42	p.Gly470Asp	3	T|missense_variant|MODERATE|PE_PGRS42|Rv2487c|transcript|CCP45281|protein_coding|1/1|c.1409G>A|p.Gly470Asp|1409/2085|1409/2085|470/694||WARNING_TRANSCRIPT_NO_START_CODON,T|upstream_gene_variant|MODIFIER|plsC|Rv2483c|transcript|CCP45277|protein_coding||c.-4955G>A|||||4955|,T|upstream_gene_variant|MODIFIER|Rv2484c|Rv2484c|transcript|CCP45278|protein_coding||c.-3483G>A|||||3483|,T|upstream_gene_vari…	0.000937
2796232	0.5	20:0:2726:0	2	102645	PE_PGRS42	p.Ala385Val	20	A|missense_variant|MODERATE|PE_PGRS42|Rv2487c|transcript|CCP45281|protein_coding|1/1|c.1154C>T|p.Ala385Val|1154/2085|1154/2085|385/694||WARNING_TRANSCRIPT_NO_START_CODON,A|upstream_gene_variant|MODIFIER|Rv2484c|Rv2484c|transcript|CCP45278|protein_coding||c.-3738C>T|||||3738|,A|upstream_gene_variant|MODIFIER|lipQ|Rv2485c|transcript|CCP45279|protein_coding||c.-2244C>T|||||2244|,A|downstream_gene_va…	0.006246
2796367	0.5	0:2743:3:0	2	102654	PE_PGRS42	p.Gly340Ala	3	G|missense_variant|MODERATE|PE_PGRS42|Rv2487c|transcript|CCP45281|protein_coding|1/1|c.1019G>C|p.Gly340Ala|1019/2085|1019/2085|340/694||WARNING_TRANSCRIPT_NO_START_CODON,G|upstream_gene_variant|MODIFIER|Rv2484c|Rv2484c|transcript|CCP45278|protein_coding||c.-3873G>C|||||3873|,G|upstream_gene_variant|MODIFIER|lipQ|Rv2485c|transcript|CCP45279|protein_coding||c.-2379G>C|||||2379|,G|downstream_gene_va…	0.000937
2796456	0.5	2:0:2744:0	2	102657	PE_PGRS42	p.Gly310Gly	2	A|synonymous_variant|LOW|PE_PGRS42|Rv2487c|transcript|CCP45281|protein_coding|1/1|c.930C>T|p.Gly310Gly|930/2085|930/2085|310/694||WARNING_TRANSCRIPT_NO_START_CODON,A|upstream_gene_variant|MODIFIER|Rv2484c|Rv2484c|transcript|CCP45278|protein_coding||c.-3962C>T|||||3962|,A|upstream_gene_variant|MODIFIER|lipQ|Rv2485c|transcript|CCP45279|protein_coding||c.-2468C>T|||||2468|,A|downstream_gene_variant|…	0.000625
2797043	0.5	0:3:0:2743	2	102677	PE_PGRS42	p.Ile115Val	3	C|missense_variant|MODERATE|PE_PGRS42|Rv2487c|transcript|CCP45281|protein_coding|1/1|c.343A>G|p.Ile115Val|343/2085|343/2085|115/694||WARNING_TRANSCRIPT_NO_START_CODON,C|upstream_gene_variant|MODIFIER|Rv2484c|Rv2484c|transcript|CCP45278|protein_coding||c.-4549A>G|||||4549|,C|upstream_gene_variant|MODIFIER|lipQ|Rv2485c|transcript|CCP45279|protein_coding||c.-3055A>G|||||3055|,C|downstream_gene_varia…	0.000937
2797353	0.25	0:2737:0:9	4	102694	PE_PGRS42	p.Leu11Leu	9	T|synonymous_variant|LOW|PE_PGRS42|Rv2487c|transcript|CCP45281|protein_coding|1/1|c.33G>A|p.Leu11Leu|33/2085|33/2085|11/694||WARNING_TRANSCRIPT_NO_START_CODON,T|upstream_gene_variant|MODIFIER|Rv2484c|Rv2484c|transcript|CCP45278|protein_coding||c.-4859G>A|||||4859|,T|upstream_gene_variant|MODIFIER|lipQ|Rv2485c|transcript|CCP45279|protein_coding||c.-3365G>A|||||3365|,T|downstream_gene_variant|MODIF…	0.002811
2798013	0.5	0:7:2739:0	2	102721	PE_PGRS42		7	C|synonymous_variant|LOW|Rv2488c|Rv2488c|transcript|CCP45282|protein_coding|1/1|c.2868C>G|p.Ala956Ala|2868/3414|2868/3414|956/1137||,C|upstream_gene_variant|MODIFIER|lipQ|Rv2485c|transcript|CCP45279|protein_coding||c.-4025C>G|||||4025|,C|upstream_gene_variant|MODIFIER|PE_PGRS42|Rv2487c|transcript|CCP45281|protein_coding||c.-628C>G|||||628|WARNING_TRANSCRIPT_NO_START_CODON,C|downstream_gene_varian…	0.002186
2801282	0.5	0:2744:0:2	2	102829	PE_PGRS43	p.Gly1652Asp	2	T|missense_variant|MODERATE|PE_PGRS43|Rv2490c|transcript|CCP45284|protein_coding|1/1|c.4955G>A|p.Gly1652Asp|4955/4983|4955/4983|1652/1660||,T|upstream_gene_variant|MODIFIER|PE_PGRS42|Rv2487c|transcript|CCP45281|protein_coding||c.-3897G>A|||||3897|WARNING_TRANSCRIPT_NO_START_CODON,T|upstream_gene_variant|MODIFIER|Rv2488c|Rv2488c|transcript|CCP45282|protein_coding||c.-402G>A|||||402|,T|upstream_gen…	0.000625
2801756	0.333333	0:3:0:2743	3	102842	PE_PGRS43	p.Asp1494Gly	3	C|missense_variant|MODERATE|PE_PGRS43|Rv2490c|transcript|CCP45284|protein_coding|1/1|c.4481A>G|p.Asp1494Gly|4481/4983|4481/4983|1494/1660||,C|upstream_gene_variant|MODIFIER|PE_PGRS42|Rv2487c|transcript|CCP45281|protein_coding||c.-4371A>G|||||4371|WARNING_TRANSCRIPT_NO_START_CODON,C|upstream_gene_variant|MODIFIER|Rv2488c|Rv2488c|transcript|CCP45282|protein_coding||c.-876A>G|||||876|,C|upstream_gen…	0.000937
2801766	0.166667	69:0:2677:0	6	102843	PE_PGRS43	p.Pro1491Ser	69	A|missense_variant|MODERATE|PE_PGRS43|Rv2490c|transcript|CCP45284|protein_coding|1/1|c.4471C>T|p.Pro1491Ser|4471/4983|4471/4983|1491/1660||,A|upstream_gene_variant|MODIFIER|PE_PGRS42|Rv2487c|transcript|CCP45281|protein_coding||c.-4381C>T|||||4381|WARNING_TRANSCRIPT_NO_START_CODON,A|upstream_gene_variant|MODIFIER|Rv2488c|Rv2488c|transcript|CCP45282|protein_coding||c.-886C>T|||||886|,A|upstream_gen…	0.021549
2802041	0.0035461	0:958:0:1788	282	102857	PE_PGRS43	p.Gly1399Asp	1651	T|missense_variant|MODERATE|PE_PGRS43|Rv2490c|transcript|CCP45284|protein_coding|1/1|c.4196G>A|p.Gly1399Asp|4196/4983|4196/4983|1399/1660||,T|upstream_gene_variant|MODIFIER|PE_PGRS42|Rv2487c|transcript|CCP45281|protein_coding||c.-4656G>A|||||4656|WARNING_TRANSCRIPT_NO_START_CODON,T|upstream_gene_variant|MODIFIER|Rv2488c|Rv2488c|transcript|CCP45282|protein_coding||c.-1161G>A|||||1161|,T|upstream_g…	0.515615
2802359	0.25	21:0:2725:0	4	102870	PE_PGRS43	p.Ala1293Val	11	A|missense_variant|MODERATE|PE_PGRS43|Rv2490c|transcript|CCP45284|protein_coding|1/1|c.3878C>T|p.Ala1293Val|3878/4983|3878/4983|1293/1660||,A|upstream_gene_variant|MODIFIER|PE_PGRS42|Rv2487c|transcript|CCP45281|protein_coding||c.-4974C>T|||||4974|WARNING_TRANSCRIPT_NO_START_CODON,A|upstream_gene_variant|MODIFIER|Rv2488c|Rv2488c|transcript|CCP45282|protein_coding||c.-1479C>T|||||1479|,A|upstream_g…	0.003435
2802633	0.5	0:2741:0:5	2	102882	PE_PGRS43	p.Ala1202Thr	5	T|missense_variant|MODERATE|PE_PGRS43|Rv2490c|transcript|CCP45284|protein_coding|1/1|c.3604G>A|p.Ala1202Thr|3604/4983|3604/4983|1202/1660||,T|upstream_gene_variant|MODIFIER|Rv2488c|Rv2488c|transcript|CCP45282|protein_coding||c.-1753G>A|||||1753|,T|upstream_gene_variant|MODIFIER|Rv2489c|Rv2489c|transcript|CCP45283|protein_coding||c.-1488G>A|||||1488|,T|upstream_gene_variant|MODIFIER|Rv2491|Rv2491|…	0.001562
2803711	0.333333	0:16:2730:0	3	102924	PE_PGRS43	p.Gly842Gly	16	C|synonymous_variant|LOW|PE_PGRS43|Rv2490c|transcript|CCP45284|protein_coding|1/1|c.2526C>G|p.Gly842Gly|2526/4983|2526/4983|842/1660||,C|upstream_gene_variant|MODIFIER|Rv2488c|Rv2488c|transcript|CCP45282|protein_coding||c.-2831C>G|||||2831|,C|upstream_gene_variant|MODIFIER|Rv2489c|Rv2489c|transcript|CCP45283|protein_coding||c.-2566C>G|||||2566|,C|upstream_gene_variant|MODIFIER|Rv2491|Rv2491|trans…	0.004997
2804225	0.25	0:7:0:2739	4	102941	PE_PGRS43	p.His671Arg	7	C|missense_variant|MODERATE|PE_PGRS43|Rv2490c|transcript|CCP45284|protein_coding|1/1|c.2012A>G|p.His671Arg|2012/4983|2012/4983|671/1660||,C|upstream_gene_variant|MODIFIER|Rv2488c|Rv2488c|transcript|CCP45282|protein_coding||c.-3345A>G|||||3345|,C|upstream_gene_variant|MODIFIER|Rv2489c|Rv2489c|transcript|CCP45283|protein_coding||c.-3080A>G|||||3080|,C|upstream_gene_variant|MODIFIER|Rv2491|Rv2491|tr…	0.002186
2804439	0.5	0:2743:0:3	2	102954	PE_PGRS43	p.Ala600Thr	3	T|missense_variant|MODERATE|PE_PGRS43|Rv2490c|transcript|CCP45284|protein_coding|1/1|c.1798G>A|p.Ala600Thr|1798/4983|1798/4983|600/1660||,T|upstream_gene_variant|MODIFIER|Rv2488c|Rv2488c|transcript|CCP45282|protein_coding||c.-3559G>A|||||3559|,T|upstream_gene_variant|MODIFIER|Rv2489c|Rv2489c|transcript|CCP45283|protein_coding||c.-3294G>A|||||3294|,T|upstream_gene_variant|MODIFIER|Rv2491|Rv2491|tr…	0.000937
2804722	0.333333	5:0:2741:0	3	102966	PE_PGRS43	p.Ala505Ala	4	A|synonymous_variant|LOW|PE_PGRS43|Rv2490c|transcript|CCP45284|protein_coding|1/1|c.1515C>T|p.Ala505Ala|1515/4983|1515/4983|505/1660||,A|upstream_gene_variant|MODIFIER|Rv2488c|Rv2488c|transcript|CCP45282|protein_coding||c.-3842C>T|||||3842|,A|upstream_gene_variant|MODIFIER|Rv2489c|Rv2489c|transcript|CCP45283|protein_coding||c.-3577C>T|||||3577|,A|upstream_gene_variant|MODIFIER|Rv2491|Rv2491|trans…	0.001249
2804883	0.333333	3:0:2743:0	3	102976	PE_PGRS43	p.Pro452Ser	3	A|missense_variant|MODERATE|PE_PGRS43|Rv2490c|transcript|CCP45284|protein_coding|1/1|c.1354C>T|p.Pro452Ser|1354/4983|1354/4983|452/1660||,A|upstream_gene_variant|MODIFIER|Rv2488c|Rv2488c|transcript|CCP45282|protein_coding||c.-4003C>T|||||4003|,A|upstream_gene_variant|MODIFIER|Rv2489c|Rv2489c|transcript|CCP45283|protein_coding||c.-3738C>T|||||3738|,A|upstream_gene_variant|MODIFIER|Rv2491|Rv2491|tr…	0.000937
2805255	0.2	8:2738:0:0	5	102991	PE_PGRS43	p.Ala328Ser	8	A|missense_variant|MODERATE|PE_PGRS43|Rv2490c|transcript|CCP45284|protein_coding|1/1|c.982G>T|p.Ala328Ser|982/4983|982/4983|328/1660||,A|upstream_gene_variant|MODIFIER|Rv2488c|Rv2488c|transcript|CCP45282|protein_coding||c.-4375G>T|||||4375|,A|upstream_gene_variant|MODIFIER|Rv2489c|Rv2489c|transcript|CCP45283|protein_coding||c.-4110G>T|||||4110|,A|upstream_gene_variant|MODIFIER|Rv2491|Rv2491|trans…	0.002498
2805427	0.5	2:0:2744:0	2	102999	PE_PGRS43	p.Asp270Asp	2	A|synonymous_variant|LOW|PE_PGRS43|Rv2490c|transcript|CCP45284|protein_coding|1/1|c.810C>T|p.Asp270Asp|810/4983|810/4983|270/1660||,A|upstream_gene_variant|MODIFIER|Rv2488c|Rv2488c|transcript|CCP45282|protein_coding||c.-4547C>T|||||4547|,A|upstream_gene_variant|MODIFIER|Rv2489c|Rv2489c|transcript|CCP45283|protein_coding||c.-4282C>T|||||4282|,A|upstream_gene_variant|MODIFIER|Rv2491|Rv2491|transcri…	0.000625
2805958	0.5	0:2:2744:0	2	103020	PE_PGRS43	p.Ala93Ala	2	C|synonymous_variant|LOW|PE_PGRS43|Rv2490c|transcript|CCP45284|protein_coding|1/1|c.279C>G|p.Ala93Ala|279/4983|279/4983|93/1660||,C|upstream_gene_variant|MODIFIER|Rv2489c|Rv2489c|transcript|CCP45283|protein_coding||c.-4813C>G|||||4813|,C|upstream_gene_variant|MODIFIER|Rv2491|Rv2491|transcript|CCP45285|protein_coding||c.-707G>C|||||707|,C|upstream_gene_variant|MODIFIER|Rv2492|Rv2492|transcript|CCP…	0.000625
2806067	0.5	7:0:2739:0	2	103024	PE_PGRS43	p.Ala57Val	7	A|missense_variant|MODERATE|PE_PGRS43|Rv2490c|transcript|CCP45284|protein_coding|1/1|c.170C>T|p.Ala57Val|170/4983|170/4983|57/1660||,A|upstream_gene_variant|MODIFIER|Rv2489c|Rv2489c|transcript|CCP45283|protein_coding||c.-4922C>T|||||4922|,A|upstream_gene_variant|MODIFIER|Rv2491|Rv2491|transcript|CCP45285|protein_coding||c.-598G>A|||||598|,A|upstream_gene_variant|MODIFIER|Rv2492|Rv2492|transcript|…	0.002186
2806102	0.5	5:0:2741:0	2	103028	PE_PGRS43	p.Asp45Asp	5	A|synonymous_variant|LOW|PE_PGRS43|Rv2490c|transcript|CCP45284|protein_coding|1/1|c.135C>T|p.Asp45Asp|135/4983|135/4983|45/1660||,A|upstream_gene_variant|MODIFIER|Rv2489c|Rv2489c|transcript|CCP45283|protein_coding||c.-4957C>T|||||4957|,A|upstream_gene_variant|MODIFIER|Rv2491|Rv2491|transcript|CCP45285|protein_coding||c.-563G>A|||||563|,A|upstream_gene_variant|MODIFIER|Rv2492|Rv2492|transcript|CCP…	0.001562
2835854	0.5	12:0:2734:0	2	104063	PE26	p.Ala24Thr	12	A|missense_variant|MODERATE|PE26|Rv2519|transcript|CCP45313|protein_coding|1/1|c.70G>A|p.Ala24Thr|70/1479|70/1479|24/492||WARNING_TRANSCRIPT_NO_START_CODON,A|upstream_gene_variant|MODIFIER|Rv2514c|Rv2514c|transcript|CCP45308|protein_coding||c.-4516C>T|||||4516|WARNING_TRANSCRIPT_NO_START_CODON,A|upstream_gene_variant|MODIFIER|Rv2515c|Rv2515c|transcript|CCP45309|protein_coding||c.-3263C>T|||||3263…	0.003748
2835894	0.333333	0:2741:0:5	3	104065	PE26	p.Thr37Ile	5	T|missense_variant|MODERATE|PE26|Rv2519|transcript|CCP45313|protein_coding|1/1|c.110C>T|p.Thr37Ile|110/1479|110/1479|37/492||WARNING_TRANSCRIPT_NO_START_CODON,T|upstream_gene_variant|MODIFIER|Rv2514c|Rv2514c|transcript|CCP45308|protein_coding||c.-4556G>A|||||4556|WARNING_TRANSCRIPT_NO_START_CODON,T|upstream_gene_variant|MODIFIER|Rv2515c|Rv2515c|transcript|CCP45309|protein_coding||c.-3303G>A|||||3…	0.001562
2835898	0.5	2744:0:2:0	2	104066	PE26	p.Leu38Leu	2	G|synonymous_variant|LOW|PE26|Rv2519|transcript|CCP45313|protein_coding|1/1|c.114A>G|p.Leu38Leu|114/1479|114/1479|38/492||WARNING_TRANSCRIPT_NO_START_CODON,G|upstream_gene_variant|MODIFIER|Rv2514c|Rv2514c|transcript|CCP45308|protein_coding||c.-4560T>C|||||4560|WARNING_TRANSCRIPT_NO_START_CODON,G|upstream_gene_variant|MODIFIER|Rv2515c|Rv2515c|transcript|CCP45309|protein_coding||c.-3307T>C|||||3307…	0.000625
2835984	0.166667	0:2162:0:584	6	104073	PE26	p.Val67Ala	2003	C|missense_variant|MODERATE|PE26|Rv2519|transcript|CCP45313|protein_coding|1/1|c.200T>C|p.Val67Ala|200/1479|200/1479|67/492||WARNING_TRANSCRIPT_NO_START_CODON,C|upstream_gene_variant|MODIFIER|Rv2514c|Rv2514c|transcript|CCP45308|protein_coding||c.-4646A>G|||||4646|WARNING_TRANSCRIPT_NO_START_CODON,C|upstream_gene_variant|MODIFIER|Rv2515c|Rv2515c|transcript|CCP45309|protein_coding||c.-3393A>G|||||3…	0.625547
2836350	0.333333	5:0:2741:0	3	104090	PE26	p.Gly189Asp	5	A|missense_variant|MODERATE|PE26|Rv2519|transcript|CCP45313|protein_coding|1/1|c.566G>A|p.Gly189Asp|566/1479|566/1479|189/492||WARNING_TRANSCRIPT_NO_START_CODON,A|upstream_gene_variant|MODIFIER|Rv2515c|Rv2515c|transcript|CCP45309|protein_coding||c.-3759C>T|||||3759|WARNING_TRANSCRIPT_NO_START_CODON,A|upstream_gene_variant|MODIFIER|Rv2516c|Rv2516c|transcript|CCP45310|protein_coding||c.-2837C>T||||…	0.001562
2836601	0.5	0:3:2743:0	2	104097	PE26	p.Asp273His	3	C|missense_variant|MODERATE|PE26|Rv2519|transcript|CCP45313|protein_coding|1/1|c.817G>C|p.Asp273His|817/1479|817/1479|273/492||WARNING_TRANSCRIPT_NO_START_CODON,C|upstream_gene_variant|MODIFIER|Rv2515c|Rv2515c|transcript|CCP45309|protein_coding||c.-4010C>G|||||4010|WARNING_TRANSCRIPT_NO_START_CODON,C|upstream_gene_variant|MODIFIER|Rv2516c|Rv2516c|transcript|CCP45310|protein_coding||c.-3088C>G||||…	0.000937
2836811	0.5	3:0:2743:0	2	104105	PE26	p.Asp343Asn	3	A|missense_variant|MODERATE|PE26|Rv2519|transcript|CCP45313|protein_coding|1/1|c.1027G>A|p.Asp343Asn|1027/1479|1027/1479|343/492||WARNING_TRANSCRIPT_NO_START_CODON,A|upstream_gene_variant|MODIFIER|Rv2515c|Rv2515c|transcript|CCP45309|protein_coding||c.-4220C>T|||||4220|WARNING_TRANSCRIPT_NO_START_CODON,A|upstream_gene_variant|MODIFIER|Rv2516c|Rv2516c|transcript|CCP45310|protein_coding||c.-3298C>T|…	0.000937
2837160	0.5	0:2744:0:2	2	104109	PE26	p.Pro459Leu	2	T|missense_variant|MODERATE|PE26|Rv2519|transcript|CCP45313|protein_coding|1/1|c.1376C>T|p.Pro459Leu|1376/1479|1376/1479|459/492||WARNING_TRANSCRIPT_NO_START_CODON,T|upstream_gene_variant|MODIFIER|Rv2515c|Rv2515c|transcript|CCP45309|protein_coding||c.-4569G>A|||||4569|WARNING_TRANSCRIPT_NO_START_CODON,T|upstream_gene_variant|MODIFIER|Rv2516c|Rv2516c|transcript|CCP45310|protein_coding||c.-3647G>A|…	0.000625
2837237	0.333333	16:0:2730:0	3	104114	PE26	p.Val485Met	5	A|missense_variant|MODERATE|PE26|Rv2519|transcript|CCP45313|protein_coding|1/1|c.1453G>A|p.Val485Met|1453/1479|1453/1479|485/492||WARNING_TRANSCRIPT_NO_START_CODON,A|upstream_gene_variant|MODIFIER|Rv2515c|Rv2515c|transcript|CCP45309|protein_coding||c.-4646C>T|||||4646|WARNING_TRANSCRIPT_NO_START_CODON,A|upstream_gene_variant|MODIFIER|Rv2516c|Rv2516c|transcript|CCP45310|protein_coding||c.-3724C>T|…	0.001562
2919745	0.333333	0:2740:0:6	3	106953	PE_PGRS44		6	T|synonymous_variant|LOW|fadD9|Rv2590|transcript|CCP45386|protein_coding|1/1|c.1875C>T|p.Thr625Thr|1875/3507|1875/3507|625/1168||,T|upstream_gene_variant|MODIFIER|secD|Rv2587c|transcript|CCP45383|protein_coding||c.-4009G>A|||||4009|WARNING_TRANSCRIPT_NO_START_CODON,T|upstream_gene_variant|MODIFIER|yajC|Rv2588c|transcript|CCP45384|protein_coding||c.-3552G>A|||||3552|,T|upstream_gene_variant|MODIFI…	0.001874
2921140	0.5	2:0:2744:0	2	106994	PE_PGRS44		2	A|synonymous_variant|LOW|fadD9|Rv2590|transcript|CCP45386|protein_coding|1/1|c.3270G>A|p.Gln1090Gln|3270/3507|3270/3507|1090/1168||,A|upstream_gene_variant|MODIFIER|yajC|Rv2588c|transcript|CCP45384|protein_coding||c.-4947C>T|||||4947|,A|upstream_gene_variant|MODIFIER|PE_PGRS44|Rv2591|transcript|CCP45387|protein_coding||c.-411G>A|||||411|,A|upstream_gene_variant|MODIFIER|vapB40|Rv2595|transcript|C…	0.000625
2921883	0.25	28:2718:0:0	4	107028	PE_PGRS44	p.Pro111Pro	23	A|synonymous_variant|LOW|PE_PGRS44|Rv2591|transcript|CCP45387|protein_coding|1/1|c.333C>A|p.Pro111Pro|333/1632|333/1632|111/543||,A|upstream_gene_variant|MODIFIER|vapB40|Rv2595|transcript|CCP45391|protein_coding||c.-3609C>A|||||3609|,A|upstream_gene_variant|MODIFIER|vapC40|Rv2596|transcript|CCP45392|protein_coding||c.-3851C>A|||||3851|WARNING_TRANSCRIPT_NO_START_CODON,A|upstream_gene_variant|MODI…	0.007183
2922142	0.5	2:0:2744:0	2	107039	PE_PGRS44	p.Gly198Ser	2	A|missense_variant|MODERATE|PE_PGRS44|Rv2591|transcript|CCP45387|protein_coding|1/1|c.592G>A|p.Gly198Ser|592/1632|592/1632|198/543||,A|upstream_gene_variant|MODIFIER|vapB40|Rv2595|transcript|CCP45391|protein_coding||c.-3350G>A|||||3350|,A|upstream_gene_variant|MODIFIER|vapC40|Rv2596|transcript|CCP45392|protein_coding||c.-3592G>A|||||3592|WARNING_TRANSCRIPT_NO_START_CODON,A|upstream_gene_variant|M…	0.000625
2922187	0.5	3:0:2743:0	2	107042	PE_PGRS44	p.Gly213Ser	3	A|missense_variant|MODERATE|PE_PGRS44|Rv2591|transcript|CCP45387|protein_coding|1/1|c.637G>A|p.Gly213Ser|637/1632|637/1632|213/543||,A|upstream_gene_variant|MODIFIER|vapB40|Rv2595|transcript|CCP45391|protein_coding||c.-3305G>A|||||3305|,A|upstream_gene_variant|MODIFIER|vapC40|Rv2596|transcript|CCP45392|protein_coding||c.-3547G>A|||||3547|WARNING_TRANSCRIPT_NO_START_CODON,A|upstream_gene_variant|M…	0.000937
2922309	0.333333	0:2741:0:5	3	107048	PE_PGRS44	p.Gly253Gly	5	T|synonymous_variant|LOW|PE_PGRS44|Rv2591|transcript|CCP45387|protein_coding|1/1|c.759C>T|p.Gly253Gly|759/1632|759/1632|253/543||,T|upstream_gene_variant|MODIFIER|vapB40|Rv2595|transcript|CCP45391|protein_coding||c.-3183C>T|||||3183|,T|upstream_gene_variant|MODIFIER|vapC40|Rv2596|transcript|CCP45392|protein_coding||c.-3425C>T|||||3425|WARNING_TRANSCRIPT_NO_START_CODON,T|upstream_gene_variant|MODI…	0.001562
2922865	0.5	2:0:2744:0	2	107073	PE_PGRS44	p.Ala439Thr	2	A|missense_variant|MODERATE|PE_PGRS44|Rv2591|transcript|CCP45387|protein_coding|1/1|c.1315G>A|p.Ala439Thr|1315/1632|1315/1632|439/543||,A|upstream_gene_variant|MODIFIER|vapB40|Rv2595|transcript|CCP45391|protein_coding||c.-2627G>A|||||2627|,A|upstream_gene_variant|MODIFIER|vapC40|Rv2596|transcript|CCP45392|protein_coding||c.-2869G>A|||||2869|WARNING_TRANSCRIPT_NO_START_CODON,A|upstream_gene_varian…	0.000625
2922989	0.285714	2732:2:12:0	7	107077	PE_PGRS44	p.Asp480Ala	14	C|missense_variant|MODERATE|PE_PGRS44|Rv2591|transcript|CCP45387|protein_coding|1/1|c.1439A>C|p.Asp480Ala|1439/1632|1439/1632|480/543||,G|missense_variant|MODERATE|PE_PGRS44|Rv2591|transcript|CCP45387|protein_coding|1/1|c.1439A>G|p.Asp480Gly|1439/1632|1439/1632|480/543||,C|upstream_gene_variant|MODIFIER|vapB40|Rv2595|transcript|CCP45391|protein_coding||c.-2503A>C|||||2503|,G|upstream_gene_variant…	0.004372
2923391	0.0588235	0:2724:0:22	17	107098	PE_PGRS44		2969	C|synonymous_variant|LOW|ruvB|Rv2592c|transcript|CCP45388|protein_coding|1/1|c.843A>G|p.Pro281Pro|843/1035|843/1035|281/344||,C|upstream_gene_variant|MODIFIER|vapB40|Rv2595|transcript|CCP45391|protein_coding||c.-2101T>C|||||2101|,C|upstream_gene_variant|MODIFIER|vapC40|Rv2596|transcript|CCP45392|protein_coding||c.-2343T>C|||||2343|WARNING_TRANSCRIPT_NO_START_CODON,C|upstream_gene_variant|MODIFIER…	0.927233
2934869	0.5	0:2741:0:5	2	107514	PPE42		5	T|synonymous_variant|LOW|pdxH|Rv2607|transcript|CCP45404|protein_coding|1/1|c.672C>T|p.Pro224Pro|672/675|672/675|224/224||,T|upstream_gene_variant|MODIFIER|Rv2603c|Rv2603c|transcript|CCP45400|protein_coding||c.-3309G>A|||||3309|,T|upstream_gene_variant|MODIFIER|snoP|Rv2604c|transcript|CCP45401|protein_coding||c.-2580G>A|||||2580|WARNING_TRANSCRIPT_NO_START_CODON,T|upstream_gene_variant|MODIFIER|t…	0.001562
2935483	0.333333	0:5:2741:0	3	107541	PPE42	p.Gln146His	5	C|missense_variant|MODERATE|PPE42|Rv2608|transcript|CCP45405|protein_coding|1/1|c.438G>C|p.Gln146His|438/1743|438/1743|146/580||,C|upstream_gene_variant|MODIFIER|Rv2603c|Rv2603c|transcript|CCP45400|protein_coding||c.-3923C>G|||||3923|,C|upstream_gene_variant|MODIFIER|snoP|Rv2604c|transcript|CCP45401|protein_coding||c.-3194C>G|||||3194|WARNING_TRANSCRIPT_NO_START_CODON,C|upstream_gene_variant|MODI…	0.001562
2935916	0.5	2:0:2744:0	2	107556	PPE42	p.Ala291Thr	2	A|missense_variant|MODERATE|PPE42|Rv2608|transcript|CCP45405|protein_coding|1/1|c.871G>A|p.Ala291Thr|871/1743|871/1743|291/580||,A|upstream_gene_variant|MODIFIER|Rv2603c|Rv2603c|transcript|CCP45400|protein_coding||c.-4356C>T|||||4356|,A|upstream_gene_variant|MODIFIER|snoP|Rv2604c|transcript|CCP45401|protein_coding||c.-3627C>T|||||3627|WARNING_TRANSCRIPT_NO_START_CODON,A|upstream_gene_variant|MODI…	0.000625
2936730	0.5	0:2744:2:0	2	107581	PPE42	p.Ala562Gly	2	G|missense_variant|MODERATE|PPE42|Rv2608|transcript|CCP45405|protein_coding|1/1|c.1685C>G|p.Ala562Gly|1685/1743|1685/1743|562/580||,G|upstream_gene_variant|MODIFIER|snoP|Rv2604c|transcript|CCP45401|protein_coding||c.-4441G>C|||||4441|WARNING_TRANSCRIPT_NO_START_CODON,G|upstream_gene_variant|MODIFIER|tesB2|Rv2605c|transcript|CCP45402|protein_coding||c.-3588G>C|||||3588|WARNING_TRANSCRIPT_NO_START_…	0.000625
2936791	0.5	2:0:2744:0	2	107586	PPE42		2	A|upstream_gene_variant|MODIFIER|snoP|Rv2604c|transcript|CCP45401|protein_coding||c.-4502C>T|||||4502|WARNING_TRANSCRIPT_NO_START_CODON,A|upstream_gene_variant|MODIFIER|tesB2|Rv2605c|transcript|CCP45402|protein_coding||c.-3649C>T|||||3649|WARNING_TRANSCRIPT_NO_START_CODON,A|upstream_gene_variant|MODIFIER|snzP|Rv2606c|transcript|CCP45403|protein_coding||c.-2721C>T|||||2721|,A|downstream_gene_varia…	0.000625
2936918	0.5	0:2742:0:4	2	107593	PPE42		4	T|synonymous_variant|LOW|Rv2609c|Rv2609c|transcript|CCP45406|protein_coding|1/1|c.948G>A|p.Val316Val|948/1056|948/1056|316/351||,T|upstream_gene_variant|MODIFIER|snoP|Rv2604c|transcript|CCP45401|protein_coding||c.-4629G>A|||||4629|WARNING_TRANSCRIPT_NO_START_CODON,T|upstream_gene_variant|MODIFIER|tesB2|Rv2605c|transcript|CCP45402|protein_coding||c.-3776G>A|||||3776|WARNING_TRANSCRIPT_NO_START_COD…	0.001249
2943839	0.25	0:1:33:2712	8	107804	PE_PGRS45	p.Ser383Gly	34	C|missense_variant|MODERATE|PE_PGRS45|Rv2615c|transcript|CCP45413|protein_coding|1/1|c.1147A>G|p.Ser383Gly|1147/1386|1147/1386|383/461||,G|missense_variant|MODERATE|PE_PGRS45|Rv2615c|transcript|CCP45413|protein_coding|1/1|c.1147A>C|p.Ser383Arg|1147/1386|1147/1386|383/461||,C|upstream_gene_variant|MODIFIER|pimA|Rv2610c|transcript|CCP45407|protein_coding||c.-4838A>G|||||4838|,G|upstream_gene_varian…	0.010618
2943905	0.333333	0:2740:6:0	3	107809	PE_PGRS45	p.Gly361Arg	3	G|missense_variant|MODERATE|PE_PGRS45|Rv2615c|transcript|CCP45413|protein_coding|1/1|c.1081G>C|p.Gly361Arg|1081/1386|1081/1386|361/461||,G|upstream_gene_variant|MODIFIER|pimA|Rv2610c|transcript|CCP45407|protein_coding||c.-4904G>C|||||4904|,G|upstream_gene_variant|MODIFIER|Rv2611c|Rv2611c|transcript|CCP45408|protein_coding||c.-3943G>C|||||3943|WARNING_TRANSCRIPT_NO_START_CODON,G|upstream_gene_vari…	0.000937
2943922	0.5	2:0:2744:0	2	107810	PE_PGRS45	p.Thr355Met	2	A|missense_variant|MODERATE|PE_PGRS45|Rv2615c|transcript|CCP45413|protein_coding|1/1|c.1064C>T|p.Thr355Met|1064/1386|1064/1386|355/461||,A|upstream_gene_variant|MODIFIER|pimA|Rv2610c|transcript|CCP45407|protein_coding||c.-4921C>T|||||4921|,A|upstream_gene_variant|MODIFIER|Rv2611c|Rv2611c|transcript|CCP45408|protein_coding||c.-3960C>T|||||3960|WARNING_TRANSCRIPT_NO_START_CODON,A|upstream_gene_vari…	0.000625
2944351	0.5	4:0:2742:0	2	107833	PE_PGRS45	p.Ala212Val	2	A|missense_variant|MODERATE|PE_PGRS45|Rv2615c|transcript|CCP45413|protein_coding|1/1|c.635C>T|p.Ala212Val|635/1386|635/1386|212/461||,A|upstream_gene_variant|MODIFIER|Rv2611c|Rv2611c|transcript|CCP45408|protein_coding||c.-4389C>T|||||4389|WARNING_TRANSCRIPT_NO_START_CODON,A|upstream_gene_variant|MODIFIER|pgsA1|Rv2612c|transcript|CCP45409|protein_coding||c.-3739C>T|||||3739|,A|upstream_gene_varian…	0.000625
2961546	0.5	0:2744:2:0	2	108491	PE_PGRS46	p.Gly299Ala	2	G|missense_variant|MODERATE|PE_PGRS46|Rv2634c|transcript|CCP45432|protein_coding|1/1|c.896G>C|p.Gly299Ala|896/2337|896/2337|299/778||,G|upstream_gene_variant|MODIFIER|Rv2632c|Rv2632c|transcript|CCP45430|protein_coding||c.-2356G>C|||||2356|,G|upstream_gene_variant|MODIFIER|Rv2633c|Rv2633c|transcript|CCP45431|protein_coding||c.-1726G>C|||||1726|WARNING_TRANSCRIPT_NO_START_CODON,G|upstream_gene_vari…	0.000625
2961635	0.2	0:0:2732:14	5	108495	PE_PGRS46	p.Gly269Gly	10	T|synonymous_variant|LOW|PE_PGRS46|Rv2634c|transcript|CCP45432|protein_coding|1/1|c.807C>A|p.Gly269Gly|807/2337|807/2337|269/778||,T|upstream_gene_variant|MODIFIER|Rv2632c|Rv2632c|transcript|CCP45430|protein_coding||c.-2445C>A|||||2445|,T|upstream_gene_variant|MODIFIER|Rv2633c|Rv2633c|transcript|CCP45431|protein_coding||c.-1815C>A|||||1815|WARNING_TRANSCRIPT_NO_START_CODON,T|upstream_gene_variant…	0.003123
2961689	0.5	4:0:2742:0	2	108498	PE_PGRS46	p.Gly251Gly	3	A|synonymous_variant|LOW|PE_PGRS46|Rv2634c|transcript|CCP45432|protein_coding|1/1|c.753C>T|p.Gly251Gly|753/2337|753/2337|251/778||,A|upstream_gene_variant|MODIFIER|Rv2632c|Rv2632c|transcript|CCP45430|protein_coding||c.-2499C>T|||||2499|,A|upstream_gene_variant|MODIFIER|Rv2633c|Rv2633c|transcript|CCP45431|protein_coding||c.-1869C>T|||||1869|WARNING_TRANSCRIPT_NO_START_CODON,A|upstream_gene_variant…	0.000937
2961808	0.0238095	0:2574:0:172	42	108504	PE_PGRS46	p.Gly212Ser	164	T|missense_variant|MODERATE|PE_PGRS46|Rv2634c|transcript|CCP45432|protein_coding|1/1|c.634G>A|p.Gly212Ser|634/2337|634/2337|212/778||,T|upstream_gene_variant|MODIFIER|Rv2632c|Rv2632c|transcript|CCP45430|protein_coding||c.-2618G>A|||||2618|,T|upstream_gene_variant|MODIFIER|Rv2633c|Rv2633c|transcript|CCP45431|protein_coding||c.-1988G>A|||||1988|WARNING_TRANSCRIPT_NO_START_CODON,T|upstream_gene_vari…	0.051218
2961896	0.333333	0:0:2737:9	3	108506	PE_PGRS46	p.Ala182Ala	9	T|synonymous_variant|LOW|PE_PGRS46|Rv2634c|transcript|CCP45432|protein_coding|1/1|c.546C>A|p.Ala182Ala|546/2337|546/2337|182/778||,T|upstream_gene_variant|MODIFIER|Rv2632c|Rv2632c|transcript|CCP45430|protein_coding||c.-2706C>A|||||2706|,T|upstream_gene_variant|MODIFIER|Rv2633c|Rv2633c|transcript|CCP45431|protein_coding||c.-2076C>A|||||2076|WARNING_TRANSCRIPT_NO_START_CODON,T|upstream_gene_variant…	0.002811
2962049	0.5	3:0:2743:0	2	108512	PE_PGRS46	p.Pro131Pro	3	A|synonymous_variant|LOW|PE_PGRS46|Rv2634c|transcript|CCP45432|protein_coding|1/1|c.393C>T|p.Pro131Pro|393/2337|393/2337|131/778||,A|upstream_gene_variant|MODIFIER|Rv2632c|Rv2632c|transcript|CCP45430|protein_coding||c.-2859C>T|||||2859|,A|upstream_gene_variant|MODIFIER|Rv2633c|Rv2633c|transcript|CCP45431|protein_coding||c.-2229C>T|||||2229|WARNING_TRANSCRIPT_NO_START_CODON,A|upstream_gene_variant…	0.000937
2962181	0.5	0:2:2744:0	2	108520	PE_PGRS46	p.Tyr87*	2	C|stop_gained|HIGH|PE_PGRS46|Rv2634c|transcript|CCP45432|protein_coding|1/1|c.261C>G|p.Tyr87*|261/2337|261/2337|87/778||,C|upstream_gene_variant|MODIFIER|Rv2632c|Rv2632c|transcript|CCP45430|protein_coding||c.-2991C>G|||||2991|,C|upstream_gene_variant|MODIFIER|Rv2633c|Rv2633c|transcript|CCP45431|protein_coding||c.-2361C>G|||||2361|WARNING_TRANSCRIPT_NO_START_CODON,C|upstream_gene_variant|MODIFIER|…	0.000625
2962199	0.5	6:2740:0:0	2	108521	PE_PGRS46	p.Thr81Thr	6	A|synonymous_variant|LOW|PE_PGRS46|Rv2634c|transcript|CCP45432|protein_coding|1/1|c.243G>T|p.Thr81Thr|243/2337|243/2337|81/778||,A|upstream_gene_variant|MODIFIER|Rv2632c|Rv2632c|transcript|CCP45430|protein_coding||c.-3009G>T|||||3009|,A|upstream_gene_variant|MODIFIER|Rv2633c|Rv2633c|transcript|CCP45431|protein_coding||c.-2379G>T|||||2379|WARNING_TRANSCRIPT_NO_START_CODON,A|upstream_gene_variant|M…	0.001874
2962331	0.333333	7:2739:0:0	3	108525	PE_PGRS46	p.Thr37Thr	7	A|synonymous_variant|LOW|PE_PGRS46|Rv2634c|transcript|CCP45432|protein_coding|1/1|c.111G>T|p.Thr37Thr|111/2337|111/2337|37/778||,A|upstream_gene_variant|MODIFIER|Rv2632c|Rv2632c|transcript|CCP45430|protein_coding||c.-3141G>T|||||3141|,A|upstream_gene_variant|MODIFIER|Rv2633c|Rv2633c|transcript|CCP45431|protein_coding||c.-2511G>T|||||2511|WARNING_TRANSCRIPT_NO_START_CODON,A|upstream_gene_variant|M…	0.002186
2962347	0.5	2:0:2744:0	2	108526	PE_PGRS46	p.Ala32Val	2	A|missense_variant|MODERATE|PE_PGRS46|Rv2634c|transcript|CCP45432|protein_coding|1/1|c.95C>T|p.Ala32Val|95/2337|95/2337|32/778||,A|upstream_gene_variant|MODIFIER|Rv2632c|Rv2632c|transcript|CCP45430|protein_coding||c.-3157C>T|||||3157|,A|upstream_gene_variant|MODIFIER|Rv2633c|Rv2633c|transcript|CCP45431|protein_coding||c.-2527C>T|||||2527|WARNING_TRANSCRIPT_NO_START_CODON,A|upstream_gene_variant|M…	0.000625
3054093	0.5	0:7:2739:0	2	111536	PE_PGRS47	p.Gln60His	7	C|missense_variant|MODERATE|PE_PGRS47|Rv2741|transcript|CCP45540|protein_coding|1/1|c.180G>C|p.Gln60His|180/1578|180/1578|60/525||,C|upstream_gene_variant|MODIFIER|recA|Rv2737c|transcript|CCP45535|protein_coding||c.-2669C>G|||||2669|,C|upstream_gene_variant|MODIFIER|Rv2738c|Rv2738c|transcript|CCP45537|protein_coding||c.-2081C>G|||||2081|,C|upstream_gene_variant|MODIFIER|Rv2739c|Rv2739c|transcript…	0.002186
3054308	0.5	2:0:2744:0	2	111547	PE_PGRS47	p.Gly132Asp	2	A|missense_variant|MODERATE|PE_PGRS47|Rv2741|transcript|CCP45540|protein_coding|1/1|c.395G>A|p.Gly132Asp|395/1578|395/1578|132/525||,A|upstream_gene_variant|MODIFIER|recA|Rv2737c|transcript|CCP45535|protein_coding||c.-2884C>T|||||2884|,A|upstream_gene_variant|MODIFIER|Rv2738c|Rv2738c|transcript|CCP45537|protein_coding||c.-2296C>T|||||2296|,A|upstream_gene_variant|MODIFIER|Rv2739c|Rv2739c|transcri…	0.000625
3054321	0.0714286	26:0:2720:0	14	111549	PE_PGRS47	p.Gly136Gly	2937	G|synonymous_variant|LOW|PE_PGRS47|Rv2741|transcript|CCP45540|protein_coding|1/1|c.408A>G|p.Gly136Gly|408/1578|408/1578|136/525||,G|upstream_gene_variant|MODIFIER|recA|Rv2737c|transcript|CCP45535|protein_coding||c.-2897T>C|||||2897|,G|upstream_gene_variant|MODIFIER|Rv2738c|Rv2738c|transcript|CCP45537|protein_coding||c.-2309T>C|||||2309|,G|upstream_gene_variant|MODIFIER|Rv2739c|Rv2739c|transcript|…	0.917239
3054339	0.5	0:2738:8:0	2	111550	PE_PGRS47	p.Gly142Gly	8	G|synonymous_variant|LOW|PE_PGRS47|Rv2741|transcript|CCP45540|protein_coding|1/1|c.426C>G|p.Gly142Gly|426/1578|426/1578|142/525||,G|upstream_gene_variant|MODIFIER|recA|Rv2737c|transcript|CCP45535|protein_coding||c.-2915G>C|||||2915|,G|upstream_gene_variant|MODIFIER|Rv2738c|Rv2738c|transcript|CCP45537|protein_coding||c.-2327G>C|||||2327|,G|upstream_gene_variant|MODIFIER|Rv2739c|Rv2739c|transcript|…	0.002498
3054374	0.5	2744:0:2:0	2	111552	PE_PGRS47	p.Gln154Arg	2	G|missense_variant|MODERATE|PE_PGRS47|Rv2741|transcript|CCP45540|protein_coding|1/1|c.461A>G|p.Gln154Arg|461/1578|461/1578|154/525||,G|upstream_gene_variant|MODIFIER|recA|Rv2737c|transcript|CCP45535|protein_coding||c.-2950T>C|||||2950|,G|upstream_gene_variant|MODIFIER|Rv2738c|Rv2738c|transcript|CCP45537|protein_coding||c.-2362T>C|||||2362|,G|upstream_gene_variant|MODIFIER|Rv2739c|Rv2739c|transcri…	0.000625
3054702	0.666667	0:2:1:2743	3	111559	PE_PGRS47	p.Gly263Gly	1	G|synonymous_variant|LOW|PE_PGRS47|Rv2741|transcript|CCP45540|protein_coding|1/1|c.789T>G|p.Gly263Gly|789/1578|789/1578|263/525||,G|upstream_gene_variant|MODIFIER|recA|Rv2737c|transcript|CCP45535|protein_coding||c.-3278A>C|||||3278|,G|upstream_gene_variant|MODIFIER|Rv2738c|Rv2738c|transcript|CCP45537|protein_coding||c.-2690A>C|||||2690|,G|upstream_gene_variant|MODIFIER|Rv2739c|Rv2739c|transcript|…	0.000312
3054724	0.00289855	1997:0:749:0	345	111563	PE_PGRS47	p.Ser271Gly	781	G|missense_variant|MODERATE|PE_PGRS47|Rv2741|transcript|CCP45540|protein_coding|1/1|c.811A>G|p.Ser271Gly|811/1578|811/1578|271/525||,G|upstream_gene_variant|MODIFIER|recA|Rv2737c|transcript|CCP45535|protein_coding||c.-3300T>C|||||3300|,G|upstream_gene_variant|MODIFIER|Rv2738c|Rv2738c|transcript|CCP45537|protein_coding||c.-2712T>C|||||2712|,G|upstream_gene_variant|MODIFIER|Rv2739c|Rv2739c|transcri…	0.24391
3055318	0.5	2737:9:0:0	2	111585	PE_PGRS47	p.Ile469Leu	6	C|missense_variant|MODERATE|PE_PGRS47|Rv2741|transcript|CCP45540|protein_coding|1/1|c.1405A>C|p.Ile469Leu|1405/1578|1405/1578|469/525||,C|upstream_gene_variant|MODIFIER|recA|Rv2737c|transcript|CCP45535|protein_coding||c.-3894T>G|||||3894|,C|upstream_gene_variant|MODIFIER|Rv2738c|Rv2738c|transcript|CCP45537|protein_coding||c.-3306T>G|||||3306|,C|upstream_gene_variant|MODIFIER|Rv2739c|Rv2739c|trans…	0.001874
3055481	0.5	0:2:0:2744	2	111597	PE_PGRS47	p.Leu523Pro	2	C|missense_variant|MODERATE|PE_PGRS47|Rv2741|transcript|CCP45540|protein_coding|1/1|c.1568T>C|p.Leu523Pro|1568/1578|1568/1578|523/525||,C|upstream_gene_variant|MODIFIER|recA|Rv2737c|transcript|CCP45535|protein_coding||c.-4057A>G|||||4057|,C|upstream_gene_variant|MODIFIER|Rv2738c|Rv2738c|transcript|CCP45537|protein_coding||c.-3469A>G|||||3469|,C|upstream_gene_variant|MODIFIER|Rv2739c|Rv2739c|trans…	0.000625
3055516	0.5	0:2744:0:2	2	111600	PE_PGRS47		2	T|splice_region_variant&stop_retained_variant|LOW|Rv2742c|Rv2742c|transcript|CCP45541|protein_coding|1/1|c.833G>A|p.Ter278Ter|833/834|833/834|278/277||WARNING_TRANSCRIPT_NO_START_CODON,T|upstream_gene_variant|MODIFIER|recA|Rv2737c|transcript|CCP45535|protein_coding||c.-4092G>A|||||4092|,T|upstream_gene_variant|MODIFIER|Rv2738c|Rv2738c|transcript|CCP45537|protein_coding||c.-3504G>A|||||3504|,T|ups…	0.000625
3055836	0.5	0:2744:0:2	2	111614	PE_PGRS47		2	T|synonymous_variant|LOW|Rv2742c|Rv2742c|transcript|CCP45541|protein_coding|1/1|c.513G>A|p.Leu171Leu|513/834|513/834|171/277||WARNING_TRANSCRIPT_NO_START_CODON,T|upstream_gene_variant|MODIFIER|recA|Rv2737c|transcript|CCP45535|protein_coding||c.-4412G>A|||||4412|,T|upstream_gene_variant|MODIFIER|Rv2738c|Rv2738c|transcript|CCP45537|protein_coding||c.-3824G>A|||||3824|,T|upstream_gene_variant|MODIFI…	0.000625
3077546	0.5	0:2744:0:2	2	112493	PPE43	p.Gly178Glu	2	T|missense_variant|MODERATE|PPE43|Rv2768c|transcript|CCP45567|protein_coding|1/1|c.533G>A|p.Gly178Glu|533/1185|533/1185|178/394||,T|upstream_gene_variant|MODIFIER|hsdS|Rv2761c|transcript|CCP45560|protein_coding||c.-4906G>A|||||4906|,T|upstream_gene_variant|MODIFIER|Rv2762c|Rv2762c|transcript|CCP45561|protein_coding||c.-4490G>A|||||4490|,T|upstream_gene_variant|MODIFIER|dfrA|Rv2763c|transcript|CCP…	0.000625
3077556	0.5	2:0:0:2744	2	112494	PPE43	p.Asn175Tyr	2	A|missense_variant|MODERATE|PPE43|Rv2768c|transcript|CCP45567|protein_coding|1/1|c.523A>T|p.Asn175Tyr|523/1185|523/1185|175/394||,A|upstream_gene_variant|MODIFIER|hsdS|Rv2761c|transcript|CCP45560|protein_coding||c.-4916A>T|||||4916|,A|upstream_gene_variant|MODIFIER|Rv2762c|Rv2762c|transcript|CCP45561|protein_coding||c.-4500A>T|||||4500|,A|upstream_gene_variant|MODIFIER|dfrA|Rv2763c|transcript|CCP…	0.000625
3077828	0.666667	3:0:2742:1	3	112510	PPE43	p.Ala84Val	3	A|missense_variant|MODERATE|PPE43|Rv2768c|transcript|CCP45567|protein_coding|1/1|c.251C>T|p.Ala84Val|251/1185|251/1185|84/394||,T|missense_variant|MODERATE|PPE43|Rv2768c|transcript|CCP45567|protein_coding|1/1|c.251C>A|p.Ala84Asp|251/1185|251/1185|84/394||,A|upstream_gene_variant|MODIFIER|Rv2762c|Rv2762c|transcript|CCP45561|protein_coding||c.-4772C>T|||||4772|,T|upstream_gene_variant|MODIFIER|Rv27…	0.000937
3077917	0.25	16:0:2730:0	4	112517	PPE43	p.Thr54Thr	16	A|synonymous_variant|LOW|PPE43|Rv2768c|transcript|CCP45567|protein_coding|1/1|c.162C>T|p.Thr54Thr|162/1185|162/1185|54/394||,C|synonymous_variant|LOW|PPE43|Rv2768c|transcript|CCP45567|protein_coding|1/1|c.162C>G|p.Thr54Thr|162/1185|162/1185|54/394||,A|upstream_gene_variant|MODIFIER|Rv2762c|Rv2762c|transcript|CCP45561|protein_coding||c.-4861C>T|||||4861|,C|upstream_gene_variant|MODIFIER|Rv2762c|Rv…	0.004997
3078178	0.125	0:9:0:2737	8	112526	PE27	p.Val270Met	2634	T|missense_variant|MODERATE|PE27|Rv2769c|transcript|CCP45568|protein_coding|1/1|c.808G>A|p.Val270Met|808/828|808/828|270/275||,T|upstream_gene_variant|MODIFIER|dfrA|Rv2763c|transcript|CCP45562|protein_coding||c.-4569G>A|||||4569|,T|upstream_gene_variant|MODIFIER|thyA|Rv2764c|transcript|CCP45563|protein_coding||c.-3707G>A|||||3707|WARNING_TRANSCRIPT_NO_START_CODON,T|upstream_gene_variant|MODIFIER|…	0.822611
3078438	0.5	2743:0:3:0	2	112530	PE27	p.Ile183Thr	3	G|missense_variant|MODERATE|PE27|Rv2769c|transcript|CCP45568|protein_coding|1/1|c.548T>C|p.Ile183Thr|548/828|548/828|183/275||,G|upstream_gene_variant|MODIFIER|dfrA|Rv2763c|transcript|CCP45562|protein_coding||c.-4829T>C|||||4829|,G|upstream_gene_variant|MODIFIER|thyA|Rv2764c|transcript|CCP45563|protein_coding||c.-3967T>C|||||3967|WARNING_TRANSCRIPT_NO_START_CODON,G|upstream_gene_variant|MODIFIER|…	0.000937
3078579	0.0555556	875:0:1871:0	18	112536	PE27	p.Ala136Val	808	A|missense_variant|MODERATE|PE27|Rv2769c|transcript|CCP45568|protein_coding|1/1|c.407C>T|p.Ala136Val|407/828|407/828|136/275||,A|upstream_gene_variant|MODIFIER|dfrA|Rv2763c|transcript|CCP45562|protein_coding||c.-4970C>T|||||4970|,A|upstream_gene_variant|MODIFIER|thyA|Rv2764c|transcript|CCP45563|protein_coding||c.-4108C>T|||||4108|WARNING_TRANSCRIPT_NO_START_CODON,A|upstream_gene_variant|MODIFIER|…	0.252342
3078740	0.5	0:2744:0:2	2	112540	PE27	p.Gly82Gly	2	T|synonymous_variant|LOW|PE27|Rv2769c|transcript|CCP45568|protein_coding|1/1|c.246G>A|p.Gly82Gly|246/828|246/828|82/275||,T|upstream_gene_variant|MODIFIER|thyA|Rv2764c|transcript|CCP45563|protein_coding||c.-4269G>A|||||4269|WARNING_TRANSCRIPT_NO_START_CODON,T|upstream_gene_variant|MODIFIER|Rv2766c|Rv2766c|transcript|CCP45565|protein_coding||c.-2370G>A|||||2370|,T|upstream_gene_variant|MODIFIER|Rv…	0.000625
3079112	0.5	13:0:2733:0	2	112559	PE27		13	A|upstream_gene_variant|MODIFIER|thyA|Rv2764c|transcript|CCP45563|protein_coding||c.-4641C>T|||||4641|WARNING_TRANSCRIPT_NO_START_CODON,A|upstream_gene_variant|MODIFIER|Rv2766c|Rv2766c|transcript|CCP45565|protein_coding||c.-2742C>T|||||2742|,A|upstream_gene_variant|MODIFIER|Rv2767c|Rv2767c|transcript|CCP45566|protein_coding||c.-2392C>T|||||2392|,A|upstream_gene_variant|MODIFIER|PPE43|Rv2768c|tran…	0.00406
3079511	0.5	0:2:2744:0	2	112575	PPE44	p.Ala316Gly	2	C|missense_variant|MODERATE|PPE44|Rv2770c|transcript|CCP45569|protein_coding|1/1|c.947C>G|p.Ala316Gly|947/1149|947/1149|316/382||WARNING_TRANSCRIPT_NO_START_CODON,C|upstream_gene_variant|MODIFIER|Rv2766c|Rv2766c|transcript|CCP45565|protein_coding||c.-3141C>G|||||3141|,C|upstream_gene_variant|MODIFIER|Rv2767c|Rv2767c|transcript|CCP45566|protein_coding||c.-2791C>G|||||2791|,C|upstream_gene_variant|…	0.000625
3079767	0.5	0:0:2744:2	2	112585	PPE44	p.Gln231Lys	2	T|missense_variant|MODERATE|PPE44|Rv2770c|transcript|CCP45569|protein_coding|1/1|c.691C>A|p.Gln231Lys|691/1149|691/1149|231/382||WARNING_TRANSCRIPT_NO_START_CODON,T|upstream_gene_variant|MODIFIER|Rv2766c|Rv2766c|transcript|CCP45565|protein_coding||c.-3397C>A|||||3397|,T|upstream_gene_variant|MODIFIER|Rv2767c|Rv2767c|transcript|CCP45566|protein_coding||c.-3047C>A|||||3047|,T|upstream_gene_variant|…	0.000625
3079803	0.5	0:0:2:2744	2	112586	PPE44	p.Met219Leu	2	G|missense_variant|MODERATE|PPE44|Rv2770c|transcript|CCP45569|protein_coding|1/1|c.655A>C|p.Met219Leu|655/1149|655/1149|219/382||WARNING_TRANSCRIPT_NO_START_CODON,G|upstream_gene_variant|MODIFIER|Rv2766c|Rv2766c|transcript|CCP45565|protein_coding||c.-3433A>C|||||3433|,G|upstream_gene_variant|MODIFIER|Rv2767c|Rv2767c|transcript|CCP45566|protein_coding||c.-3083A>C|||||3083|,G|upstream_gene_variant|…	0.000625
3079877	0.142857	8:0:2738:0	7	112590	PPE44	p.Phe194Ser	2551	G|missense_variant|MODERATE|PPE44|Rv2770c|transcript|CCP45569|protein_coding|1/1|c.581T>C|p.Phe194Ser|581/1149|581/1149|194/382||WARNING_TRANSCRIPT_NO_START_CODON,G|upstream_gene_variant|MODIFIER|Rv2766c|Rv2766c|transcript|CCP45565|protein_coding||c.-3507T>C|||||3507|,G|upstream_gene_variant|MODIFIER|Rv2767c|Rv2767c|transcript|CCP45566|protein_coding||c.-3157T>C|||||3157|,G|upstream_gene_variant|…	0.79669
3079901	0.5	2743:0:3:0	2	112591	PPE44	p.Val186Ala	3	G|missense_variant|MODERATE|PPE44|Rv2770c|transcript|CCP45569|protein_coding|1/1|c.557T>C|p.Val186Ala|557/1149|557/1149|186/382||WARNING_TRANSCRIPT_NO_START_CODON,G|upstream_gene_variant|MODIFIER|Rv2766c|Rv2766c|transcript|CCP45565|protein_coding||c.-3531T>C|||||3531|,G|upstream_gene_variant|MODIFIER|Rv2767c|Rv2767c|transcript|CCP45566|protein_coding||c.-3181T>C|||||3181|,G|upstream_gene_variant|…	0.000937
3080283	0.5	3:2743:0:0	2	112603	PPE44	p.Gly59Cys	3	A|missense_variant|MODERATE|PPE44|Rv2770c|transcript|CCP45569|protein_coding|1/1|c.175G>T|p.Gly59Cys|175/1149|175/1149|59/382||WARNING_TRANSCRIPT_NO_START_CODON,A|upstream_gene_variant|MODIFIER|Rv2766c|Rv2766c|transcript|CCP45565|protein_coding||c.-3913G>T|||||3913|,A|upstream_gene_variant|MODIFIER|Rv2767c|Rv2767c|transcript|CCP45566|protein_coding||c.-3563G>T|||||3563|,A|upstream_gene_variant|MO…	0.000937
3080304	0.25	22:0:2724:0	4	112604	PPE44	p.Leu52Leu	21	A|synonymous_variant|LOW|PPE44|Rv2770c|transcript|CCP45569|protein_coding|1/1|c.154C>T|p.Leu52Leu|154/1149|154/1149|52/382||WARNING_TRANSCRIPT_NO_START_CODON,A|upstream_gene_variant|MODIFIER|Rv2766c|Rv2766c|transcript|CCP45565|protein_coding||c.-3934C>T|||||3934|,A|upstream_gene_variant|MODIFIER|Rv2767c|Rv2767c|transcript|CCP45566|protein_coding||c.-3584C>T|||||3584|,A|upstream_gene_variant|MODIF…	0.006558
3080332	0.5	2:2744:0:0	2	112605	PPE44	p.Ala42Ala	2	A|synonymous_variant|LOW|PPE44|Rv2770c|transcript|CCP45569|protein_coding|1/1|c.126G>T|p.Ala42Ala|126/1149|126/1149|42/382||WARNING_TRANSCRIPT_NO_START_CODON,A|upstream_gene_variant|MODIFIER|Rv2766c|Rv2766c|transcript|CCP45565|protein_coding||c.-3962G>T|||||3962|,A|upstream_gene_variant|MODIFIER|Rv2767c|Rv2767c|transcript|CCP45566|protein_coding||c.-3612G>T|||||3612|,A|upstream_gene_variant|MODIF…	0.000625
3080341	0.5	2:0:2744:0	2	112606	PPE44	p.Ser39Ser	2	A|synonymous_variant|LOW|PPE44|Rv2770c|transcript|CCP45569|protein_coding|1/1|c.117C>T|p.Ser39Ser|117/1149|117/1149|39/382||WARNING_TRANSCRIPT_NO_START_CODON,A|upstream_gene_variant|MODIFIER|Rv2766c|Rv2766c|transcript|CCP45565|protein_coding||c.-3971C>T|||||3971|,A|upstream_gene_variant|MODIFIER|Rv2767c|Rv2767c|transcript|CCP45566|protein_coding||c.-3621C>T|||||3621|,A|upstream_gene_variant|MODIF…	0.000625
3162626	0.5	2742:4:0:0	2	115204	PE_PGRS48	p.Asn120Thr	4	C|missense_variant|MODERATE|PE_PGRS48|Rv2853|transcript|CCP45654|protein_coding|1/1|c.359A>C|p.Asn120Thr|359/1848|359/1848|120/615||,C|upstream_gene_variant|MODIFIER|cobO|Rv2849c|transcript|CCP45650|protein_coding||c.-4482T>G|||||4482|,C|upstream_gene_variant|MODIFIER|Rv2850c|Rv2850c|transcript|CCP45651|protein_coding||c.-2572T>G|||||2572|WARNING_TRANSCRIPT_NO_START_CODON,C|upstream_gene_variant|…	0.001249
3162805	0.00236967	0:822:1924:0	422	115210	PE_PGRS48	p.Arg180Gly	1866	G|missense_variant|MODERATE|PE_PGRS48|Rv2853|transcript|CCP45654|protein_coding|1/1|c.538C>G|p.Arg180Gly|538/1848|538/1848|180/615||,G|upstream_gene_variant|MODIFIER|cobO|Rv2849c|transcript|CCP45650|protein_coding||c.-4661G>C|||||4661|,G|upstream_gene_variant|MODIFIER|Rv2850c|Rv2850c|transcript|CCP45651|protein_coding||c.-2751G>C|||||2751|WARNING_TRANSCRIPT_NO_START_CODON,G|upstream_gene_variant|…	0.582761
3163174	0.5	2:0:2744:0	2	115224	PE_PGRS48	p.Gly303Ser	2	A|missense_variant|MODERATE|PE_PGRS48|Rv2853|transcript|CCP45654|protein_coding|1/1|c.907G>A|p.Gly303Ser|907/1848|907/1848|303/615||,A|upstream_gene_variant|MODIFIER|Rv2850c|Rv2850c|transcript|CCP45651|protein_coding||c.-3120C>T|||||3120|WARNING_TRANSCRIPT_NO_START_CODON,A|upstream_gene_variant|MODIFIER|Rv2851c|Rv2851c|transcript|CCP45652|protein_coding||c.-2653C>T|||||2653|,A|upstream_gene_varia…	0.000625
3163219	0.166667	17:0:2729:0	6	115228	PE_PGRS48	p.Gly318Ser	16	A|missense_variant|MODERATE|PE_PGRS48|Rv2853|transcript|CCP45654|protein_coding|1/1|c.952G>A|p.Gly318Ser|952/1848|952/1848|318/615||,A|upstream_gene_variant|MODIFIER|Rv2850c|Rv2850c|transcript|CCP45651|protein_coding||c.-3165C>T|||||3165|WARNING_TRANSCRIPT_NO_START_CODON,A|upstream_gene_variant|MODIFIER|Rv2851c|Rv2851c|transcript|CCP45652|protein_coding||c.-2698C>T|||||2698|,A|upstream_gene_varia…	0.004997
3163549	0.333333	0:8:2738:0	3	115238	PE_PGRS48	p.Ala428Pro	3	C|missense_variant|MODERATE|PE_PGRS48|Rv2853|transcript|CCP45654|protein_coding|1/1|c.1282G>C|p.Ala428Pro|1282/1848|1282/1848|428/615||,C|upstream_gene_variant|MODIFIER|Rv2850c|Rv2850c|transcript|CCP45651|protein_coding||c.-3495C>G|||||3495|WARNING_TRANSCRIPT_NO_START_CODON,C|upstream_gene_variant|MODIFIER|Rv2851c|Rv2851c|transcript|CCP45652|protein_coding||c.-3028C>G|||||3028|,C|upstream_gene_va…	0.000937
3163556	0.5	0:2:2744:0	2	115240	PE_PGRS48	p.Gly430Ala	2	C|missense_variant|MODERATE|PE_PGRS48|Rv2853|transcript|CCP45654|protein_coding|1/1|c.1289G>C|p.Gly430Ala|1289/1848|1289/1848|430/615||,C|upstream_gene_variant|MODIFIER|Rv2850c|Rv2850c|transcript|CCP45651|protein_coding||c.-3502C>G|||||3502|WARNING_TRANSCRIPT_NO_START_CODON,C|upstream_gene_variant|MODIFIER|Rv2851c|Rv2851c|transcript|CCP45652|protein_coding||c.-3035C>G|||||3035|,C|upstream_gene_va…	0.000625
3163591	0.333333	3:0:2743:0	3	115241	PE_PGRS48	p.Ala442Thr	3	A|missense_variant|MODERATE|PE_PGRS48|Rv2853|transcript|CCP45654|protein_coding|1/1|c.1324G>A|p.Ala442Thr|1324/1848|1324/1848|442/615||,A|upstream_gene_variant|MODIFIER|Rv2850c|Rv2850c|transcript|CCP45651|protein_coding||c.-3537C>T|||||3537|WARNING_TRANSCRIPT_NO_START_CODON,A|upstream_gene_variant|MODIFIER|Rv2851c|Rv2851c|transcript|CCP45652|protein_coding||c.-3070C>T|||||3070|,A|upstream_gene_va…	0.000937
3163624	0.5	0:2:2744:0	2	115244	PE_PGRS48	p.Gly453Arg	2	C|missense_variant|MODERATE|PE_PGRS48|Rv2853|transcript|CCP45654|protein_coding|1/1|c.1357G>C|p.Gly453Arg|1357/1848|1357/1848|453/615||,C|upstream_gene_variant|MODIFIER|Rv2850c|Rv2850c|transcript|CCP45651|protein_coding||c.-3570C>G|||||3570|WARNING_TRANSCRIPT_NO_START_CODON,C|upstream_gene_variant|MODIFIER|Rv2851c|Rv2851c|transcript|CCP45652|protein_coding||c.-3103C>G|||||3103|,C|upstream_gene_va…	0.000625
3163655	0.142857	0:29:2717:0	7	115246	PE_PGRS48	p.Gly463Ala	29	C|missense_variant|MODERATE|PE_PGRS48|Rv2853|transcript|CCP45654|protein_coding|1/1|c.1388G>C|p.Gly463Ala|1388/1848|1388/1848|463/615||,C|upstream_gene_variant|MODIFIER|Rv2850c|Rv2850c|transcript|CCP45651|protein_coding||c.-3601C>G|||||3601|WARNING_TRANSCRIPT_NO_START_CODON,C|upstream_gene_variant|MODIFIER|Rv2851c|Rv2851c|transcript|CCP45652|protein_coding||c.-3134C>G|||||3134|,C|upstream_gene_va…	0.009057
3163883	0.5	2740:6:0:0	2	115252	PE_PGRS48	p.Asp539Ala	3	C|missense_variant|MODERATE|PE_PGRS48|Rv2853|transcript|CCP45654|protein_coding|1/1|c.1616A>C|p.Asp539Ala|1616/1848|1616/1848|539/615||,C|upstream_gene_variant|MODIFIER|Rv2850c|Rv2850c|transcript|CCP45651|protein_coding||c.-3829T>G|||||3829|WARNING_TRANSCRIPT_NO_START_CODON,C|upstream_gene_variant|MODIFIER|Rv2851c|Rv2851c|transcript|CCP45652|protein_coding||c.-3362T>G|||||3362|,C|upstream_gene_va…	0.000937
3164087	0.5	0:6:0:2740	2	115262	PE_PGRS48	p.Phe607Ser	6	C|missense_variant|MODERATE|PE_PGRS48|Rv2853|transcript|CCP45654|protein_coding|1/1|c.1820T>C|p.Phe607Ser|1820/1848|1820/1848|607/615||,C|upstream_gene_variant|MODIFIER|Rv2850c|Rv2850c|transcript|CCP45651|protein_coding||c.-4033A>G|||||4033|WARNING_TRANSCRIPT_NO_START_CODON,C|upstream_gene_variant|MODIFIER|Rv2851c|Rv2851c|transcript|CCP45652|protein_coding||c.-3566A>G|||||3566|,C|upstream_gene_va…	0.001874
3201578	0.166667	34:0:2712:0	6	116521	PPE45	p.Ala148Val	29	A|missense_variant|MODERATE|PPE45|Rv2892c|transcript|CCP45694|protein_coding|1/1|c.443C>T|p.Ala148Val|443/1227|443/1227|148/408||,A|upstream_gene_variant|MODIFIER|amiC|Rv2888c|transcript|CCP45690|protein_coding||c.-3293C>T|||||3293|,A|upstream_gene_variant|MODIFIER|tsf|Rv2889c|transcript|CCP45691|protein_coding||c.-2471C>T|||||2471|,A|upstream_gene_variant|MODIFIER|rpsB|Rv2890c|transcript|CCP4569…	0.009057
3379991	0.25	0:0:2735:11	4	122418	PPE48		10	T|upstream_gene_variant|MODIFIER|Rv3015c|Rv3015c|transcript|CCP45821|protein_coding||c.-4327C>A|||||4327|WARNING_TRANSCRIPT_NO_START_CODON,T|upstream_gene_variant|MODIFIER|esxQ|Rv3017c|transcript|CCP45823|protein_coding||c.-3139C>A|||||3139|WARNING_TRANSCRIPT_NO_START_CODON,T|upstream_gene_variant|MODIFIER|PPE46|Rv3018c|transcript|CCP45824|protein_coding||c.-1748C>A|||||1748|WARNING_TRANSCRIPT_NO…	0.003123
3380004	0.5	0:2744:2:0	2	122419	PPE48		2	G|upstream_gene_variant|MODIFIER|Rv3015c|Rv3015c|transcript|CCP45821|protein_coding||c.-4340G>C|||||4340|WARNING_TRANSCRIPT_NO_START_CODON,G|upstream_gene_variant|MODIFIER|esxQ|Rv3017c|transcript|CCP45823|protein_coding||c.-3152G>C|||||3152|WARNING_TRANSCRIPT_NO_START_CODON,G|upstream_gene_variant|MODIFIER|PPE46|Rv3018c|transcript|CCP45824|protein_coding||c.-1761G>C|||||1761|WARNING_TRANSCRIPT_NO…	0.000625
3380059	0.5	5:2741:0:0	2	122423	PPE48		5	A|upstream_gene_variant|MODIFIER|Rv3015c|Rv3015c|transcript|CCP45821|protein_coding||c.-4395G>T|||||4395|WARNING_TRANSCRIPT_NO_START_CODON,A|upstream_gene_variant|MODIFIER|esxQ|Rv3017c|transcript|CCP45823|protein_coding||c.-3207G>T|||||3207|WARNING_TRANSCRIPT_NO_START_CODON,A|upstream_gene_variant|MODIFIER|PPE46|Rv3018c|transcript|CCP45824|protein_coding||c.-1816G>T|||||1816|WARNING_TRANSCRIPT_NO…	0.001562
3380716	0.5	3:0:2743:0	2	122424	PE29	p.Ala93Val	3	A|missense_variant|MODERATE|PE29|Rv3022A|transcript|CCP45830|protein_coding|1/1|c.278C>T|p.Ala93Val|278/315|278/315|93/104||WARNING_TRANSCRIPT_NO_START_CODON,A|upstream_gene_variant|MODIFIER|esxQ|Rv3017c|transcript|CCP45823|protein_coding||c.-3864C>T|||||3864|WARNING_TRANSCRIPT_NO_START_CODON,A|upstream_gene_variant|MODIFIER|PPE46|Rv3018c|transcript|CCP45824|protein_coding||c.-2473C>T|||||2473|WA…	0.000937
3380755	0.333333	0:2731:15:0	3	122426	PE29	p.Gly80Ala	12	G|missense_variant|MODERATE|PE29|Rv3022A|transcript|CCP45830|protein_coding|1/1|c.239G>C|p.Gly80Ala|239/315|239/315|80/104||WARNING_TRANSCRIPT_NO_START_CODON,G|upstream_gene_variant|MODIFIER|esxQ|Rv3017c|transcript|CCP45823|protein_coding||c.-3903G>C|||||3903|WARNING_TRANSCRIPT_NO_START_CODON,G|upstream_gene_variant|MODIFIER|PPE46|Rv3018c|transcript|CCP45824|protein_coding||c.-2512G>C|||||2512|WA…	0.003748
3380813	0.5	0:0:2744:2	2	122429	PE29	p.His61Asn	2	T|missense_variant|MODERATE|PE29|Rv3022A|transcript|CCP45830|protein_coding|1/1|c.181C>A|p.His61Asn|181/315|181/315|61/104||WARNING_TRANSCRIPT_NO_START_CODON,T|upstream_gene_variant|MODIFIER|esxQ|Rv3017c|transcript|CCP45823|protein_coding||c.-3961C>A|||||3961|WARNING_TRANSCRIPT_NO_START_CODON,T|upstream_gene_variant|MODIFIER|PPE46|Rv3018c|transcript|CCP45824|protein_coding||c.-2570C>A|||||2570|WA…	0.000625
3381080	0.5	4:2741:1:0	4	122440	PE29		5	A|upstream_gene_variant|MODIFIER|esxQ|Rv3017c|transcript|CCP45823|protein_coding||c.-4228G>T|||||4228|WARNING_TRANSCRIPT_NO_START_CODON,G|upstream_gene_variant|MODIFIER|esxQ|Rv3017c|transcript|CCP45823|protein_coding||c.-4228G>C|||||4228|WARNING_TRANSCRIPT_NO_START_CODON,A|upstream_gene_variant|MODIFIER|PPE46|Rv3018c|transcript|CCP45824|protein_coding||c.-2837G>T|||||2837|WARNING_TRANSCRIPT_NO_ST…	0.001562
3381083	0.5	2:0:2744:0	2	122442	PE29		2	A|upstream_gene_variant|MODIFIER|esxQ|Rv3017c|transcript|CCP45823|protein_coding||c.-4231C>T|||||4231|WARNING_TRANSCRIPT_NO_START_CODON,A|upstream_gene_variant|MODIFIER|PPE46|Rv3018c|transcript|CCP45824|protein_coding||c.-2840C>T|||||2840|WARNING_TRANSCRIPT_NO_START_CODON,A|upstream_gene_variant|MODIFIER|PE27A|Rv3018A|transcript|CCP45825|protein_coding||c.-2668C>T|||||2668|WARNING_TRANSCRIPT_NO_S…	0.000625
3381100	0.4	6:4:2736:0	5	122445	PE29		10	A|upstream_gene_variant|MODIFIER|esxQ|Rv3017c|transcript|CCP45823|protein_coding||c.-4248C>T|||||4248|WARNING_TRANSCRIPT_NO_START_CODON,C|upstream_gene_variant|MODIFIER|esxQ|Rv3017c|transcript|CCP45823|protein_coding||c.-4248C>G|||||4248|WARNING_TRANSCRIPT_NO_START_CODON,A|upstream_gene_variant|MODIFIER|PPE46|Rv3018c|transcript|CCP45824|protein_coding||c.-2857C>T|||||2857|WARNING_TRANSCRIPT_NO_ST…	0.003123
3381101	0.5	3:2743:0:0	2	122446	PE29		3	A|upstream_gene_variant|MODIFIER|esxQ|Rv3017c|transcript|CCP45823|protein_coding||c.-4249G>T|||||4249|WARNING_TRANSCRIPT_NO_START_CODON,A|upstream_gene_variant|MODIFIER|PPE46|Rv3018c|transcript|CCP45824|protein_coding||c.-2858G>T|||||2858|WARNING_TRANSCRIPT_NO_START_CODON,A|upstream_gene_variant|MODIFIER|PE27A|Rv3018A|transcript|CCP45825|protein_coding||c.-2686G>T|||||2686|WARNING_TRANSCRIPT_NO_S…	0.000937
3381108	0.25	5:0:2741:0	4	122448	PE29		5	A|upstream_gene_variant|MODIFIER|esxQ|Rv3017c|transcript|CCP45823|protein_coding||c.-4256C>T|||||4256|WARNING_TRANSCRIPT_NO_START_CODON,A|upstream_gene_variant|MODIFIER|PPE46|Rv3018c|transcript|CCP45824|protein_coding||c.-2865C>T|||||2865|WARNING_TRANSCRIPT_NO_START_CODON,A|upstream_gene_variant|MODIFIER|PE27A|Rv3018A|transcript|CCP45825|protein_coding||c.-2693C>T|||||2693|WARNING_TRANSCRIPT_NO_S…	0.001562
3381142	0.5	0:2:0:2744	2	122453	PE29		2	C|upstream_gene_variant|MODIFIER|esxQ|Rv3017c|transcript|CCP45823|protein_coding||c.-4290A>G|||||4290|WARNING_TRANSCRIPT_NO_START_CODON,C|upstream_gene_variant|MODIFIER|PPE46|Rv3018c|transcript|CCP45824|protein_coding||c.-2899A>G|||||2899|WARNING_TRANSCRIPT_NO_START_CODON,C|upstream_gene_variant|MODIFIER|PE27A|Rv3018A|transcript|CCP45825|protein_coding||c.-2727A>G|||||2727|WARNING_TRANSCRIPT_NO_S…	0.000625
3381156	0.5	2740:0:6:0	2	122454	PE29		6	G|upstream_gene_variant|MODIFIER|esxQ|Rv3017c|transcript|CCP45823|protein_coding||c.-4304T>C|||||4304|WARNING_TRANSCRIPT_NO_START_CODON,G|upstream_gene_variant|MODIFIER|PPE46|Rv3018c|transcript|CCP45824|protein_coding||c.-2913T>C|||||2913|WARNING_TRANSCRIPT_NO_START_CODON,G|upstream_gene_variant|MODIFIER|PE27A|Rv3018A|transcript|CCP45825|protein_coding||c.-2741T>C|||||2741|WARNING_TRANSCRIPT_NO_S…	0.001874
3490090	0.5	0:2744:0:2	2	126323	PPE49		2	T|synonymous_variant|LOW|moaR1|Rv3124|transcript|CCP45934|protein_coding|1/1|c.585C>T|p.Arg195Arg|585/870|585/870|195/289||WARNING_TRANSCRIPT_NO_START_CODON,T|upstream_gene_variant|MODIFIER|Rv3127|Rv3127|transcript|CCP45937|protein_coding||c.-2057C>T|||||2057|WARNING_TRANSCRIPT_NO_START_CODON,T|upstream_gene_variant|MODIFIER|Rv3129|Rv3129|transcript|CCP45939|protein_coding||c.-4570C>T|||||4570|WA…	0.000625
3490432	0.5	0:2:2744:0	2	126338	PPE49		2	C|upstream_gene_variant|MODIFIER|Rv3127|Rv3127|transcript|CCP45937|protein_coding||c.-1715G>C|||||1715|WARNING_TRANSCRIPT_NO_START_CODON,C|upstream_gene_variant|MODIFIER|Rv3129|Rv3129|transcript|CCP45939|protein_coding||c.-4228G>C|||||4228|WARNING_TRANSCRIPT_NO_START_CODON,C|downstream_gene_variant|MODIFIER|moaE1|Rv3119|transcript|CCP45929|protein_coding||c.*4857G>C|||||4857|,C|downstream_gene_va…	0.000625
3490438	0.5	0:2741:5:0	2	126340	PPE49		5	G|upstream_gene_variant|MODIFIER|Rv3127|Rv3127|transcript|CCP45937|protein_coding||c.-1709C>G|||||1709|WARNING_TRANSCRIPT_NO_START_CODON,G|upstream_gene_variant|MODIFIER|Rv3129|Rv3129|transcript|CCP45939|protein_coding||c.-4222C>G|||||4222|WARNING_TRANSCRIPT_NO_START_CODON,G|downstream_gene_variant|MODIFIER|moaE1|Rv3119|transcript|CCP45929|protein_coding||c.*4863C>G|||||4863|,G|downstream_gene_va…	0.001562
3490750	0.5	2743:0:3:0	2	126349	PPE49	p.Leu301Ser	3	G|missense_variant|MODERATE|PPE49|Rv3125c|transcript|CCP45935|protein_coding|1/1|c.902T>C|p.Leu301Ser|902/1176|902/1176|301/391||,G|upstream_gene_variant|MODIFIER|Rv3127|Rv3127|transcript|CCP45937|protein_coding||c.-1397A>G|||||1397|WARNING_TRANSCRIPT_NO_START_CODON,G|upstream_gene_variant|MODIFIER|Rv3129|Rv3129|transcript|CCP45939|protein_coding||c.-3910A>G|||||3910|WARNING_TRANSCRIPT_NO_START_C…	0.000937
3491063	0.333333	0:2741:5:0	3	126364	PPE49	p.Ala197Pro	5	G|missense_variant|MODERATE|PPE49|Rv3125c|transcript|CCP45935|protein_coding|1/1|c.589G>C|p.Ala197Pro|589/1176|589/1176|197/391||,G|upstream_gene_variant|MODIFIER|Rv3127|Rv3127|transcript|CCP45937|protein_coding||c.-1084C>G|||||1084|WARNING_TRANSCRIPT_NO_START_CODON,G|upstream_gene_variant|MODIFIER|Rv3129|Rv3129|transcript|CCP45939|protein_coding||c.-3597C>G|||||3597|WARNING_TRANSCRIPT_NO_START_C…	0.001562
3491392	0.166667	2737:0:9:0	6	126379	PPE49	p.Leu87Pro	9	G|missense_variant|MODERATE|PPE49|Rv3125c|transcript|CCP45935|protein_coding|1/1|c.260T>C|p.Leu87Pro|260/1176|260/1176|87/391||,G|upstream_gene_variant|MODIFIER|Rv3127|Rv3127|transcript|CCP45937|protein_coding||c.-755A>G|||||755|WARNING_TRANSCRIPT_NO_START_CODON,G|upstream_gene_variant|MODIFIER|Rv3129|Rv3129|transcript|CCP45939|protein_coding||c.-3268A>G|||||3268|WARNING_TRANSCRIPT_NO_START_CODON…	0.002811
3491518	0.5	42:0:2704:0	2	126387	PPE49	p.Ser45Leu	41	A|missense_variant|MODERATE|PPE49|Rv3125c|transcript|CCP45935|protein_coding|1/1|c.134C>T|p.Ser45Leu|134/1176|134/1176|45/391||,A|upstream_gene_variant|MODIFIER|Rv3127|Rv3127|transcript|CCP45937|protein_coding||c.-629G>A|||||629|WARNING_TRANSCRIPT_NO_START_CODON,A|upstream_gene_variant|MODIFIER|Rv3129|Rv3129|transcript|CCP45939|protein_coding||c.-3142G>A|||||3142|WARNING_TRANSCRIPT_NO_START_CODON…	0.012804
3501181	0.5	0:2742:0:4	2	126733	PPE50		4	T|upstream_gene_variant|MODIFIER|tgs1|Rv3130c|transcript|CCP45940|protein_coding||c.-4815G>A|||||4815|,T|upstream_gene_variant|MODIFIER|devS|Rv3132c|transcript|CCP45942|protein_coding||c.-1916G>A|||||1916|,T|upstream_gene_variant|MODIFIER|devR|Rv3133c|transcript|CCP45943|protein_coding||c.-1266G>A|||||1266|WARNING_TRANSCRIPT_NO_START_CODON,T|upstream_gene_variant|MODIFIER|Rv3134c|Rv3134c|transcri…	0.001249
3501253	0.666667	2742:2:2:0	3	126738	PPE50		4	C|upstream_gene_variant|MODIFIER|tgs1|Rv3130c|transcript|CCP45940|protein_coding||c.-4887T>G|||||4887|,G|upstream_gene_variant|MODIFIER|tgs1|Rv3130c|transcript|CCP45940|protein_coding||c.-4887T>C|||||4887|,C|upstream_gene_variant|MODIFIER|devS|Rv3132c|transcript|CCP45942|protein_coding||c.-1988T>G|||||1988|,G|upstream_gene_variant|MODIFIER|devS|Rv3132c|transcript|CCP45942|protein_coding||c.-1988T…	0.001249
3501257	0.333333	2743:3:0:0	3	126739	PPE50		3	C|upstream_gene_variant|MODIFIER|tgs1|Rv3130c|transcript|CCP45940|protein_coding||c.-4891T>G|||||4891|,C|upstream_gene_variant|MODIFIER|devS|Rv3132c|transcript|CCP45942|protein_coding||c.-1992T>G|||||1992|,C|upstream_gene_variant|MODIFIER|devR|Rv3133c|transcript|CCP45943|protein_coding||c.-1342T>G|||||1342|WARNING_TRANSCRIPT_NO_START_CODON,C|upstream_gene_variant|MODIFIER|Rv3134c|Rv3134c|transcri…	0.000937
3501260	0.5	2:0:2744:0	2	126740	PPE50		2	A|upstream_gene_variant|MODIFIER|tgs1|Rv3130c|transcript|CCP45940|protein_coding||c.-4894C>T|||||4894|,A|upstream_gene_variant|MODIFIER|devS|Rv3132c|transcript|CCP45942|protein_coding||c.-1995C>T|||||1995|,A|upstream_gene_variant|MODIFIER|devR|Rv3133c|transcript|CCP45943|protein_coding||c.-1345C>T|||||1345|WARNING_TRANSCRIPT_NO_START_CODON,A|upstream_gene_variant|MODIFIER|Rv3134c|Rv3134c|transcri…	0.000625
3501325	0.5	0:0:2:2744	2	126744	PPE50		2	G|upstream_gene_variant|MODIFIER|tgs1|Rv3130c|transcript|CCP45940|protein_coding||c.-4959A>C|||||4959|,G|upstream_gene_variant|MODIFIER|devS|Rv3132c|transcript|CCP45942|protein_coding||c.-2060A>C|||||2060|,G|upstream_gene_variant|MODIFIER|devR|Rv3133c|transcript|CCP45943|protein_coding||c.-1410A>C|||||1410|WARNING_TRANSCRIPT_NO_START_CODON,G|upstream_gene_variant|MODIFIER|Rv3134c|Rv3134c|transcri…	0.000625
3501513	0.333333	0:0:2743:3	3	126751	PPE50	p.Pro60Pro	3	T|synonymous_variant|LOW|PPE50|Rv3135|transcript|CCP45945|protein_coding|1/1|c.180G>T|p.Pro60Pro|180/399|180/399|60/132||,T|upstream_gene_variant|MODIFIER|devS|Rv3132c|transcript|CCP45942|protein_coding||c.-2248C>A|||||2248|,T|upstream_gene_variant|MODIFIER|devR|Rv3133c|transcript|CCP45943|protein_coding||c.-1598C>A|||||1598|WARNING_TRANSCRIPT_NO_START_CODON,T|upstream_gene_variant|MODIFIER|Rv313…	0.000937
3501634	0.5	0:2743:0:3	2	126754	PPE50	p.His101Tyr	3	T|missense_variant|MODERATE|PPE50|Rv3135|transcript|CCP45945|protein_coding|1/1|c.301C>T|p.His101Tyr|301/399|301/399|101/132||,T|upstream_gene_variant|MODIFIER|devS|Rv3132c|transcript|CCP45942|protein_coding||c.-2369G>A|||||2369|,T|upstream_gene_variant|MODIFIER|devR|Rv3133c|transcript|CCP45943|protein_coding||c.-1719G>A|||||1719|WARNING_TRANSCRIPT_NO_START_CODON,T|upstream_gene_variant|MODIFIER|…	0.000937
3501788	0.5	0:0:2744:2	2	126759	PPE51		2	T|upstream_gene_variant|MODIFIER|devS|Rv3132c|transcript|CCP45942|protein_coding||c.-2523C>A|||||2523|,T|upstream_gene_variant|MODIFIER|devR|Rv3133c|transcript|CCP45943|protein_coding||c.-1873C>A|||||1873|WARNING_TRANSCRIPT_NO_START_CODON,T|upstream_gene_variant|MODIFIER|Rv3134c|Rv3134c|transcript|CCP45944|protein_coding||c.-1039C>A|||||1039|,T|upstream_gene_variant|MODIFIER|PPE51|Rv3136|transcri…	0.000625
3502455	0.5	2744:0:2:0	2	126786	PPE51	p.Asp221Gly	2	G|missense_variant|MODERATE|PPE51|Rv3136|transcript|CCP45946|protein_coding|1/1|c.662A>G|p.Asp221Gly|662/1143|662/1143|221/380||,G|upstream_gene_variant|MODIFIER|devS|Rv3132c|transcript|CCP45942|protein_coding||c.-3190T>C|||||3190|,G|upstream_gene_variant|MODIFIER|devR|Rv3133c|transcript|CCP45943|protein_coding||c.-2540T>C|||||2540|WARNING_TRANSCRIPT_NO_START_CODON,G|upstream_gene_variant|MODIFIE…	0.000625
3510429	0.5	0:24:2722:0	2	127077	PPE52	p.Pro297Ala	16	C|missense_variant|MODERATE|PPE52|Rv3144c|transcript|CCP45955|protein_coding|1/1|c.889C>G|p.Pro297Ala|889/1230|889/1230|297/409||WARNING_TRANSCRIPT_NO_START_CODON,C|upstream_gene_variant|MODIFIER|Rv3142c|Rv3142c|transcript|CCP45953|protein_coding||c.-883C>G|||||883|,C|upstream_gene_variant|MODIFIER|nuoA|Rv3145|transcript|CCP45956|protein_coding||c.-1253G>C|||||1253|,C|upstream_gene_variant|MODIFI…	0.004997
3510513	0.5	0:2743:0:3	2	127079	PPE52	p.Gly269Ser	1	T|missense_variant|MODERATE|PPE52|Rv3144c|transcript|CCP45955|protein_coding|1/1|c.805G>A|p.Gly269Ser|805/1230|805/1230|269/409||WARNING_TRANSCRIPT_NO_START_CODON,T|upstream_gene_variant|MODIFIER|Rv3142c|Rv3142c|transcript|CCP45953|protein_coding||c.-967G>A|||||967|,T|upstream_gene_variant|MODIFIER|nuoA|Rv3145|transcript|CCP45956|protein_coding||c.-1169C>T|||||1169|,T|upstream_gene_variant|MODIFI…	0.000312
3510737	0.5	0:2744:0:2	2	127084	PPE52	p.Gly194Asp	2	T|missense_variant|MODERATE|PPE52|Rv3144c|transcript|CCP45955|protein_coding|1/1|c.581G>A|p.Gly194Asp|581/1230|581/1230|194/409||WARNING_TRANSCRIPT_NO_START_CODON,T|upstream_gene_variant|MODIFIER|Rv3142c|Rv3142c|transcript|CCP45953|protein_coding||c.-1191G>A|||||1191|,T|upstream_gene_variant|MODIFIER|nuoA|Rv3145|transcript|CCP45956|protein_coding||c.-945C>T|||||945|,T|upstream_gene_variant|MODIFI…	0.000625
3510837	0.5	0:2:0:2744	2	127090	PPE52	p.Ile161Val	2	C|missense_variant|MODERATE|PPE52|Rv3144c|transcript|CCP45955|protein_coding|1/1|c.481A>G|p.Ile161Val|481/1230|481/1230|161/409||WARNING_TRANSCRIPT_NO_START_CODON,C|upstream_gene_variant|MODIFIER|Rv3142c|Rv3142c|transcript|CCP45953|protein_coding||c.-1291A>G|||||1291|,C|upstream_gene_variant|MODIFIER|nuoA|Rv3145|transcript|CCP45956|protein_coding||c.-845T>C|||||845|,C|upstream_gene_variant|MODIFI…	0.000625
3510892	0.5	3:2743:0:0	2	127093	PPE52	p.Glu142Asp	1	A|missense_variant|MODERATE|PPE52|Rv3144c|transcript|CCP45955|protein_coding|1/1|c.426G>T|p.Glu142Asp|426/1230|426/1230|142/409||WARNING_TRANSCRIPT_NO_START_CODON,A|upstream_gene_variant|MODIFIER|Rv3142c|Rv3142c|transcript|CCP45953|protein_coding||c.-1346G>T|||||1346|,A|upstream_gene_variant|MODIFIER|nuoA|Rv3145|transcript|CCP45956|protein_coding||c.-790C>A|||||790|,A|upstream_gene_variant|MODIFI…	0.000312
3511016	0.5	0:0:5:2741	2	127099	PPE52	p.Gln101Pro	5	G|missense_variant|MODERATE|PPE52|Rv3144c|transcript|CCP45955|protein_coding|1/1|c.302A>C|p.Gln101Pro|302/1230|302/1230|101/409||WARNING_TRANSCRIPT_NO_START_CODON,G|upstream_gene_variant|MODIFIER|Rv3142c|Rv3142c|transcript|CCP45953|protein_coding||c.-1470A>C|||||1470|,G|upstream_gene_variant|MODIFIER|nuoA|Rv3145|transcript|CCP45956|protein_coding||c.-666T>G|||||666|,G|upstream_gene_variant|MODIFI…	0.001562
3511035	0.5	0:2:0:2744	2	127100	PPE52	p.Ser95Gly	2	C|missense_variant|MODERATE|PPE52|Rv3144c|transcript|CCP45955|protein_coding|1/1|c.283A>G|p.Ser95Gly|283/1230|283/1230|95/409||WARNING_TRANSCRIPT_NO_START_CODON,C|upstream_gene_variant|MODIFIER|Rv3142c|Rv3142c|transcript|CCP45953|protein_coding||c.-1489A>G|||||1489|,C|upstream_gene_variant|MODIFIER|nuoA|Rv3145|transcript|CCP45956|protein_coding||c.-647T>C|||||647|,C|upstream_gene_variant|MODIFIER…	0.000625
3511151	0.25	7:0:2739:0	4	127104	PPE52	p.Ala56Val	7	A|missense_variant|MODERATE|PPE52|Rv3144c|transcript|CCP45955|protein_coding|1/1|c.167C>T|p.Ala56Val|167/1230|167/1230|56/409||WARNING_TRANSCRIPT_NO_START_CODON,A|upstream_gene_variant|MODIFIER|Rv3142c|Rv3142c|transcript|CCP45953|protein_coding||c.-1605C>T|||||1605|,A|upstream_gene_variant|MODIFIER|nuoA|Rv3145|transcript|CCP45956|protein_coding||c.-531G>A|||||531|,A|upstream_gene_variant|MODIFIER…	0.002186
3511365	0.5	2743:0:3:0	2	127117	PPE52		3	G|upstream_gene_variant|MODIFIER|Rv3142c|Rv3142c|transcript|CCP45953|protein_coding||c.-1819T>C|||||1819|,G|upstream_gene_variant|MODIFIER|PPE52|Rv3144c|transcript|CCP45955|protein_coding||c.-48T>C|||||48|WARNING_TRANSCRIPT_NO_START_CODON,G|upstream_gene_variant|MODIFIER|nuoA|Rv3145|transcript|CCP45956|protein_coding||c.-317A>G|||||317|,G|upstream_gene_variant|MODIFIER|nuoB|Rv3146|transcript|CCP4…	0.000937
3511434	0.5	2744:0:2:0	2	127120	PPE52		3	C|upstream_gene_variant|MODIFIER|Rv3142c|Rv3142c|transcript|CCP45953|protein_coding||c.-1888T>G|||||1888|,G|upstream_gene_variant|MODIFIER|Rv3142c|Rv3142c|transcript|CCP45953|protein_coding||c.-1888T>C|||||1888|,C|upstream_gene_variant|MODIFIER|PPE52|Rv3144c|transcript|CCP45955|protein_coding||c.-117T>G|||||117|WARNING_TRANSCRIPT_NO_START_CODON,G|upstream_gene_variant|MODIFIER|PPE52|Rv3144c|trans…	0.000937
3528371	0.5	6:2740:0:0	2	127698	PPE53	p.Gly265*	4	A|stop_gained|HIGH|PPE53|Rv3159c|transcript|CCP45970|protein_coding|1/1|c.793G>T|p.Gly265*|793/1773|793/1773|265/590||,A|downstream_gene_variant|MODIFIER|nuoL|Rv3156|transcript|CCP45967|protein_coding||c.*4236C>A|||||4236|WARNING_TRANSCRIPT_NO_START_CODON,A|downstream_gene_variant|MODIFIER|nuoM|Rv3157|transcript|CCP45968|protein_coding||c.*2578C>A|||||2578|WARNING_TRANSCRIPT_NO_START_CODON,A|down…	0.001249
3528499	0.5	2:0:2744:0	2	127707	PPE53	p.Ser222Phe	2	A|missense_variant|MODERATE|PPE53|Rv3159c|transcript|CCP45970|protein_coding|1/1|c.665C>T|p.Ser222Phe|665/1773|665/1773|222/590||,A|downstream_gene_variant|MODIFIER|nuoL|Rv3156|transcript|CCP45967|protein_coding||c.*4364G>A|||||4364|WARNING_TRANSCRIPT_NO_START_CODON,A|downstream_gene_variant|MODIFIER|nuoM|Rv3157|transcript|CCP45968|protein_coding||c.*2706G>A|||||2706|WARNING_TRANSCRIPT_NO_START_C…	0.000625
3729157	0.333333	3:0:2743:0	3	134155	PPE54		3	A|synonymous_variant|LOW|Rv3342|Rv3342|transcript|CCP46163|protein_coding|1/1|c.534G>A|p.Glu178Glu|534/732|534/732|178/243||WARNING_TRANSCRIPT_NO_START_CODON,A|upstream_gene_variant|MODIFIER|icd1|Rv3339c|transcript|CCP46160|protein_coding||c.-3313C>T|||||3313|,A|downstream_gene_variant|MODIFIER|Rv3338|Rv3338|transcript|CCP46159|protein_coding||c.*4609G>A|||||4609|,A|downstream_gene_variant|MODIFI…	0.000937
3729986	0.5	0:0:16:2730	2	134171	PPE54	p.Glu2317Ala	16	G|missense_variant|MODERATE|PPE54|Rv3343c|transcript|CCP46164|protein_coding|1/1|c.6950A>C|p.Glu2317Ala|6950/7572|6950/7572|2317/2523||,G|upstream_gene_variant|MODIFIER|icd1|Rv3339c|transcript|CCP46160|protein_coding||c.-4142A>C|||||4142|,G|downstream_gene_variant|MODIFIER|metC|Rv3340|transcript|CCP46161|protein_coding||c.*2510T>G|||||2510|,G|downstream_gene_variant|MODIFIER|metA|Rv3341|transcrip…	0.004997
3731568	0.5	2:0:2744:0	2	134191	PPE54	p.Pro1790Ser	2	A|missense_variant|MODERATE|PPE54|Rv3343c|transcript|CCP46164|protein_coding|1/1|c.5368C>T|p.Pro1790Ser|5368/7572|5368/7572|1790/2523||,A|downstream_gene_variant|MODIFIER|metC|Rv3340|transcript|CCP46161|protein_coding||c.*4092G>A|||||4092|,A|downstream_gene_variant|MODIFIER|metA|Rv3341|transcript|CCP46162|protein_coding||c.*2941G>A|||||2941|,A|downstream_gene_variant|MODIFIER|Rv3342|Rv3342|transc…	0.000625
3732798	0.5	0:2743:0:3	2	134201	PPE54	p.Gly1380Ser	3	T|missense_variant|MODERATE|PPE54|Rv3343c|transcript|CCP46164|protein_coding|1/1|c.4138G>A|p.Gly1380Ser|4138/7572|4138/7572|1380/2523||,T|downstream_gene_variant|MODIFIER|metA|Rv3341|transcript|CCP46162|protein_coding||c.*4171C>T|||||4171|,T|downstream_gene_variant|MODIFIER|Rv3342|Rv3342|transcript|CCP46163|protein_coding||c.*3443C>T|||||3443|WARNING_TRANSCRIPT_NO_START_CODON,T|downstream_gene_va…	0.000937
3732956	0.333333	4:0:2742:0	3	134205	PPE54	p.Ser1327Phe	4	A|missense_variant|MODERATE|PPE54|Rv3343c|transcript|CCP46164|protein_coding|1/1|c.3980C>T|p.Ser1327Phe|3980/7572|3980/7572|1327/2523||,A|downstream_gene_variant|MODIFIER|metA|Rv3341|transcript|CCP46162|protein_coding||c.*4329G>A|||||4329|,A|downstream_gene_variant|MODIFIER|Rv3342|Rv3342|transcript|CCP46163|protein_coding||c.*3601G>A|||||3601|WARNING_TRANSCRIPT_NO_START_CODON,A|downstream_gene_va…	0.001249
3733224	0.5	2743:0:3:0	2	134215	PPE54	p.Ser1238Pro	2	G|missense_variant|MODERATE|PPE54|Rv3343c|transcript|CCP46164|protein_coding|1/1|c.3712T>C|p.Ser1238Pro|3712/7572|3712/7572|1238/2523||,G|downstream_gene_variant|MODIFIER|metA|Rv3341|transcript|CCP46162|protein_coding||c.*4597A>G|||||4597|,G|downstream_gene_variant|MODIFIER|Rv3342|Rv3342|transcript|CCP46163|protein_coding||c.*3869A>G|||||3869|WARNING_TRANSCRIPT_NO_START_CODON,G|downstream_gene_va…	0.000625
[truncated: 284 more rows]
