# Supplementary material for: PE/PPE mutations in the transmission of Mycobacterium tuberculosis in China revealed by whole genome sequencing
Source: BMC Microbiol. 2024 Jun 10;24:206. doi: 10.1186/s12866-024-03352-y (PMC11163795; doi:10.1186/s12866-024-03352-y)
Supplement: Supplementary file 4 — Supplementary Material 4 [file 12866_2024_3352_MOESM4_ESM.xls]

## Sheet: Sheet1
Position	ConsistencyIndex	CountsACGT	MinimumNumberChangesOnTree	a	Gene	Mutation	variant_samples_num	ANN	MAF
106186	0.5	0:0:442:2	2	5363	PPE1	p.Trp288Leu	2	T|missense_variant|MODERATE|PPE1|Rv0096|transcript|CCP42821|protein_coding|1/1|c.863G>T|p.Trp288Leu|863/1392|863/1392|288/463||,T|upstream_gene_variant|MODIFIER|Rv0093c|Rv0093c|transcript|CCP42818|protein_coding||c.-2523C>A|||||2523|WARNING_TRANSCRIPT_NO_START_CODON,T|upstream_gene_variant|MODIFIER|Rv0094c|Rv0094c|transcript|CCP42819|protein_coding||c.-1523C>A|||||1523|WARNING_TRANSCRIPT_NO_START…	0.000625
131375	0.5	2:0:442:0	2	6416	PE_PGRS1		2	A|upstream_gene_variant|MODIFIER|ctpI|Rv0107c|transcript|CCP42832|protein_coding||c.-834C>T|||||834|WARNING_TRANSCRIPT_NO_START_CODON,A|upstream_gene_variant|MODIFIER|Rv0108c|Rv0108c|transcript|CCP42833|protein_coding||c.-271C>T|||||271|,A|upstream_gene_variant|MODIFIER|PE_PGRS1|Rv0109|transcript|CCP42834|protein_coding||c.-7G>A|||||7|,A|upstream_gene_variant|MODIFIER|Rv0110|Rv0110|transcript|CCP…	0.000625
132417	0.05	0:21:423:0	20	6463	PE_PGRS1	p.Arg346Gly	2867	G|missense_variant|MODERATE|PE_PGRS1|Rv0109|transcript|CCP42834|protein_coding|1/1|c.1036C>G|p.Arg346Gly|1036/1491|1036/1491|346/496||,G|upstream_gene_variant|MODIFIER|ctpI|Rv0107c|transcript|CCP42832|protein_coding||c.-1876G>C|||||1876|WARNING_TRANSCRIPT_NO_START_CODON,G|upstream_gene_variant|MODIFIER|Rv0108c|Rv0108c|transcript|CCP42833|protein_coding||c.-1313G>C|||||1313|,G|upstream_gene_varian…	0.895378
132621	0.25	0:0:7:437	4	6475	PE_PGRS1	p.Ser414Ala	7	G|missense_variant|MODERATE|PE_PGRS1|Rv0109|transcript|CCP42834|protein_coding|1/1|c.1240T>G|p.Ser414Ala|1240/1491|1240/1491|414/496||,G|upstream_gene_variant|MODIFIER|ctpI|Rv0107c|transcript|CCP42832|protein_coding||c.-2080A>C|||||2080|WARNING_TRANSCRIPT_NO_START_CODON,G|upstream_gene_variant|MODIFIER|Rv0108c|Rv0108c|transcript|CCP42833|protein_coding||c.-1517A>C|||||1517|,G|upstream_gene_varian…	0.002186
178903	0.333333	439:0:5:0	3	8512	PE1	p.Leu136Pro	5	G|missense_variant|MODERATE|PE1|Rv0151c|transcript|CCP42876|protein_coding|1/1|c.407T>C|p.Leu136Pro|407/1767|407/1767|136/588||,G|upstream_gene_variant|MODIFIER|Rv0150c|Rv0150c|transcript|CCP42875|protein_coding||c.-1951T>C|||||1951|,G|upstream_gene_variant|MODIFIER|pntAa|Rv0155|transcript|CCP42880|protein_coding||c.-4719A>G|||||4719|,G|downstream_gene_variant|MODIFIER|Rv0147|Rv0147|transcript|CC…	0.001562
178940	0.5	0:440:0:4	2	8514	PE1	p.Ala124Thr	4	T|missense_variant|MODERATE|PE1|Rv0151c|transcript|CCP42876|protein_coding|1/1|c.370G>A|p.Ala124Thr|370/1767|370/1767|124/588||,T|upstream_gene_variant|MODIFIER|Rv0150c|Rv0150c|transcript|CCP42875|protein_coding||c.-1988G>A|||||1988|,T|upstream_gene_variant|MODIFIER|pntAa|Rv0155|transcript|CCP42880|protein_coding||c.-4682C>T|||||4682|,T|downstream_gene_variant|MODIFIER|Rv0147|Rv0147|transcript|CC…	0.001249
180813	0.25	17:0:427:0	4	8595	PE2	p.Phe28Phe	17	A|synonymous_variant|LOW|PE2|Rv0152c|transcript|CCP42877|protein_coding|1/1|c.84C>T|p.Phe28Phe|84/1578|84/1578|28/525||,A|upstream_gene_variant|MODIFIER|Rv0150c|Rv0150c|transcript|CCP42875|protein_coding||c.-3861C>T|||||3861|,A|upstream_gene_variant|MODIFIER|PE1|Rv0151c|transcript|CCP42876|protein_coding||c.-1504C>T|||||1504|,A|upstream_gene_variant|MODIFIER|pntAa|Rv0155|transcript|CCP42880|prote…	0.005309
187273	0.5	0:442:0:2	2	8839	PE3		2	T|synonymous_variant|LOW|Rv0158|Rv0158|transcript|CCP42884|protein_coding|1/1|c.489C>T|p.Ile163Ile|489/645|489/645|163/214||,T|upstream_gene_variant|MODIFIER|fadE2|Rv0154c|transcript|CCP42879|protein_coding||c.-4075G>A|||||4075|,T|upstream_gene_variant|MODIFIER|Rv0157A|Rv0157A|transcript|CCP42883|protein_coding||c.-650G>A|||||650|WARNING_TRANSCRIPT_NO_START_CODON,T|upstream_gene_variant|MODIFIER|…	0.000625
187439	0.5	0:184:260:0	2	8850	PE3	p.Ile467Met	181	C|missense_variant|MODERATE|PE3|Rv0159c|transcript|CCP42885|protein_coding|1/1|c.1401C>G|p.Ile467Met|1401/1407|1401/1407|467/468||,C|upstream_gene_variant|MODIFIER|fadE2|Rv0154c|transcript|CCP42879|protein_coding||c.-4241C>G|||||4241|,C|upstream_gene_variant|MODIFIER|Rv0157A|Rv0157A|transcript|CCP42883|protein_coding||c.-816C>G|||||816|WARNING_TRANSCRIPT_NO_START_CODON,C|upstream_gene_variant|MOD…	0.056527
188800	0.5	0:442:0:2	2	8914	PE3	p.Thr14Ala	2970	C|missense_variant|MODERATE|PE3|Rv0159c|transcript|CCP42885|protein_coding|1/1|c.40A>G|p.Thr14Ala|40/1407|40/1407|14/468||,C|upstream_gene_variant|MODIFIER|Rv0157A|Rv0157A|transcript|CCP42883|protein_coding||c.-2177A>G|||||2177|WARNING_TRANSCRIPT_NO_START_CODON,C|upstream_gene_variant|MODIFIER|Rv0161|Rv0161|transcript|CCP42887|protein_coding||c.-1807T>C|||||1807|,C|upstream_gene_variant|MODIFIER|…	0.927545
333892	0.0121951	0:184:260:0	82	14884	PE_PGRS3	p.Arg807Gly	1200	C|missense_variant|MODERATE|PE_PGRS3|Rv0278c|transcript|CCP43008|protein_coding|1/1|c.2419C>G|p.Arg807Gly|2419/2874|2419/2874|807/957||,C|upstream_gene_variant|MODIFIER|Rv0272c|Rv0272c|transcript|CCP43001|protein_coding||c.-4184C>G|||||4184|,C|upstream_gene_variant|MODIFIER|Rv0273c|Rv0273c|transcript|CCP43002|protein_coding||c.-3567C>G|||||3567|WARNING_TRANSCRIPT_NO_START_CODON,C|upstream_gene_va…	0.374766
334381	0.5	3:441:0:0	2	14905	PE_PGRS3	p.Gly644Trp	3	A|missense_variant|MODERATE|PE_PGRS3|Rv0278c|transcript|CCP43008|protein_coding|1/1|c.1930G>T|p.Gly644Trp|1930/2874|1930/2874|644/957||,A|upstream_gene_variant|MODIFIER|Rv0272c|Rv0272c|transcript|CCP43001|protein_coding||c.-4673G>T|||||4673|,A|upstream_gene_variant|MODIFIER|Rv0273c|Rv0273c|transcript|CCP43002|protein_coding||c.-4056G>T|||||4056|WARNING_TRANSCRIPT_NO_START_CODON,A|upstream_gene_va…	0.000937
334641	0.0588235	0:17:427:0	17	14918	PE_PGRS3	p.Ala557Gly	174	C|missense_variant|MODERATE|PE_PGRS3|Rv0278c|transcript|CCP43008|protein_coding|1/1|c.1670C>G|p.Ala557Gly|1670/2874|1670/2874|557/957||,C|upstream_gene_variant|MODIFIER|Rv0272c|Rv0272c|transcript|CCP43001|protein_coding||c.-4933C>G|||||4933|,C|upstream_gene_variant|MODIFIER|Rv0273c|Rv0273c|transcript|CCP43002|protein_coding||c.-4316C>G|||||4316|WARNING_TRANSCRIPT_NO_START_CODON,C|upstream_gene_va…	0.054341
335387	0.111111	23:0:421:0	9	14947	PE_PGRS3	p.Gly308Gly	21	A|synonymous_variant|LOW|PE_PGRS3|Rv0278c|transcript|CCP43008|protein_coding|1/1|c.924C>T|p.Gly308Gly|924/2874|924/2874|308/957||,A|upstream_gene_variant|MODIFIER|Rv0275c|Rv0275c|transcript|CCP43004|protein_coding||c.-3729C>T|||||3729|,A|upstream_gene_variant|MODIFIER|vapC25|Rv0277c|transcript|CCP43006|protein_coding||c.-2251C>T|||||2251|,A|upstream_gene_variant|MODIFIER|vapB25|Rv0277A|transcript…	0.006558
336420	0.5	0:0:4:440	2	14951	PE_PGRS3		2	G|upstream_gene_variant|MODIFIER|Rv0275c|Rv0275c|transcript|CCP43004|protein_coding||c.-4762A>C|||||4762|,G|upstream_gene_variant|MODIFIER|vapC25|Rv0277c|transcript|CCP43006|protein_coding||c.-3284A>C|||||3284|,G|upstream_gene_variant|MODIFIER|vapB25|Rv0277A|transcript|Rv0277A|pseudogene||n.-3003A>C|||||3003|,G|upstream_gene_variant|MODIFIER|PE_PGRS3|Rv0278c|transcript|CCP43008|protein_coding||c.…	0.000625
336504	0.333333	0:0:441:3	3	14952	PE_PGRS4		1786	T|upstream_gene_variant|MODIFIER|Rv0275c|Rv0275c|transcript|CCP43004|protein_coding||c.-4846C>A|||||4846|,T|upstream_gene_variant|MODIFIER|vapC25|Rv0277c|transcript|CCP43006|protein_coding||c.-3368C>A|||||3368|,T|upstream_gene_variant|MODIFIER|vapB25|Rv0277A|transcript|Rv0277A|pseudogene||n.-3087C>A|||||3087|,T|upstream_gene_variant|MODIFIER|PE_PGRS3|Rv0278c|transcript|CCP43008|protein_coding||c.…	0.557776
336546	0.25	0:0:4:440	4	14954	PE_PGRS4		1973	G|upstream_gene_variant|MODIFIER|Rv0275c|Rv0275c|transcript|CCP43004|protein_coding||c.-4888A>C|||||4888|,G|upstream_gene_variant|MODIFIER|vapC25|Rv0277c|transcript|CCP43006|protein_coding||c.-3410A>C|||||3410|,G|upstream_gene_variant|MODIFIER|vapB25|Rv0277A|transcript|Rv0277A|pseudogene||n.-3129A>C|||||3129|,G|upstream_gene_variant|MODIFIER|PE_PGRS3|Rv0278c|transcript|CCP43008|protein_coding||c.…	0.616177
337820	0.00980392	264:0:180:0	102	14966	PE_PGRS4	p.Gly418Gly	273	A|synonymous_variant|LOW|PE_PGRS4|Rv0279c|transcript|CCP43009|protein_coding|1/1|c.1254C>T|p.Gly418Gly|1254/2514|1254/2514|418/837||,A|upstream_gene_variant|MODIFIER|vapC25|Rv0277c|transcript|CCP43006|protein_coding||c.-4684C>T|||||4684|,A|upstream_gene_variant|MODIFIER|vapB25|Rv0277A|transcript|Rv0277A|pseudogene||n.-4403C>T|||||4403|,A|upstream_gene_variant|MODIFIER|PE_PGRS3|Rv0278c|transcript|…	0.085259
337959	0.0128205	307:137:0:0	78	14968	PE_PGRS4	p.Ile372Ser	143	C|missense_variant|MODERATE|PE_PGRS4|Rv0279c|transcript|CCP43009|protein_coding|1/1|c.1115T>G|p.Ile372Ser|1115/2514|1115/2514|372/837||,C|upstream_gene_variant|MODIFIER|vapC25|Rv0277c|transcript|CCP43006|protein_coding||c.-4823T>G|||||4823|,C|upstream_gene_variant|MODIFIER|vapB25|Rv0277A|transcript|Rv0277A|pseudogene||n.-4542T>G|||||4542|,C|upstream_gene_variant|MODIFIER|PE_PGRS3|Rv0278c|transcri…	0.04466
338020	0.0128205	261:183:0:0	78	14970	PE_PGRS4	p.Cys352Gly	190	C|missense_variant|MODERATE|PE_PGRS4|Rv0279c|transcript|CCP43009|protein_coding|1/1|c.1054T>G|p.Cys352Gly|1054/2514|1054/2514|352/837||,C|upstream_gene_variant|MODIFIER|vapC25|Rv0277c|transcript|CCP43006|protein_coding||c.-4884T>G|||||4884|,C|upstream_gene_variant|MODIFIER|vapB25|Rv0277A|transcript|Rv0277A|pseudogene||n.-4603T>G|||||4603|,C|upstream_gene_variant|MODIFIER|PE_PGRS3|Rv0278c|transcri…	0.059338
338100	0.0120482	0:219:0:225	83	14973	PE_PGRS4	p.Asn325Ser	230	C|missense_variant|MODERATE|PE_PGRS4|Rv0279c|transcript|CCP43009|protein_coding|1/1|c.974A>G|p.Asn325Ser|974/2514|974/2514|325/837||,C|upstream_gene_variant|MODIFIER|vapC25|Rv0277c|transcript|CCP43006|protein_coding||c.-4964A>G|||||4964|,C|upstream_gene_variant|MODIFIER|vapB25|Rv0277A|transcript|Rv0277A|pseudogene||n.-4683A>G|||||4683|,C|upstream_gene_variant|MODIFIER|PE_PGRS3|Rv0278c|transcript|…	0.07183
339353	0.5	0:15:0:429	2	14990	PPE3		15	C|upstream_gene_variant|MODIFIER|PE_PGRS3|Rv0278c|transcript|CCP43008|protein_coding||c.-3043A>G|||||3043|,C|upstream_gene_variant|MODIFIER|PE_PGRS4|Rv0279c|transcript|CCP43009|protein_coding||c.-280A>G|||||280|,C|upstream_gene_variant|MODIFIER|PPE3|Rv0280|transcript|CCP43010|protein_coding||c.-11T>C|||||11|,C|upstream_gene_variant|MODIFIER|Rv0281|Rv0281|transcript|CCP43011|protein_coding||c.-164…	0.004685
340132	0.03125	87:0:357:0	32	14995	PPE3	p.Glu257Lys	2634	A|missense_variant|MODERATE|PPE3|Rv0280|transcript|CCP43010|protein_coding|1/1|c.769G>A|p.Glu257Lys|769/1611|769/1611|257/536||,A|upstream_gene_variant|MODIFIER|PE_PGRS3|Rv0278c|transcript|CCP43008|protein_coding||c.-3822C>T|||||3822|,A|upstream_gene_variant|MODIFIER|PE_PGRS4|Rv0279c|transcript|CCP43009|protein_coding||c.-1059C>T|||||1059|,A|upstream_gene_variant|MODIFIER|Rv0281|Rv0281|transcript…	0.822611
340153	0.333333	18:0:426:0	3	14997	PPE3	p.Glu264Lys	18	A|missense_variant|MODERATE|PPE3|Rv0280|transcript|CCP43010|protein_coding|1/1|c.790G>A|p.Glu264Lys|790/1611|790/1611|264/536||,A|upstream_gene_variant|MODIFIER|PE_PGRS3|Rv0278c|transcript|CCP43008|protein_coding||c.-3843C>T|||||3843|,A|upstream_gene_variant|MODIFIER|PE_PGRS4|Rv0279c|transcript|CCP43009|protein_coding||c.-1080C>T|||||1080|,A|upstream_gene_variant|MODIFIER|Rv0281|Rv0281|transcript…	0.005621
340372	0.0416667	0:414:0:30	24	15007	PPE3	p.Ser337Pro	2836	C|missense_variant|MODERATE|PPE3|Rv0280|transcript|CCP43010|protein_coding|1/1|c.1009T>C|p.Ser337Pro|1009/1611|1009/1611|337/536||,C|upstream_gene_variant|MODIFIER|PE_PGRS3|Rv0278c|transcript|CCP43008|protein_coding||c.-4062A>G|||||4062|,C|upstream_gene_variant|MODIFIER|PE_PGRS4|Rv0279c|transcript|CCP43009|protein_coding||c.-1299A>G|||||1299|,C|upstream_gene_variant|MODIFIER|Rv0281|Rv0281|transcr…	0.885696
350627	0.333333	0:440:0:4	3	15399	PPE4	p.Ile231Ile	4	T|synonymous_variant|LOW|PPE4|Rv0286|transcript|CCP43016|protein_coding|1/1|c.693C>T|p.Ile231Ile|693/1542|693/1542|231/513||,T|upstream_gene_variant|MODIFIER|esxG|Rv0287|transcript|CCP43017|protein_coding||c.-898C>T|||||898|,T|upstream_gene_variant|MODIFIER|esxH|Rv0288|transcript|CCP43018|protein_coding||c.-1221C>T|||||1221|,T|upstream_gene_variant|MODIFIER|espG3|Rv0289|transcript|CCP43019|protei…	0.001249
350983	0.0294118	0:325:0:119	34	15412	PPE4	p.Pro350Leu	114	T|missense_variant|MODERATE|PPE4|Rv0286|transcript|CCP43016|protein_coding|1/1|c.1049C>T|p.Pro350Leu|1049/1542|1049/1542|350/513||,T|upstream_gene_variant|MODIFIER|esxG|Rv0287|transcript|CCP43017|protein_coding||c.-542C>T|||||542|,T|upstream_gene_variant|MODIFIER|esxH|Rv0288|transcript|CCP43018|protein_coding||c.-865C>T|||||865|,T|upstream_gene_variant|MODIFIER|espG3|Rv0289|transcript|CCP43019|pr…	0.035603
362259	0.5	0:0:441:3	2	15876	PE_PGRS5	p.Gly309Val	3	T|missense_variant|MODERATE|PE_PGRS5|Rv0297|transcript|CCP43027|protein_coding|1/1|c.926G>T|p.Gly309Val|926/1776|926/1776|309/591||WARNING_TRANSCRIPT_NO_START_CODON,T|upstream_gene_variant|MODIFIER|Rv0293c|Rv0293c|transcript|CCP43023|protein_coding||c.-4195C>A|||||4195|,T|upstream_gene_variant|MODIFIER|Rv0295c|Rv0295c|transcript|CCP43025|protein_coding||c.-2511C>A|||||2511|,T|upstream_gene_varian…	0.000937
373085	0.5	0:442:0:2	2	16243	PPE6	p.Gly876Glu	6	T|missense_variant|MODERATE|PPE6|Rv0305c|transcript|CCP43035|protein_coding|1/1|c.2627G>A|p.Gly876Glu|2627/2892|2627/2892|876/963||,T|upstream_gene_variant|MODIFIER|PPE5|Rv0304c|transcript|CCP43034|protein_coding||c.-321G>A|||||321|,T|upstream_gene_variant|MODIFIER|Rv0306|Rv0306|transcript|CCP43036|protein_coding||c.-2829C>T|||||2829|,T|upstream_gene_variant|MODIFIER|Rv0308|Rv0308|transcript|CCP4…	0.001874
375298	0.5	0:0:442:2	2	16309	PPE6	p.Ala138Ala	2	T|synonymous_variant|LOW|PPE6|Rv0305c|transcript|CCP43035|protein_coding|1/1|c.414C>A|p.Ala138Ala|414/2892|414/2892|138/963||,T|upstream_gene_variant|MODIFIER|PPE5|Rv0304c|transcript|CCP43034|protein_coding||c.-2534C>A|||||2534|,T|upstream_gene_variant|MODIFIER|Rv0306|Rv0306|transcript|CCP43036|protein_coding||c.-616G>T|||||616|,T|upstream_gene_variant|MODIFIER|Rv0308|Rv0308|transcript|CCP43038|p…	0.000625
430288	0.333333	0:436:0:8	3	18061	PPE8	p.Ala1464Ala	8	T|synonymous_variant|LOW|PPE8|Rv0355c|transcript|CCP43085|protein_coding|1/1|c.4392G>A|p.Ala1464Ala|4392/9903|4392/9903|1464/3300||,T|downstream_gene_variant|MODIFIER|Rv0356c|Rv0356c|transcript|CCP43086|protein_coding||c.*4542G>A|||||4542|WARNING_TRANSCRIPT_NO_START_CODON	0.002498
431888	0.5	439:0:5:0	2	18097	PPE8	p.Phe931Ser	5	G|missense_variant|MODERATE|PPE8|Rv0355c|transcript|CCP43085|protein_coding|1/1|c.2792T>C|p.Phe931Ser|2792/9903|2792/9903|931/3300||,G|upstream_gene_variant|MODIFIER|Rv0358|Rv0358|transcript|CCP43088|protein_coding||c.-4972A>G|||||4972|,G|downstream_gene_variant|MODIFIER|Rv0356c|Rv0356c|transcript|CCP43086|protein_coding||c.*2942T>C|||||2942|WARNING_TRANSCRIPT_NO_START_CODON,G|downstream_gene_var…	0.001562
433117	0.333333	0:0:440:4	3	18117	PPE8	p.Ser521Arg	4	T|missense_variant|MODERATE|PPE8|Rv0355c|transcript|CCP43085|protein_coding|1/1|c.1563C>A|p.Ser521Arg|1563/9903|1563/9903|521/3300||,T|upstream_gene_variant|MODIFIER|Rv0358|Rv0358|transcript|CCP43088|protein_coding||c.-3743G>T|||||3743|,T|upstream_gene_variant|MODIFIER|Rv0359|Rv0359|transcript|CCP43089|protein_coding||c.-4401G>T|||||4401|WARNING_TRANSCRIPT_NO_START_CODON,T|downstream_gene_variant…	0.001249
467526	0.0243902	0:77:367:0	41	19387	PPE9	p.Gly159Ala	2597	G|missense_variant|MODERATE|PPE9|Rv0388c|transcript|CCP43118|protein_coding|1/1|c.476G>C|p.Gly159Ala|476/543|476/543|159/180||,G|upstream_gene_variant|MODIFIER|Rv0387c|Rv0387c|transcript|CCP43117|protein_coding||c.-120G>C|||||120|WARNING_TRANSCRIPT_NO_START_CODON,G|upstream_gene_variant|MODIFIER|purT|Rv0389|transcript|CCP43119|protein_coding||c.-809C>G|||||809|WARNING_TRANSCRIPT_NO_START_CODON,G|…	0.811056
467546	0.025	0:368:76:0	40	19388	PPE9	p.Asp152Glu	2597	C|missense_variant|MODERATE|PPE9|Rv0388c|transcript|CCP43118|protein_coding|1/1|c.456C>G|p.Asp152Glu|456/543|456/543|152/180||,C|upstream_gene_variant|MODIFIER|Rv0387c|Rv0387c|transcript|CCP43117|protein_coding||c.-140C>G|||||140|WARNING_TRANSCRIPT_NO_START_CODON,C|upstream_gene_variant|MODIFIER|purT|Rv0389|transcript|CCP43119|protein_coding||c.-789G>C|||||789|WARNING_TRANSCRIPT_NO_START_CODON,C|…	0.811056
467557	0.025	76:368:0:0	40	19390	PPE9	p.Leu149Val	2600	C|missense_variant|MODERATE|PPE9|Rv0388c|transcript|CCP43118|protein_coding|1/1|c.445T>G|p.Leu149Val|445/543|445/543|149/180||,C|upstream_gene_variant|MODIFIER|Rv0387c|Rv0387c|transcript|CCP43117|protein_coding||c.-151T>G|||||151|WARNING_TRANSCRIPT_NO_START_CODON,C|upstream_gene_variant|MODIFIER|purT|Rv0389|transcript|CCP43119|protein_coding||c.-778A>C|||||778|WARNING_TRANSCRIPT_NO_START_CODON,C|…	0.811993
467564	0.0263158	69:375:0:0	38	19391	PPE9	p.His146Gln	2667	C|missense_variant|MODERATE|PPE9|Rv0388c|transcript|CCP43118|protein_coding|1/1|c.438T>G|p.His146Gln|438/543|438/543|146/180||,C|upstream_gene_variant|MODIFIER|Rv0387c|Rv0387c|transcript|CCP43117|protein_coding||c.-158T>G|||||158|WARNING_TRANSCRIPT_NO_START_CODON,C|upstream_gene_variant|MODIFIER|purT|Rv0389|transcript|CCP43119|protein_coding||c.-771A>C|||||771|WARNING_TRANSCRIPT_NO_START_CODON,C|…	0.832917
467585	0.2	0:439:5:0	5	19394	PPE9	p.His139Gln	2966	C|missense_variant|MODERATE|PPE9|Rv0388c|transcript|CCP43118|protein_coding|1/1|c.417C>G|p.His139Gln|417/543|417/543|139/180||,C|upstream_gene_variant|MODIFIER|Rv0387c|Rv0387c|transcript|CCP43117|protein_coding||c.-179C>G|||||179|WARNING_TRANSCRIPT_NO_START_CODON,C|upstream_gene_variant|MODIFIER|purT|Rv0389|transcript|CCP43119|protein_coding||c.-750G>C|||||750|WARNING_TRANSCRIPT_NO_START_CODON,C|…	0.926296
467590	0.5	0:442:0:2	2	19395	PPE9	p.Thr138Ala	2979	C|missense_variant|MODERATE|PPE9|Rv0388c|transcript|CCP43118|protein_coding|1/1|c.412A>G|p.Thr138Ala|412/543|412/543|138/180||,C|upstream_gene_variant|MODIFIER|Rv0387c|Rv0387c|transcript|CCP43117|protein_coding||c.-184A>G|||||184|WARNING_TRANSCRIPT_NO_START_CODON,C|upstream_gene_variant|MODIFIER|purT|Rv0389|transcript|CCP43119|protein_coding||c.-745T>C|||||745|WARNING_TRANSCRIPT_NO_START_CODON,C|…	0.930356
467638	0.5	0:0:2:442	2	19397	PPE9	p.Gln122Lys	3017	T|missense_variant|MODERATE|PPE9|Rv0388c|transcript|CCP43118|protein_coding|1/1|c.364C>A|p.Gln122Lys|364/543|364/543|122/180||,T|upstream_gene_variant|MODIFIER|Rv0387c|Rv0387c|transcript|CCP43117|protein_coding||c.-232C>A|||||232|WARNING_TRANSCRIPT_NO_START_CODON,T|upstream_gene_variant|MODIFIER|purT|Rv0389|transcript|CCP43119|protein_coding||c.-697G>T|||||697|WARNING_TRANSCRIPT_NO_START_CODON,T|…	0.942224
531565	0.142857	0:8:436:0	7	21782	PPE10	p.Thr217Ser	8	C|missense_variant|MODERATE|PPE10|Rv0442c|transcript|CCP43173|protein_coding|1/1|c.650C>G|p.Thr217Ser|650/1464|650/1464|217/487||WARNING_TRANSCRIPT_NO_START_CODON,C|upstream_gene_variant|MODIFIER|moeA2|Rv0438c|transcript|CCP43169|protein_coding||c.-4205C>G|||||4205|WARNING_TRANSCRIPT_NO_START_CODON,C|upstream_gene_variant|MODIFIER|Rv0439c|Rv0439c|transcript|CCP43170|protein_coding||c.-3251C>G||||…	0.002498
531622	0.5	0:442:0:2	2	21791	PPE10	p.Gly198Asp	2	T|missense_variant|MODERATE|PPE10|Rv0442c|transcript|CCP43173|protein_coding|1/1|c.593G>A|p.Gly198Asp|593/1464|593/1464|198/487||WARNING_TRANSCRIPT_NO_START_CODON,T|upstream_gene_variant|MODIFIER|moeA2|Rv0438c|transcript|CCP43169|protein_coding||c.-4262G>A|||||4262|WARNING_TRANSCRIPT_NO_START_CODON,T|upstream_gene_variant|MODIFIER|Rv0439c|Rv0439c|transcript|CCP43170|protein_coding||c.-3308G>A||||…	0.000625
623472	0.0149254	89:0:355:0	67	25048	PE_PGRS6	p.Asp227Gly	2585	G|missense_variant|MODERATE|PE_PGRS6|Rv0532|transcript|CCP43270|protein_coding|1/1|c.680A>G|p.Asp227Gly|680/1785|680/1785|227/594||,G|upstream_gene_variant|MODIFIER|Rv0530A|Rv0530A|transcript|CCP43268|protein_coding||c.-1190T>C|||||1190|WARNING_TRANSCRIPT_NO_START_CODON,G|upstream_gene_variant|MODIFIER|pnp|Rv0535|transcript|CCP43273|protein_coding||c.-2985A>G|||||2985|,G|upstream_gene_variant|MOD…	0.807308
623508	0.0178571	0:67:377:0	56	25050	PE_PGRS6	p.Ala239Gly	2658	G|missense_variant|MODERATE|PE_PGRS6|Rv0532|transcript|CCP43270|protein_coding|1/1|c.716C>G|p.Ala239Gly|716/1785|716/1785|239/594||,G|upstream_gene_variant|MODIFIER|Rv0530A|Rv0530A|transcript|CCP43268|protein_coding||c.-1226G>C|||||1226|WARNING_TRANSCRIPT_NO_START_CODON,G|upstream_gene_variant|MODIFIER|pnp|Rv0535|transcript|CCP43273|protein_coding||c.-2949C>G|||||2949|,G|upstream_gene_variant|MOD…	0.830106
623586	0.5	442:0:0:2	2	25054	PE_PGRS6	p.Asp265Val	2	T|missense_variant|MODERATE|PE_PGRS6|Rv0532|transcript|CCP43270|protein_coding|1/1|c.794A>T|p.Asp265Val|794/1785|794/1785|265/594||,T|upstream_gene_variant|MODIFIER|Rv0530A|Rv0530A|transcript|CCP43268|protein_coding||c.-1304T>A|||||1304|WARNING_TRANSCRIPT_NO_START_CODON,T|upstream_gene_variant|MODIFIER|pnp|Rv0535|transcript|CCP43273|protein_coding||c.-2871A>T|||||2871|,T|upstream_gene_variant|MOD…	0.000625
623942	0.5	2:0:442:0	2	25076	PE_PGRS6	p.Gly384Arg	4	A|missense_variant|MODERATE|PE_PGRS6|Rv0532|transcript|CCP43270|protein_coding|1/1|c.1150G>A|p.Gly384Arg|1150/1785|1150/1785|384/594||,C|missense_variant|MODERATE|PE_PGRS6|Rv0532|transcript|CCP43270|protein_coding|1/1|c.1150G>C|p.Gly384Arg|1150/1785|1150/1785|384/594||,A|upstream_gene_variant|MODIFIER|Rv0530A|Rv0530A|transcript|CCP43268|protein_coding||c.-1660C>T|||||1660|WARNING_TRANSCRIPT_NO_ST…	0.001249
624025	0.142857	0:411:33:0	7	25084	PE_PGRS6	p.Ser411Arg	30	G|missense_variant|MODERATE|PE_PGRS6|Rv0532|transcript|CCP43270|protein_coding|1/1|c.1233C>G|p.Ser411Arg|1233/1785|1233/1785|411/594||,G|upstream_gene_variant|MODIFIER|Rv0530A|Rv0530A|transcript|CCP43268|protein_coding||c.-1743G>C|||||1743|WARNING_TRANSCRIPT_NO_START_CODON,G|upstream_gene_variant|MODIFIER|pnp|Rv0535|transcript|CCP43273|protein_coding||c.-2432C>G|||||2432|,G|upstream_gene_variant|…	0.009369
672735	0.5	0:442:2:0	2	26818	PE_PGRS7	p.Gly1061Ala	2	G|missense_variant|MODERATE|PE_PGRS7|Rv0578c|transcript|CCP43316|protein_coding|1/1|c.3182G>C|p.Gly1061Ala|3182/3921|3182/3921|1061/1306||,G|upstream_gene_variant|MODIFIER|Rv0574c|Rv0574c|transcript|CCP43312|protein_coding||c.-4341G>C|||||4341|WARNING_TRANSCRIPT_NO_START_CODON,G|upstream_gene_variant|MODIFIER|Rv0575c|Rv0575c|transcript|CCP43313|protein_coding||c.-2990G>C|||||2990|WARNING_TRANSCRI…	0.000625
673698	0.0333333	0:335:0:109	30	26861	PE_PGRS7	p.Gly740Asp	104	T|missense_variant|MODERATE|PE_PGRS7|Rv0578c|transcript|CCP43316|protein_coding|1/1|c.2219G>A|p.Gly740Asp|2219/3921|2219/3921|740/1306||,T|upstream_gene_variant|MODIFIER|Rv0575c|Rv0575c|transcript|CCP43313|protein_coding||c.-3953G>A|||||3953|WARNING_TRANSCRIPT_NO_START_CODON,T|upstream_gene_variant|MODIFIER|Rv0579|Rv0579|transcript|CCP43317|protein_coding||c.-2540C>T|||||2540|,T|upstream_gene_var…	0.03248
674059	0.5	0:0:3:441	2	26874	PE_PGRS7	p.Asn620His	3	G|missense_variant|MODERATE|PE_PGRS7|Rv0578c|transcript|CCP43316|protein_coding|1/1|c.1858A>C|p.Asn620His|1858/3921|1858/3921|620/1306||,G|upstream_gene_variant|MODIFIER|Rv0575c|Rv0575c|transcript|CCP43313|protein_coding||c.-4314A>C|||||4314|WARNING_TRANSCRIPT_NO_START_CODON,G|upstream_gene_variant|MODIFIER|Rv0579|Rv0579|transcript|CCP43317|protein_coding||c.-2179T>G|||||2179|,G|upstream_gene_var…	0.000937
674130	0.5	0:442:0:2	2	26876	PE_PGRS7	p.Gly596Asp	2	T|missense_variant|MODERATE|PE_PGRS7|Rv0578c|transcript|CCP43316|protein_coding|1/1|c.1787G>A|p.Gly596Asp|1787/3921|1787/3921|596/1306||,T|upstream_gene_variant|MODIFIER|Rv0575c|Rv0575c|transcript|CCP43313|protein_coding||c.-4385G>A|||||4385|WARNING_TRANSCRIPT_NO_START_CODON,T|upstream_gene_variant|MODIFIER|Rv0579|Rv0579|transcript|CCP43317|protein_coding||c.-2108C>T|||||2108|,T|upstream_gene_var…	0.000625
674416	0.0277778	0:290:0:154	36	26888	PE_PGRS7	p.Gly501Ser	149	T|missense_variant|MODERATE|PE_PGRS7|Rv0578c|transcript|CCP43316|protein_coding|1/1|c.1501G>A|p.Gly501Ser|1501/3921|1501/3921|501/1306||,T|upstream_gene_variant|MODIFIER|Rv0575c|Rv0575c|transcript|CCP43313|protein_coding||c.-4671G>A|||||4671|WARNING_TRANSCRIPT_NO_START_CODON,T|upstream_gene_variant|MODIFIER|Rv0579|Rv0579|transcript|CCP43317|protein_coding||c.-1822C>T|||||1822|,T|upstream_gene_var…	0.046533
836272	0.0119048	226:0:218:0	84	32991	PE_PGRS9	p.Glu191Gly	1236	G|missense_variant|MODERATE|PE_PGRS9|Rv0746|transcript|CCP43491|protein_coding|1/1|c.572A>G|p.Glu191Gly|572/2352|572/2352|191/783||,G|upstream_gene_variant|MODIFIER|Rv0743c|Rv0743c|transcript|CCP43488|protein_coding||c.-1829T>C|||||1829|,G|upstream_gene_variant|MODIFIER|Rv0744c|Rv0744c|transcript|CCP43489|protein_coding||c.-1326T>C|||||1326|,G|upstream_gene_variant|MODIFIER|PE_PGRS10|Rv0747|trans…	0.386009
836291	0.0113636	228:0:216:0	88	32992	PE_PGRS9	p.Gly197Gly	1181	G|synonymous_variant|LOW|PE_PGRS9|Rv0746|transcript|CCP43491|protein_coding|1/1|c.591A>G|p.Gly197Gly|591/2352|591/2352|197/783||,G|upstream_gene_variant|MODIFIER|Rv0743c|Rv0743c|transcript|CCP43488|protein_coding||c.-1848T>C|||||1848|,G|upstream_gene_variant|MODIFIER|Rv0744c|Rv0744c|transcript|CCP43489|protein_coding||c.-1345T>C|||||1345|,G|upstream_gene_variant|MODIFIER|PE_PGRS10|Rv0747|transcri…	0.368832
836426	0.0123457	254:190:0:0	81	32999	PE_PGRS9	p.Leu242Leu	350	C|synonymous_variant|LOW|PE_PGRS9|Rv0746|transcript|CCP43491|protein_coding|1/1|c.726A>C|p.Leu242Leu|726/2352|726/2352|242/783||,C|upstream_gene_variant|MODIFIER|Rv0743c|Rv0743c|transcript|CCP43488|protein_coding||c.-1983T>G|||||1983|,C|upstream_gene_variant|MODIFIER|Rv0744c|Rv0744c|transcript|CCP43489|protein_coding||c.-1480T>G|||||1480|,C|upstream_gene_variant|MODIFIER|PE_PGRS10|Rv0747|transcri…	0.109307
836454	0.0119048	227:0:217:0	84	33000	PE_PGRS9	p.Thr252Ala	355	G|missense_variant|MODERATE|PE_PGRS9|Rv0746|transcript|CCP43491|protein_coding|1/1|c.754A>G|p.Thr252Ala|754/2352|754/2352|252/783||,G|upstream_gene_variant|MODIFIER|Rv0743c|Rv0743c|transcript|CCP43488|protein_coding||c.-2011T>C|||||2011|,G|upstream_gene_variant|MODIFIER|Rv0744c|Rv0744c|transcript|CCP43489|protein_coding||c.-1508T>C|||||1508|,G|upstream_gene_variant|MODIFIER|PE_PGRS10|Rv0747|trans…	0.110868
836538	0.01	143:0:301:0	100	33001	PE_PGRS9	p.Asn280Asp	1628	G|missense_variant|MODERATE|PE_PGRS9|Rv0746|transcript|CCP43491|protein_coding|1/1|c.838A>G|p.Asn280Asp|838/2352|838/2352|280/783||,G|upstream_gene_variant|MODIFIER|Rv0743c|Rv0743c|transcript|CCP43488|protein_coding||c.-2095T>C|||||2095|,G|upstream_gene_variant|MODIFIER|Rv0744c|Rv0744c|transcript|CCP43489|protein_coding||c.-1592T>C|||||1592|,G|upstream_gene_variant|MODIFIER|PE_PGRS10|Rv0747|trans…	0.508432
836638	0.5	0:442:0:2	2	33005	PE_PGRS9	p.Ala313Val	6	T|missense_variant|MODERATE|PE_PGRS9|Rv0746|transcript|CCP43491|protein_coding|1/1|c.938C>T|p.Ala313Val|938/2352|938/2352|313/783||,T|upstream_gene_variant|MODIFIER|Rv0743c|Rv0743c|transcript|CCP43488|protein_coding||c.-2195G>A|||||2195|,T|upstream_gene_variant|MODIFIER|Rv0744c|Rv0744c|transcript|CCP43489|protein_coding||c.-1692G>A|||||1692|,T|upstream_gene_variant|MODIFIER|PE_PGRS10|Rv0747|trans…	0.001874
836658	0.0208333	59:0:385:0	48	33007	PE_PGRS9	p.Thr320Ala	2463	G|missense_variant|MODERATE|PE_PGRS9|Rv0746|transcript|CCP43491|protein_coding|1/1|c.958A>G|p.Thr320Ala|958/2352|958/2352|320/783||,G|upstream_gene_variant|MODIFIER|Rv0743c|Rv0743c|transcript|CCP43488|protein_coding||c.-2215T>C|||||2215|,G|upstream_gene_variant|MODIFIER|Rv0744c|Rv0744c|transcript|CCP43489|protein_coding||c.-1712T>C|||||1712|,G|upstream_gene_variant|MODIFIER|PE_PGRS10|Rv0747|trans…	0.769207
837033	0.1	12:0:432:0	10	33018	PE_PGRS9	p.Thr445Ala	2914	G|missense_variant|MODERATE|PE_PGRS9|Rv0746|transcript|CCP43491|protein_coding|1/1|c.1333A>G|p.Thr445Ala|1333/2352|1333/2352|445/783||,G|upstream_gene_variant|MODIFIER|Rv0743c|Rv0743c|transcript|CCP43488|protein_coding||c.-2590T>C|||||2590|,G|upstream_gene_variant|MODIFIER|Rv0744c|Rv0744c|transcript|CCP43489|protein_coding||c.-2087T>C|||||2087|,G|upstream_gene_variant|MODIFIER|PE_PGRS10|Rv0747|tr…	0.910056
838990	0.0121951	0:289:155:0	82	33073	PE_PGRS10	p.Ala180Ala	922	G|synonymous_variant|LOW|PE_PGRS10|Rv0747|transcript|CCP43492|protein_coding|1/1|c.540C>G|p.Ala180Ala|540/2406|540/2406|180/801||,G|upstream_gene_variant|MODIFIER|Rv0743c|Rv0743c|transcript|CCP43488|protein_coding||c.-4547G>C|||||4547|,G|upstream_gene_variant|MODIFIER|Rv0744c|Rv0744c|transcript|CCP43489|protein_coding||c.-4044G>C|||||4044|,G|upstream_gene_variant|MODIFIER|vapB31|Rv0748|transcript…	0.287945
839123	0.0138889	307:0:137:0	72	33079	PE_PGRS10	p.Arg225Gly	700	G|missense_variant|MODERATE|PE_PGRS10|Rv0747|transcript|CCP43492|protein_coding|1/1|c.673A>G|p.Arg225Gly|673/2406|673/2406|225/801||,G|upstream_gene_variant|MODIFIER|Rv0743c|Rv0743c|transcript|CCP43488|protein_coding||c.-4680T>C|||||4680|,G|upstream_gene_variant|MODIFIER|Rv0744c|Rv0744c|transcript|CCP43489|protein_coding||c.-4177T>C|||||4177|,G|upstream_gene_variant|MODIFIER|vapB31|Rv0748|transcr…	0.218613
839129	0.0136986	0:306:138:0	73	33080	PE_PGRS10	p.Arg227Gly	705	G|missense_variant|MODERATE|PE_PGRS10|Rv0747|transcript|CCP43492|protein_coding|1/1|c.679C>G|p.Arg227Gly|679/2406|679/2406|227/801||,G|upstream_gene_variant|MODIFIER|Rv0743c|Rv0743c|transcript|CCP43488|protein_coding||c.-4686G>C|||||4686|,G|upstream_gene_variant|MODIFIER|Rv0744c|Rv0744c|transcript|CCP43489|protein_coding||c.-4183G>C|||||4183|,G|upstream_gene_variant|MODIFIER|vapB31|Rv0748|transcr…	0.220175
839194	0.0121951	289:0:155:0	82	33082	PE_PGRS10	p.Thr248Thr	967	G|synonymous_variant|LOW|PE_PGRS10|Rv0747|transcript|CCP43492|protein_coding|1/1|c.744A>G|p.Thr248Thr|744/2406|744/2406|248/801||,G|upstream_gene_variant|MODIFIER|Rv0743c|Rv0743c|transcript|CCP43488|protein_coding||c.-4751T>C|||||4751|,G|upstream_gene_variant|MODIFIER|Rv0744c|Rv0744c|transcript|CCP43489|protein_coding||c.-4248T>C|||||4248|,G|upstream_gene_variant|MODIFIER|vapB31|Rv0748|transcript…	0.301999
839200	0.333333	0:437:0:7	3	33083	PE_PGRS10	p.Ala250Ala	6	T|synonymous_variant|LOW|PE_PGRS10|Rv0747|transcript|CCP43492|protein_coding|1/1|c.750C>T|p.Ala250Ala|750/2406|750/2406|250/801||,T|upstream_gene_variant|MODIFIER|Rv0743c|Rv0743c|transcript|CCP43488|protein_coding||c.-4757G>A|||||4757|,T|upstream_gene_variant|MODIFIER|Rv0744c|Rv0744c|transcript|CCP43489|protein_coding||c.-4254G>A|||||4254|,T|upstream_gene_variant|MODIFIER|vapB31|Rv0748|transcript…	0.001874
839334	0.0116279	238:0:206:0	86	33088	PE_PGRS10	p.Lys295Arg	1183	G|missense_variant|MODERATE|PE_PGRS10|Rv0747|transcript|CCP43492|protein_coding|1/1|c.884A>G|p.Lys295Arg|884/2406|884/2406|295/801||,G|upstream_gene_variant|MODIFIER|Rv0743c|Rv0743c|transcript|CCP43488|protein_coding||c.-4891T>C|||||4891|,G|upstream_gene_variant|MODIFIER|Rv0744c|Rv0744c|transcript|CCP43489|protein_coding||c.-4388T>C|||||4388|,G|upstream_gene_variant|MODIFIER|vapB31|Rv0748|transcr…	0.369457
839348	0.0114943	251:0:193:0	87	33089	PE_PGRS10	p.Ser300Gly	1115	G|missense_variant|MODERATE|PE_PGRS10|Rv0747|transcript|CCP43492|protein_coding|1/1|c.898A>G|p.Ser300Gly|898/2406|898/2406|300/801||,G|upstream_gene_variant|MODIFIER|Rv0743c|Rv0743c|transcript|CCP43488|protein_coding||c.-4905T>C|||||4905|,G|upstream_gene_variant|MODIFIER|Rv0744c|Rv0744c|transcript|CCP43489|protein_coding||c.-4402T>C|||||4402|,G|upstream_gene_variant|MODIFIER|vapB31|Rv0748|transcr…	0.34822
846275	0.5	0:2:442:0	2	33297	PE_PGRS11	p.Val39Val	2	C|synonymous_variant|LOW|PE_PGRS11|Rv0754|transcript|CCP43500|protein_coding|1/1|c.117G>C|p.Val39Val|117/1755|117/1755|39/584||,C|upstream_gene_variant|MODIFIER|Rv0749A|Rv0749A|transcript|CCP43495|protein_coding||c.-4401C>G|||||4401|WARNING_TRANSCRIPT_NO_START_CODON,C|upstream_gene_variant|MODIFIER|mmsB|Rv0751c|transcript|CCP43497|protein_coding||c.-3044C>G|||||3044|,C|upstream_gene_variant|MODIF…	0.000625
847862	0.5	3:441:0:0	2	33362	PPE12		3	A|synonymous_variant|LOW|PE_PGRS11|Rv0754|transcript|CCP43500|protein_coding|1/1|c.1704C>A|p.Gly568Gly|1704/1755|1704/1755|568/584||,A|upstream_gene_variant|MODIFIER|mmsB|Rv0751c|transcript|CCP43497|protein_coding||c.-4631G>T|||||4631|,A|upstream_gene_variant|MODIFIER|fadE9|Rv0752c|transcript|CCP43498|protein_coding||c.-3448G>T|||||3448|,A|upstream_gene_variant|MODIFIER|mmsA|Rv0753c|transcript|CC…	0.000937
925789	0.5	442:2:0:0	2	36024	PE_PGRS12		3	C|synonymous_variant|LOW|PE_PGRS13|Rv0833|transcript|CCP43581|protein_coding|1/1|c.429A>C|p.Gly143Gly|429/2250|429/2250|143/749||,C|upstream_gene_variant|MODIFIER|kmtR|Rv0827c|transcript|CCP43575|protein_coding||c.-4656T>G|||||4656|,C|upstream_gene_variant|MODIFIER|Rv0828c|Rv0828c|transcript|CCP43576|protein_coding||c.-4176T>G|||||4176|,C|upstream_gene_variant|MODIFIER|Rv0831c|Rv0831c|transcript|…	0.000937
925848	0.5	0:442:0:2	2	36027	PE_PGRS13	p.Ala163Val	2	T|missense_variant|MODERATE|PE_PGRS13|Rv0833|transcript|CCP43581|protein_coding|1/1|c.488C>T|p.Ala163Val|488/2250|488/2250|163/749||,T|upstream_gene_variant|MODIFIER|kmtR|Rv0827c|transcript|CCP43575|protein_coding||c.-4715G>A|||||4715|,T|upstream_gene_variant|MODIFIER|Rv0828c|Rv0828c|transcript|CCP43576|protein_coding||c.-4235G>A|||||4235|,T|upstream_gene_variant|MODIFIER|Rv0831c|Rv0831c|transcri…	0.000625
926278	0.25	0:4:0:440	4	36042	PE_PGRS12		3	C|synonymous_variant|LOW|PE_PGRS13|Rv0833|transcript|CCP43581|protein_coding|1/1|c.918T>C|p.Gly306Gly|918/2250|918/2250|306/749||,C|upstream_gene_variant|MODIFIER|Rv0828c|Rv0828c|transcript|CCP43576|protein_coding||c.-4665A>G|||||4665|,C|upstream_gene_variant|MODIFIER|Rv0831c|Rv0831c|transcript|CCP43579|protein_coding||c.-2569A>G|||||2569|,C|upstream_gene_variant|MODIFIER|lysT|EBG00000313379|tran…	0.000937
926284	0.25	0:440:0:4	4	36043	PE_PGRS12		3	T|synonymous_variant|LOW|PE_PGRS13|Rv0833|transcript|CCP43581|protein_coding|1/1|c.924C>T|p.Ser308Ser|924/2250|924/2250|308/749||,T|upstream_gene_variant|MODIFIER|Rv0828c|Rv0828c|transcript|CCP43576|protein_coding||c.-4671G>A|||||4671|,T|upstream_gene_variant|MODIFIER|Rv0831c|Rv0831c|transcript|CCP43579|protein_coding||c.-2575G>A|||||2575|,T|upstream_gene_variant|MODIFIER|lysT|EBG00000313379|tran…	0.000937
926335	0.333333	0:440:4:0	3	36046	PE_PGRS12		4	G|synonymous_variant|LOW|PE_PGRS13|Rv0833|transcript|CCP43581|protein_coding|1/1|c.975C>G|p.Gly325Gly|975/2250|975/2250|325/749||,G|upstream_gene_variant|MODIFIER|Rv0828c|Rv0828c|transcript|CCP43576|protein_coding||c.-4722G>C|||||4722|,G|upstream_gene_variant|MODIFIER|Rv0831c|Rv0831c|transcript|CCP43579|protein_coding||c.-2626G>C|||||2626|,G|upstream_gene_variant|MODIFIER|lysT|EBG00000313379|tran…	0.001249
926825	0.111111	26:0:418:0	9	36067	PE_PGRS13	p.Gly489Arg	24	A|missense_variant|MODERATE|PE_PGRS13|Rv0833|transcript|CCP43581|protein_coding|1/1|c.1465G>A|p.Gly489Arg|1465/2250|1465/2250|489/749||,A|upstream_gene_variant|MODIFIER|Rv0831c|Rv0831c|transcript|CCP43579|protein_coding||c.-3116C>T|||||3116|,A|upstream_gene_variant|MODIFIER|lysT|EBG00000313379|transcript|EBG00000313379-1|protein_coding||c.-2950C>T|||||2950|WARNING_TRANSCRIPT_INCOMPLETE,A|upstream…	0.007495
927110	0.0113636	277:0:167:0	88	36076	PE_PGRS13	p.Ser584Gly	952	G|missense_variant|MODERATE|PE_PGRS13|Rv0833|transcript|CCP43581|protein_coding|1/1|c.1750A>G|p.Ser584Gly|1750/2250|1750/2250|584/749||,G|upstream_gene_variant|MODIFIER|Rv0831c|Rv0831c|transcript|CCP43579|protein_coding||c.-3401T>C|||||3401|,G|upstream_gene_variant|MODIFIER|lysT|EBG00000313379|transcript|EBG00000313379-1|protein_coding||c.-3235T>C|||||3235|WARNING_TRANSCRIPT_INCOMPLETE,G|upstream…	0.297314
927385	0.0125	269:0:175:0	80	36083	PE_PGRS14		1057	G|synonymous_variant|LOW|PE_PGRS13|Rv0833|transcript|CCP43581|protein_coding|1/1|c.2025A>G|p.Gly675Gly|2025/2250|2025/2250|675/749||,G|upstream_gene_variant|MODIFIER|Rv0831c|Rv0831c|transcript|CCP43579|protein_coding||c.-3676T>C|||||3676|,G|upstream_gene_variant|MODIFIER|lysT|EBG00000313379|transcript|EBG00000313379-1|protein_coding||c.-3510T>C|||||3510|WARNING_TRANSCRIPT_INCOMPLETE,G|upstream_ge…	0.330106
928228	0.2	0:0:413:31	5	36128	PE_PGRS14	p.Ala753Asp	28	T|missense_variant|MODERATE|PE_PGRS14|Rv0834c|transcript|CCP43582|protein_coding|1/1|c.2258C>A|p.Ala753Asp|2258/2649|2258/2649|753/882||,T|upstream_gene_variant|MODIFIER|Rv0831c|Rv0831c|transcript|CCP43579|protein_coding||c.-4519C>A|||||4519|,T|upstream_gene_variant|MODIFIER|lysT|EBG00000313379|transcript|EBG00000313379-1|protein_coding||c.-4353C>A|||||4353|WARNING_TRANSCRIPT_INCOMPLETE,T|upstrea…	0.008745
928300	0.0344828	0:382:0:62	29	36132	PE_PGRS14	p.Gly729Asp	60	T|missense_variant|MODERATE|PE_PGRS14|Rv0834c|transcript|CCP43582|protein_coding|1/1|c.2186G>A|p.Gly729Asp|2186/2649|2186/2649|729/882||,T|upstream_gene_variant|MODIFIER|Rv0831c|Rv0831c|transcript|CCP43579|protein_coding||c.-4591G>A|||||4591|,T|upstream_gene_variant|MODIFIER|lysT|EBG00000313379|transcript|EBG00000313379-1|protein_coding||c.-4425G>A|||||4425|WARNING_TRANSCRIPT_INCOMPLETE,T|upstrea…	0.018738
976897	0.037037	0:0:31:413	27	37982	PPE13	p.Gln436Pro	85	G|missense_variant|MODERATE|PPE13|Rv0878c|transcript|CCP43626|protein_coding|1/1|c.1307A>C|p.Gln436Pro|1307/1332|1307/1332|436/443||,G|upstream_gene_variant|MODIFIER|Rv0874c|Rv0874c|transcript|CCP43622|protein_coding||c.-3191A>C|||||3191|WARNING_TRANSCRIPT_NO_START_CODON,G|upstream_gene_variant|MODIFIER|Rv0875c|Rv0875c|transcript|CCP43623|protein_coding||c.-2603A>C|||||2603|WARNING_TRANSCRIPT_NO_…	0.026546
976898	0.5	0:0:442:2	2	37983	PPE13	p.Gln436Lys	18	T|missense_variant|MODERATE|PPE13|Rv0878c|transcript|CCP43626|protein_coding|1/1|c.1306C>A|p.Gln436Lys|1306/1332|1306/1332|436/443||,T|upstream_gene_variant|MODIFIER|Rv0874c|Rv0874c|transcript|CCP43622|protein_coding||c.-3192C>A|||||3192|WARNING_TRANSCRIPT_NO_START_CODON,T|upstream_gene_variant|MODIFIER|Rv0875c|Rv0875c|transcript|CCP43623|protein_coding||c.-2604C>A|||||2604|WARNING_TRANSCRIPT_NO_…	0.005621
1091119	0.5	0:442:2:0	2	42245	PE_PGRS16	p.Gly249Gly	1	G|synonymous_variant|LOW|PE_PGRS16|Rv0977|transcript|CCP43726|protein_coding|1/1|c.747C>G|p.Gly249Gly|747/2772|747/2772|249/923||,G|upstream_gene_variant|MODIFIER|accD2|Rv0974c|transcript|CCP43723|protein_coding||c.-3774G>C|||||3774|WARNING_TRANSCRIPT_NO_START_CODON,G|upstream_gene_variant|MODIFIER|fadE13|Rv0975c|transcript|CCP43724|protein_coding||c.-2623G>C|||||2623|WARNING_TRANSCRIPT_NO_START_…	0.000312
1163134	0.5	0:442:0:2	2	44735	PE8	p.Gly81Gly	3027	C|synonymous_variant|LOW|PE8|Rv1040c|transcript|CCP43791|protein_coding|1/1|c.243A>G|p.Gly81Gly|243/828|243/828|81/275||,C|upstream_gene_variant|MODIFIER|trcR|Rv1033c|transcript|CCP43784|protein_coding||c.-4398A>G|||||4398|,C|upstream_gene_variant|MODIFIER|Rv1034c|Rv1034c|transcript|CCP43785|protein_coding||c.-3827A>G|||||3827|WARNING_TRANSCRIPT_NO_START_CODON,C|upstream_gene_variant|MODIFIER|Rv1…	0.945347
1163490	0.25	0:0:405:39	4	44753	PE8		39	T|upstream_gene_variant|MODIFIER|trcR|Rv1033c|transcript|CCP43784|protein_coding||c.-4754C>A|||||4754|,T|upstream_gene_variant|MODIFIER|Rv1034c|Rv1034c|transcript|CCP43785|protein_coding||c.-4183C>A|||||4183|WARNING_TRANSCRIPT_NO_START_CODON,T|upstream_gene_variant|MODIFIER|Rv1035c|Rv1035c|transcript|CCP43786|protein_coding||c.-3429C>A|||||3429|WARNING_TRANSCRIPT_NO_START_CODON,T|upstream_gene_va…	0.01218
1188960	0.5	0:442:2:0	2	45672	PE_PGRS19	p.Gly489Arg	2	G|missense_variant|MODERATE|PE_PGRS19|Rv1067c|transcript|CCP43818|protein_coding|1/1|c.1465G>C|p.Gly489Arg|1465/2004|1465/2004|489/667||WARNING_TRANSCRIPT_NO_START_CODON,G|upstream_gene_variant|MODIFIER|Rv1063c|Rv1063c|transcript|CCP43814|protein_coding||c.-2137G>C|||||2137|,G|upstream_gene_variant|MODIFIER|lpqV|Rv1064c|transcript|CCP43815|protein_coding||c.-1637G>C|||||1637|WARNING_TRANSCRIPT_NO…	0.000625
1212211	0.2	6:0:438:0	5	46433	PE_PGRS21	p.Ala218Thr	6	A|missense_variant|MODERATE|PE_PGRS21|Rv1087|transcript|CCP43838|protein_coding|1/1|c.652G>A|p.Ala218Thr|652/2304|652/2304|218/767||,A|upstream_gene_variant|MODIFIER|Rv1085c|Rv1085c|transcript|CCP43836|protein_coding||c.-1727C>T|||||1727|,A|upstream_gene_variant|MODIFIER|Rv1087A|Rv1087A|transcript|CCP43839|protein_coding||c.-1829G>A|||||1829|,A|upstream_gene_variant|MODIFIER|PE9|Rv1088|transcript…	0.001874
1218839	0.0217391	0:0:316:128	46	46676	PE_PGRS22	p.Gly791Cys	124	T|missense_variant|MODERATE|PE_PGRS22|Rv1091|transcript|CCP43844|protein_coding|1/1|c.2371G>T|p.Gly791Cys|2371/2562|2371/2562|791/853||,T|upstream_gene_variant|MODIFIER|glyA1|Rv1093|transcript|CCP43846|protein_coding||c.-1735G>T|||||1735|,T|upstream_gene_variant|MODIFIER|desA2|Rv1094|transcript|CCP43847|protein_coding||c.-3120G>T|||||3120|,T|upstream_gene_variant|MODIFIER|phoH2|Rv1095|transcript|…	0.038726
1489170	0.5	0:442:0:2	2	55890	PE_PGRS24	p.Gly266Arg	2	T|missense_variant|MODERATE|PE_PGRS24|Rv1325c|transcript|CCP44083|protein_coding|1/1|c.796G>A|p.Gly266Arg|796/1812|796/1812|266/603||,T|upstream_gene_variant|MODIFIER|Rv1320c|Rv1320c|transcript|CCP44077|protein_coding||c.-4953G>A|||||4953|,T|upstream_gene_variant|MODIFIER|Rv1322A|Rv1322A|transcript|CCP44080|protein_coding||c.-3399G>A|||||3399|WARNING_TRANSCRIPT_NO_START_CODON,T|downstream_gene_va…	0.000625
1563075	0.5	0:440:0:4	2	58424	PPE20	p.Ser436Leu	4	T|missense_variant|MODERATE|PPE20|Rv1387|transcript|CCP44146|protein_coding|1/1|c.1307C>T|p.Ser436Leu|1307/1620|1307/1620|436/539||,T|upstream_gene_variant|MODIFIER|mihF|Rv1388|transcript|CCP44147|protein_coding||c.-619C>T|||||619|,T|upstream_gene_variant|MODIFIER|gmk|Rv1389|transcript|CCP44148|protein_coding||c.-1326C>T|||||1326|WARNING_TRANSCRIPT_NO_START_CODON,T|upstream_gene_variant|MODIFIER|…	0.001249
1573660	0.5	0:0:251:193	2	58793	PE_PGRS25	p.Arg66Ser	2818	G|missense_variant|MODERATE|PE_PGRS25|Rv1396c|transcript|CCP44155|protein_coding|1/1|c.198A>C|p.Arg66Ser|198/1731|198/1731|66/576||,G|upstream_gene_variant|MODIFIER|Rv1393c|Rv1393c|transcript|CCP44152|protein_coding||c.-4073A>C|||||4073|,G|upstream_gene_variant|MODIFIER|cyp132|Rv1394c|transcript|CCP44153|protein_coding||c.-2691A>C|||||2691|,G|upstream_gene_variant|MODIFIER|Rv1401|Rv1401|transcrip…	0.880075
1618435	0.5	0:4:440:0	2	60402	PE_PGRS26	p.Ala417Gly	4	C|missense_variant|MODERATE|PE_PGRS26|Rv1441c|transcript|CCP44200|protein_coding|1/1|c.1250C>G|p.Ala417Gly|1250/1476|1250/1476|417/491||,C|upstream_gene_variant|MODIFIER|Rv1439c|Rv1439c|transcript|CCP44198|protein_coding||c.-1049C>G|||||1049|,C|upstream_gene_variant|MODIFIER|bisC|Rv1442|transcript|CCP44201|protein_coding||c.-1356G>C|||||1356|,C|downstream_gene_variant|MODIFIER|gap|Rv1436|transcri…	0.001249
1619075	0.5	3:441:0:0	2	60428	PE_PGRS26	p.Ala204Ser	3	A|missense_variant|MODERATE|PE_PGRS26|Rv1441c|transcript|CCP44200|protein_coding|1/1|c.610G>T|p.Ala204Ser|610/1476|610/1476|204/491||,A|upstream_gene_variant|MODIFIER|Rv1439c|Rv1439c|transcript|CCP44198|protein_coding||c.-1689G>T|||||1689|,A|upstream_gene_variant|MODIFIER|bisC|Rv1442|transcript|CCP44201|protein_coding||c.-716C>A|||||716|,A|downstream_gene_variant|MODIFIER|gap|Rv1436|transcript|CC…	0.000937
1631795	0.25	0:436:8:0	4	60944	PE_PGRS27	p.Gly945Arg	8	G|missense_variant|MODERATE|PE_PGRS27|Rv1450c|transcript|CCP44209|protein_coding|1/1|c.2833G>C|p.Gly945Arg|2833/3990|2833/3990|945/1329||,G|upstream_gene_variant|MODIFIER|zwf2|Rv1447c|transcript|CCP44206|protein_coding||c.-4833G>C|||||4833|,G|upstream_gene_variant|MODIFIER|tal|Rv1448c|transcript|CCP44207|protein_coding||c.-3715G>C|||||3715|,G|upstream_gene_variant|MODIFIER|tkt|Rv1449c|transcript|…	0.002498
1632782	0.5	0:442:0:2	2	60981	PE_PGRS27	p.Gly616Ser	2	T|missense_variant|MODERATE|PE_PGRS27|Rv1450c|transcript|CCP44209|protein_coding|1/1|c.1846G>A|p.Gly616Ser|1846/3990|1846/3990|616/1329||,T|upstream_gene_variant|MODIFIER|tal|Rv1448c|transcript|CCP44207|protein_coding||c.-4702G>A|||||4702|,T|upstream_gene_variant|MODIFIER|tkt|Rv1449c|transcript|CCP44208|protein_coding||c.-2583G>A|||||2583|WARNING_TRANSCRIPT_NO_START_CODON,T|upstream_gene_variant|…	0.000625
1636167	0.5	0:442:2:0	2	61051	PE_PGRS28	p.Gly688Ala	2	G|missense_variant|MODERATE|PE_PGRS28|Rv1452c|transcript|CCP44211|protein_coding|1/1|c.2063G>C|p.Gly688Ala|2063/2226|2063/2226|688/741||,G|upstream_gene_variant|MODIFIER|PE_PGRS27|Rv1450c|transcript|CCP44209|protein_coding||c.-1540G>C|||||1540|,G|upstream_gene_variant|MODIFIER|Rv1453|Rv1453|transcript|CCP44212|protein_coding||c.-2214C>G|||||2214|WARNING_TRANSCRIPT_NO_START_CODON,G|upstream_gene_v…	0.000625
1636996	0.142857	0:7:437:0	7	61071	PE_PGRS28	p.Arg412Gly	11	C|missense_variant|MODERATE|PE_PGRS28|Rv1452c|transcript|CCP44211|protein_coding|1/1|c.1234C>G|p.Arg412Gly|1234/2226|1234/2226|412/741||,C|upstream_gene_variant|MODIFIER|PE_PGRS27|Rv1450c|transcript|CCP44209|protein_coding||c.-2369C>G|||||2369|,C|upstream_gene_variant|MODIFIER|Rv1453|Rv1453|transcript|CCP44212|protein_coding||c.-1385G>C|||||1385|WARNING_TRANSCRIPT_NO_START_CODON,C|upstream_gene_v…	0.003435
1855679	0.5	0:431:0:13	2	68574	PE17		13	T|upstream_gene_variant|MODIFIER|lysX|Rv1640c|transcript|CCP44405|protein_coding||c.-3644G>A|||||3644|WARNING_TRANSCRIPT_NO_START_CODON,T|upstream_gene_variant|MODIFIER|Rv1645c|Rv1645c|transcript|CCP44410|protein_coding||c.-225G>A|||||225|,T|upstream_gene_variant|MODIFIER|PE17|Rv1646|transcript|CCP44411|protein_coding||c.-85C>T|||||85|,T|upstream_gene_variant|MODIFIER|Rv1647|Rv1647|transcript|CCP…	0.00406
1856344	0.5	0:2:442:0	2	68611	PE17	p.Gly194Ala	2	C|missense_variant|MODERATE|PE17|Rv1646|transcript|CCP44411|protein_coding|1/1|c.581G>C|p.Gly194Ala|581/933|581/933|194/310||,C|upstream_gene_variant|MODIFIER|lysX|Rv1640c|transcript|CCP44405|protein_coding||c.-4309C>G|||||4309|WARNING_TRANSCRIPT_NO_START_CODON,C|upstream_gene_variant|MODIFIER|Rv1645c|Rv1645c|transcript|CCP44410|protein_coding||c.-890C>G|||||890|,C|upstream_gene_variant|MODIFIER|…	0.000625
1863305	0.5	0:434:0:10	2	68867	PE_PGRS30	p.Gly693Asp	8	T|missense_variant|MODERATE|PE_PGRS30|Rv1651c|transcript|CCP44416|protein_coding|1/1|c.2078G>A|p.Gly693Asp|2078/3036|2078/3036|693/1011||,T|upstream_gene_variant|MODIFIER|argC|Rv1652|transcript|CCP44417|protein_coding||c.-2271C>T|||||2271|,T|upstream_gene_variant|MODIFIER|argJ|Rv1653|transcript|CCP44418|protein_coding||c.-3326C>T|||||3326|WARNING_TRANSCRIPT_NO_START_CODON,T|upstream_gene_variant|…	0.002498
1864411	0.5	3:0:441:0	2	68916	PE_PGRS30	p.Gly324Gly	3	A|synonymous_variant|LOW|PE_PGRS30|Rv1651c|transcript|CCP44416|protein_coding|1/1|c.972C>T|p.Gly324Gly|972/3036|972/3036|324/1011||,A|upstream_gene_variant|MODIFIER|argC|Rv1652|transcript|CCP44417|protein_coding||c.-1165G>A|||||1165|,A|upstream_gene_variant|MODIFIER|argJ|Rv1653|transcript|CCP44418|protein_coding||c.-2220G>A|||||2220|WARNING_TRANSCRIPT_NO_START_CODON,A|upstream_gene_variant|MODIFI…	0.000937
1981894	0.5	0:2:442:0	2	73396	PPE24	p.Pro961Arg	2	C|missense_variant|MODERATE|PPE24|Rv1753c|transcript|CCP44519|protein_coding|1/1|c.2882C>G|p.Pro961Arg|2882/3162|2882/3162|961/1053||,C|upstream_gene_variant|MODIFIER|Rv1749c|Rv1749c|transcript|CCP44515|protein_coding||c.-4009C>G|||||4009|WARNING_TRANSCRIPT_NO_START_CODON,C|upstream_gene_variant|MODIFIER|fadD1|Rv1750c|transcript|CCP44516|protein_coding||c.-2327C>G|||||2327|,C|downstream_gene_vari…	0.000625
2001368	0.0714286	0:410:0:34	14	73737	PE_PGRS31	p.Thr252Ile	31	T|missense_variant|MODERATE|PE_PGRS31|Rv1768|transcript|CCP44535|protein_coding|1/1|c.755C>T|p.Thr252Ile|755/1857|755/1857|252/618||,T|upstream_gene_variant|MODIFIER|Rv1765c|Rv1765c|transcript|CCP44531|protein_coding||c.-2853G>A|||||2853|,T|upstream_gene_variant|MODIFIER|Rv1765A|Rv1765A|transcript|CCP44532|protein_coding||c.-2011G>A|||||2011|,T|upstream_gene_variant|MODIFIER|Rv1769|Rv1769|transcr…	0.009681
2001707	0.0666667	0:287:0:157	15	73753	PE_PGRS31	p.Ser365Phe	153	T|missense_variant|MODERATE|PE_PGRS31|Rv1768|transcript|CCP44535|protein_coding|1/1|c.1094C>T|p.Ser365Phe|1094/1857|1094/1857|365/618||,T|upstream_gene_variant|MODIFIER|Rv1765c|Rv1765c|transcript|CCP44531|protein_coding||c.-3192G>A|||||3192|,T|upstream_gene_variant|MODIFIER|Rv1765A|Rv1765A|transcript|CCP44532|protein_coding||c.-2350G>A|||||2350|,T|upstream_gene_variant|MODIFIER|Rv1769|Rv1769|tran…	0.047783
2001854	0.5	0:442:2:0	2	73759	PE_PGRS31	p.Ala414Gly	2	G|missense_variant|MODERATE|PE_PGRS31|Rv1768|transcript|CCP44535|protein_coding|1/1|c.1241C>G|p.Ala414Gly|1241/1857|1241/1857|414/618||,G|upstream_gene_variant|MODIFIER|Rv1765c|Rv1765c|transcript|CCP44531|protein_coding||c.-3339G>C|||||3339|,G|upstream_gene_variant|MODIFIER|Rv1765A|Rv1765A|transcript|CCP44532|protein_coding||c.-2497G>C|||||2497|,G|upstream_gene_variant|MODIFIER|Rv1769|Rv1769|tran…	0.000625
2001904	0.666667	441:2:1:0	3	73762	PE_PGRS31	p.Thr431Pro	5	C|missense_variant|MODERATE|PE_PGRS31|Rv1768|transcript|CCP44535|protein_coding|1/1|c.1291A>C|p.Thr431Pro|1291/1857|1291/1857|431/618||,G|missense_variant|MODERATE|PE_PGRS31|Rv1768|transcript|CCP44535|protein_coding|1/1|c.1291A>G|p.Thr431Ala|1291/1857|1291/1857|431/618||,C|upstream_gene_variant|MODIFIER|Rv1765c|Rv1765c|transcript|CCP44531|protein_coding||c.-3389T>G|||||3389|,G|upstream_gene_varia…	0.001562
2026619	0.5	0:413:31:0	2	74623	PE18	p.Ser48Trp	31	G|missense_variant|MODERATE|PE18|Rv1788|transcript|CCP44554|protein_coding|1/1|c.143C>G|p.Ser48Trp|143/300|143/300|48/99||,G|upstream_gene_variant|MODIFIER|cyp143|Rv1785c|transcript|CCP44551|protein_coding||c.-1991G>C|||||1991|,G|upstream_gene_variant|MODIFIER|PPE26|Rv1789|transcript|CCP44555|protein_coding||c.-171C>G|||||171|,G|upstream_gene_variant|MODIFIER|PPE27|Rv1790|transcript|CCP44556|prot…	0.009681
2042544	0.5	0:0:2:442	2	75086	PPE29	p.Ser182Ala	2	G|missense_variant|MODERATE|PPE29|Rv1801|transcript|CCP44567|protein_coding|1/1|c.544T>G|p.Ser182Ala|544/1272|544/1272|182/423||,G|upstream_gene_variant|MODIFIER|PPE30|Rv1802|transcript|CCP44568|protein_coding||c.-840T>G|||||840|,G|downstream_gene_variant|MODIFIER|eccA5|Rv1798|transcript|CCP44564|protein_coding||c.*4012T>G|||||4012|,G|downstream_gene_variant|MODIFIER|lppT|Rv1799|transcript|CCP445…	0.000625
2042661	0.25	0:7:0:437	4	75091	PPE29	p.Ser221Pro	7	C|missense_variant|MODERATE|PPE29|Rv1801|transcript|CCP44567|protein_coding|1/1|c.661T>C|p.Ser221Pro|661/1272|661/1272|221/423||,C|upstream_gene_variant|MODIFIER|PPE30|Rv1802|transcript|CCP44568|protein_coding||c.-723T>C|||||723|,C|downstream_gene_variant|MODIFIER|eccA5|Rv1798|transcript|CCP44564|protein_coding||c.*4129T>C|||||4129|,C|downstream_gene_variant|MODIFIER|lppT|Rv1799|transcript|CCP445…	0.002186
2045310	0.142857	10:0:434:0	7	75189	PPE30		2941	G|synonymous_variant|LOW|PE_PGRS32|Rv1803c|transcript|CCP44569|protein_coding|1/1|c.1533T>C|p.Ile511Ile|1533/1920|1533/1920|511/639||WARNING_TRANSCRIPT_NO_START_CODON,G|upstream_gene_variant|MODIFIER|PE20|Rv1806|transcript|CCP44572|protein_coding||c.-2762A>G|||||2762|,G|upstream_gene_variant|MODIFIER|PPE31|Rv1807|transcript|CCP44573|protein_coding||c.-3088A>G|||||3088|WARNING_TRANSCRIPT_NO_START_…	0.918488
2045523	0.5	4:440:0:0	2	75199	PPE30		4	A|synonymous_variant|LOW|PE_PGRS32|Rv1803c|transcript|CCP44569|protein_coding|1/1|c.1320G>T|p.Gly440Gly|1320/1920|1320/1920|440/639||WARNING_TRANSCRIPT_NO_START_CODON,A|upstream_gene_variant|MODIFIER|PE20|Rv1806|transcript|CCP44572|protein_coding||c.-2549C>A|||||2549|,A|upstream_gene_variant|MODIFIER|PPE31|Rv1807|transcript|CCP44573|protein_coding||c.-2875C>A|||||2875|WARNING_TRANSCRIPT_NO_START_…	0.001249
2061958	0.0909091	417:0:27:0	11	75888	PE_PGRS33	p.Ala239Ala	915	G|synonymous_variant|LOW|PE_PGRS33|Rv1818c|transcript|CCP44584|protein_coding|1/1|c.717T>C|p.Ala239Ala|717/1497|717/1497|239/498||,G|upstream_gene_variant|MODIFIER|ilvG|Rv1820|transcript|CCP44586|protein_coding||c.-2841A>G|||||2841|,G|upstream_gene_variant|MODIFIER|secA2|Rv1821|transcript|CCP44587|protein_coding||c.-4499A>G|||||4499|WARNING_TRANSCRIPT_NO_START_CODON,G|downstream_gene_variant|MODI…	0.285759
2088606	0.5	0:442:0:2	2	76761	PE_PGRS34	p.Asp305Asn	2	T|missense_variant|MODERATE|PE_PGRS34|Rv1840c|transcript|CCP44606|protein_coding|1/1|c.913G>A|p.Asp305Asn|913/1548|913/1548|305/515||,T|upstream_gene_variant|MODIFIER|Rv1836c|Rv1836c|transcript|CCP44602|protein_coding||c.-3970G>A|||||3970|,T|upstream_gene_variant|MODIFIER|glcB|Rv1837c|transcript|CCP44603|protein_coding||c.-1625G>A|||||1625|,T|upstream_gene_variant|MODIFIER|vapC13|Rv1838c|transcri…	0.000625
2163210	0.5	0:441:3:0	2	79861	PPE34	p.Gly1368Arg	3	G|missense_variant|MODERATE|PPE34|Rv1917c|transcript|CCP44684|protein_coding|1/1|c.4102G>C|p.Gly1368Arg|4102/4380|4102/4380|1368/1459||,G|upstream_gene_variant|MODIFIER|fadB5|Rv1912c|transcript|CCP44679|protein_coding||c.-4119G>C|||||4119|,G|upstream_gene_variant|MODIFIER|Rv1914c|Rv1914c|transcript|CCP44681|protein_coding||c.-2882G>C|||||2882|,G|downstream_gene_variant|MODIFIER|Rv1913|Rv1913|tran…	0.000937
2164575	0.5	0:6:0:438	2	79893	PPE34	p.Ile913Val	6	C|missense_variant|MODERATE|PPE34|Rv1917c|transcript|CCP44684|protein_coding|1/1|c.2737A>G|p.Ile913Val|2737/4380|2737/4380|913/1459||,C|upstream_gene_variant|MODIFIER|Rv1914c|Rv1914c|transcript|CCP44681|protein_coding||c.-4247A>G|||||4247|,C|downstream_gene_variant|MODIFIER|Rv1913|Rv1913|transcript|CCP44680|protein_coding||c.*4632T>C|||||4632|WARNING_TRANSCRIPT_NO_START_CODON,C|downstream_gene_va…	0.001874
2165286	0.142857	25:419:0:0	7	79919	PPE34	p.Ser676Ala	2889	C|missense_variant|MODERATE|PPE34|Rv1917c|transcript|CCP44684|protein_coding|1/1|c.2026T>G|p.Ser676Ala|2026/4380|2026/4380|676/1459||,C|upstream_gene_variant|MODIFIER|Rv1914c|Rv1914c|transcript|CCP44681|protein_coding||c.-4958T>G|||||4958|,C|downstream_gene_variant|MODIFIER|aceAa|Rv1915|transcript|CCP44682|protein_coding||c.*3720A>C|||||3720|,C|downstream_gene_variant|MODIFIER|aceAb|Rv1916|transc…	0.902249
2168757	0.5	0:2:0:442	2	80044	PPE35	p.Gln619Arg	2	C|missense_variant|MODERATE|PPE35|Rv1918c|transcript|CCP44685|protein_coding|1/1|c.1856A>G|p.Gln619Arg|1856/2964|1856/2964|619/987||,C|upstream_gene_variant|MODIFIER|PPE34|Rv1917c|transcript|CCP44684|protein_coding||c.-1446A>G|||||1446|,C|upstream_gene_variant|MODIFIER|Rv1920|Rv1920|transcript|CCP44687|protein_coding||c.-2866T>C|||||2866|WARNING_TRANSCRIPT_NO_START_CODON,C|downstream_gene_variant…	0.000625
2169828	0.5	3:0:441:0	2	80105	PPE35	p.Ala262Val	3	A|missense_variant|MODERATE|PPE35|Rv1918c|transcript|CCP44685|protein_coding|1/1|c.785C>T|p.Ala262Val|785/2964|785/2964|262/987||,A|upstream_gene_variant|MODIFIER|PPE34|Rv1917c|transcript|CCP44684|protein_coding||c.-2517C>T|||||2517|,A|upstream_gene_variant|MODIFIER|Rv1920|Rv1920|transcript|CCP44687|protein_coding||c.-1795G>A|||||1795|WARNING_TRANSCRIPT_NO_START_CODON,A|upstream_gene_variant|MODI…	0.000937
2170568	0.5	0:184:260:0	2	80136	PPE35	p.Ile15Met	181	C|missense_variant|MODERATE|PPE35|Rv1918c|transcript|CCP44685|protein_coding|1/1|c.45C>G|p.Ile15Met|45/2964|45/2964|15/987||,C|upstream_gene_variant|MODIFIER|PPE34|Rv1917c|transcript|CCP44684|protein_coding||c.-3257C>G|||||3257|,C|upstream_gene_variant|MODIFIER|Rv1920|Rv1920|transcript|CCP44687|protein_coding||c.-1055G>C|||||1055|WARNING_TRANSCRIPT_NO_START_CODON,C|upstream_gene_variant|MODIFIER|…	0.056527
2367326	0.5	0:442:0:2	2	87865	PE22		2	T|upstream_gene_variant|MODIFIER|vapC37|Rv2103c|transcript|CCP44878|protein_coding||c.-2806G>A|||||2806|,T|upstream_gene_variant|MODIFIER|vapB37|Rv2104c|transcript|CCP44879|protein_coding||c.-2545G>A|||||2545|,T|upstream_gene_variant|MODIFIER|PE22|Rv2107|transcript|CCP44882|protein_coding||c.-33C>T|||||33|,T|upstream_gene_variant|MODIFIER|PPE36|Rv2108|transcript|CCP44883|protein_coding||c.-385C>T…	0.000625
2367870	0.5	0:434:0:10	2	87891	PPE36	p.Leu54Leu	10	T|synonymous_variant|LOW|PPE36|Rv2108|transcript|CCP44883|protein_coding|1/1|c.160C>T|p.Leu54Leu|160/732|160/732|54/243||,T|upstream_gene_variant|MODIFIER|vapC37|Rv2103c|transcript|CCP44878|protein_coding||c.-3350G>A|||||3350|,T|upstream_gene_variant|MODIFIER|vapB37|Rv2104c|transcript|CCP44879|protein_coding||c.-3089G>A|||||3089|,T|upstream_gene_variant|MODIFIER|Rv2113|Rv2113|transcript|CCP44888|…	0.003123
2368138	0.5	0:0:4:440	2	87899	PPE36	p.Met143Arg	4	G|missense_variant|MODERATE|PPE36|Rv2108|transcript|CCP44883|protein_coding|1/1|c.428T>G|p.Met143Arg|428/732|428/732|143/243||,G|upstream_gene_variant|MODIFIER|vapC37|Rv2103c|transcript|CCP44878|protein_coding||c.-3618A>C|||||3618|,G|upstream_gene_variant|MODIFIER|vapB37|Rv2104c|transcript|CCP44879|protein_coding||c.-3357A>C|||||3357|,G|upstream_gene_variant|MODIFIER|Rv2113|Rv2113|transcript|CCP4…	0.001249
2368588	0.333333	0:8:436:0	3	87919	PPE36		8	C|upstream_gene_variant|MODIFIER|vapC37|Rv2103c|transcript|CCP44878|protein_coding||c.-4068C>G|||||4068|,C|upstream_gene_variant|MODIFIER|vapB37|Rv2104c|transcript|CCP44879|protein_coding||c.-3807C>G|||||3807|,C|upstream_gene_variant|MODIFIER|Rv2113|Rv2113|transcript|CCP44888|protein_coding||c.-4042G>C|||||4042|,C|downstream_gene_variant|MODIFIER|Rv2102|Rv2102|transcript|CCP44877|protein_coding||…	0.002498
2382636	0.5	0:442:0:2	2	88399	PPE37		2	T|synonymous_variant|LOW|metH|Rv2124c|transcript|CCP44899|protein_coding|1/1|c.3432G>A|p.Pro1144Pro|3432/3579|3432/3579|1144/1192||WARNING_TRANSCRIPT_NO_START_CODON,T|upstream_gene_variant|MODIFIER|Rv2118c|Rv2118c|transcript|CCP44893|protein_coding||c.-4324G>A|||||4324|WARNING_TRANSCRIPT_NO_START_CODON,T|upstream_gene_variant|MODIFIER|Rv2120c|Rv2120c|transcript|CCP44895|protein_coding||c.-2909G>A…	0.000625
2387733	0.0285714	0:403:0:41	35	88593	PE_PGRS37	p.Glu80Glu	2858	C|synonymous_variant|LOW|PE_PGRS37|Rv2126c|transcript|CCP44901|protein_coding|1/1|c.240A>G|p.Glu80Glu|240/771|240/771|80/256||,C|upstream_gene_variant|MODIFIER|metH|Rv2124c|transcript|CCP44899|protein_coding||c.-1666A>G|||||1666|WARNING_TRANSCRIPT_NO_START_CODON,C|upstream_gene_variant|MODIFIER|ansP1|Rv2127|transcript|CCP44902|protein_coding||c.-883T>C|||||883|,C|upstream_gene_variant|MODIFIER|Rv…	0.892567
2423392	0.5	0:442:0:2	2	89874	PE_PGRS38	p.Gly483Ser	2	T|missense_variant|MODERATE|PE_PGRS38|Rv2162c|transcript|CCP44939|protein_coding|1/1|c.1447G>A|p.Gly483Ser|1447/1599|1447/1599|483/532||,T|upstream_gene_variant|MODIFIER|murF|Rv2157c|transcript|CCP44933|protein_coding||c.-4388G>A|||||4388|,T|upstream_gene_variant|MODIFIER|murE|Rv2158c|transcript|CCP44934|protein_coding||c.-2784G>A|||||2784|WARNING_TRANSCRIPT_NO_START_CODON,T|upstream_gene_variant…	0.000625
2423415	0.5	2:0:442:0	2	89876	PE_PGRS38	p.Pro475Leu	2	A|missense_variant|MODERATE|PE_PGRS38|Rv2162c|transcript|CCP44939|protein_coding|1/1|c.1424C>T|p.Pro475Leu|1424/1599|1424/1599|475/532||,A|upstream_gene_variant|MODIFIER|murF|Rv2157c|transcript|CCP44933|protein_coding||c.-4411C>T|||||4411|,A|upstream_gene_variant|MODIFIER|murE|Rv2158c|transcript|CCP44934|protein_coding||c.-2807C>T|||||2807|WARNING_TRANSCRIPT_NO_START_CODON,A|upstream_gene_variant…	0.000625
2600689	0.5	0:197:0:247	2	95892	PE23		193	C|upstream_gene_variant|MODIFIER|Rv2323c|Rv2323c|transcript|CCP45110|protein_coding||c.-4420A>G|||||4420|,C|upstream_gene_variant|MODIFIER|Rv2325c|Rv2325c|transcript|CCP45112|protein_coding||c.-2832A>G|||||2832|,C|upstream_gene_variant|MODIFIER|Rv2326c|Rv2326c|transcript|CCP45113|protein_coding||c.-742A>G|||||742|,C|upstream_gene_variant|MODIFIER|PE23|Rv2328|transcript|CCP45115|protein_coding||c.…	0.060275
2633252	0.5	0:441:0:3	2	97118	PPE38	p.Ala283Thr	3	T|missense_variant|MODERATE|PPE38|Rv2352c|transcript|CCP45140|protein_coding|1/1|c.847G>A|p.Ala283Thr|847/1176|847/1176|283/391||,T|upstream_gene_variant|MODIFIER|plcC|Rv2349c|transcript|CCP45137|protein_coding||c.-4554G>A|||||4554|,T|upstream_gene_variant|MODIFIER|plcB|Rv2350c|transcript|CCP45138|protein_coding||c.-2933G>A|||||2933|,T|upstream_gene_variant|MODIFIER|plcA|Rv2351c|transcript|CCP451…	0.000937
2634253	0.333333	0:263:0:181	3	97147	PPE38		178	T|upstream_gene_variant|MODIFIER|plcB|Rv2350c|transcript|CCP45138|protein_coding||c.-3934G>A|||||3934|,T|upstream_gene_variant|MODIFIER|plcA|Rv2351c|transcript|CCP45139|protein_coding||c.-2178G>A|||||2178|,T|upstream_gene_variant|MODIFIER|PPE38|Rv2352c|transcript|CCP45140|protein_coding||c.-155G>A|||||155|,T|upstream_gene_variant|MODIFIER|Rv2354|Rv2354|transcript|CCP45142|protein_coding||c.-1375C…	0.05559
2637622	0.5	2:0:442:0	2	97196	PPE40		2	A|upstream_gene_variant|MODIFIER|PPE38|Rv2352c|transcript|CCP45140|protein_coding||c.-3524C>T|||||3524|,A|upstream_gene_variant|MODIFIER|PPE39|Rv2353c|transcript|CCP45141|protein_coding||c.-2030C>T|||||2030|,A|upstream_gene_variant|MODIFIER|smtB|Rv2358|transcript|CCP45146|protein_coding||c.-3624G>A|||||3624|,A|upstream_gene_variant|MODIFIER|zur|Rv2359|transcript|CCP45147|protein_coding||c.-4028G>…	0.000625
2638870	0.5	0:0:438:6	2	97232	PPE40	p.Asn222Lys	6	T|missense_variant|MODERATE|PPE40|Rv2356c|transcript|CCP45144|protein_coding|1/1|c.666C>A|p.Asn222Lys|666/1848|666/1848|222/615||WARNING_TRANSCRIPT_NO_START_CODON,T|upstream_gene_variant|MODIFIER|PPE38|Rv2352c|transcript|CCP45140|protein_coding||c.-4772C>A|||||4772|,T|upstream_gene_variant|MODIFIER|PPE39|Rv2353c|transcript|CCP45141|protein_coding||c.-3278C>A|||||3278|,T|upstream_gene_variant|MODI…	0.001874
2638997	0.5	6:0:438:0	2	97236	PPE40	p.Ser180Leu	28	A|missense_variant|MODERATE|PPE40|Rv2356c|transcript|CCP45144|protein_coding|1/1|c.539C>T|p.Ser180Leu|539/1848|539/1848|180/615||WARNING_TRANSCRIPT_NO_START_CODON,A|upstream_gene_variant|MODIFIER|PPE38|Rv2352c|transcript|CCP45140|protein_coding||c.-4899C>T|||||4899|,A|upstream_gene_variant|MODIFIER|PPE39|Rv2353c|transcript|CCP45141|protein_coding||c.-3405C>T|||||3405|,A|upstream_gene_variant|MODI…	0.008745
2640240	0.5	2:0:442:0	2	97258	PPE40		2	A|synonymous_variant|LOW|glyS|Rv2357c|transcript|CCP45145|protein_coding|1/1|c.825C>T|p.Phe275Phe|825/1392|825/1392|275/463||WARNING_TRANSCRIPT_NO_START_CODON,A|upstream_gene_variant|MODIFIER|PPE39|Rv2353c|transcript|CCP45141|protein_coding||c.-4648C>T|||||4648|,A|upstream_gene_variant|MODIFIER|PPE40|Rv2356c|transcript|CCP45144|protein_coding||c.-705C>T|||||705|WARNING_TRANSCRIPT_NO_START_CODON,A…	0.000625
2651706	0.25	184:0:260:0	4	97668	PE_PGRS40		179	A|upstream_gene_variant|MODIFIER|Rv2365c|Rv2365c|transcript|CCP45153|protein_coding||c.-4618C>T|||||4618|,A|upstream_gene_variant|MODIFIER|Rv2366c|Rv2366c|transcript|CCP45154|protein_coding||c.-3339C>T|||||3339|,A|upstream_gene_variant|MODIFIER|Rv2367c|Rv2367c|transcript|CCP45155|protein_coding||c.-2794C>T|||||2794|WARNING_TRANSCRIPT_NO_START_CODON,A|upstream_gene_variant|MODIFIER|phoH1|Rv2368c|t…	0.055903
2707001	0.5	2:0:442:0	2	99520	PE24		2	A|synonymous_variant|LOW|Rv2409c|Rv2409c|transcript|CCP45200|protein_coding|1/1|c.333C>T|p.Leu111Leu|333/840|333/840|111/279||,A|upstream_gene_variant|MODIFIER|lepA|Rv2404c|transcript|CCP45195|protein_coding||c.-3753C>T|||||3753|WARNING_TRANSCRIPT_NO_START_CODON,A|upstream_gene_variant|MODIFIER|Rv2406c|Rv2406c|transcript|CCP45197|protein_coding||c.-2564C>T|||||2564|,A|upstream_gene_variant|MODIFI…	0.000625
2727548	0.5	2:0:442:0	2	100222	PPE41	p.Leu125Phe	2	A|missense_variant|MODERATE|PPE41|Rv2430c|transcript|CCP45222|protein_coding|1/1|c.373C>T|p.Leu125Phe|373/585|373/585|125/194||,A|upstream_gene_variant|MODIFIER|Rv2425c|Rv2425c|transcript|CCP45216|protein_coding||c.-4240C>T|||||4240|WARNING_TRANSCRIPT_NO_START_CODON,A|upstream_gene_variant|MODIFIER|Rv2426c|Rv2426c|transcript|CCP45217|protein_coding||c.-3365C>T|||||3365|WARNING_TRANSCRIPT_NO_START…	0.000625
2796295	0.5	0:437:7:0	2	102648	PE_PGRS42	p.Gly364Ala	7	G|missense_variant|MODERATE|PE_PGRS42|Rv2487c|transcript|CCP45281|protein_coding|1/1|c.1091G>C|p.Gly364Ala|1091/2085|1091/2085|364/694||WARNING_TRANSCRIPT_NO_START_CODON,G|upstream_gene_variant|MODIFIER|Rv2484c|Rv2484c|transcript|CCP45278|protein_coding||c.-3801G>C|||||3801|,G|upstream_gene_variant|MODIFIER|lipQ|Rv2485c|transcript|CCP45279|protein_coding||c.-2307G>C|||||2307|,G|downstream_gene_va…	0.002186
2796469	0.5	0:442:0:2	2	102658	PE_PGRS42	p.Gly306Asp	3	T|missense_variant|MODERATE|PE_PGRS42|Rv2487c|transcript|CCP45281|protein_coding|1/1|c.917G>A|p.Gly306Asp|917/2085|917/2085|306/694||WARNING_TRANSCRIPT_NO_START_CODON,T|upstream_gene_variant|MODIFIER|Rv2484c|Rv2484c|transcript|CCP45278|protein_coding||c.-3975G>A|||||3975|,T|upstream_gene_variant|MODIFIER|lipQ|Rv2485c|transcript|CCP45279|protein_coding||c.-2481G>A|||||2481|,T|downstream_gene_varia…	0.000937
2798466	0.5	2:0:442:0	2	102730	PE_PGRS42		2	A|synonymous_variant|LOW|Rv2488c|Rv2488c|transcript|CCP45282|protein_coding|1/1|c.2415C>T|p.Arg805Arg|2415/3414|2415/3414|805/1137||,A|upstream_gene_variant|MODIFIER|lipQ|Rv2485c|transcript|CCP45279|protein_coding||c.-4478C>T|||||4478|,A|upstream_gene_variant|MODIFIER|PE_PGRS42|Rv2487c|transcript|CCP45281|protein_coding||c.-1081C>T|||||1081|WARNING_TRANSCRIPT_NO_START_CODON,A|downstream_gene_vari…	0.000625
2801550	0.5	2:442:0:0	2	102836	PE_PGRS43	p.Gly1563Cys	2	A|missense_variant|MODERATE|PE_PGRS43|Rv2490c|transcript|CCP45284|protein_coding|1/1|c.4687G>T|p.Gly1563Cys|4687/4983|4687/4983|1563/1660||,A|upstream_gene_variant|MODIFIER|PE_PGRS42|Rv2487c|transcript|CCP45281|protein_coding||c.-4165G>T|||||4165|WARNING_TRANSCRIPT_NO_START_CODON,A|upstream_gene_variant|MODIFIER|Rv2488c|Rv2488c|transcript|CCP45282|protein_coding||c.-670G>T|||||670|,A|upstream_gen…	0.000625
2802815	0.5	4:0:440:0	2	102892	PE_PGRS43	p.Thr1141Ile	6	A|missense_variant|MODERATE|PE_PGRS43|Rv2490c|transcript|CCP45284|protein_coding|1/1|c.3422C>T|p.Thr1141Ile|3422/4983|3422/4983|1141/1660||,A|upstream_gene_variant|MODIFIER|Rv2488c|Rv2488c|transcript|CCP45282|protein_coding||c.-1935C>T|||||1935|,A|upstream_gene_variant|MODIFIER|Rv2489c|Rv2489c|transcript|CCP45283|protein_coding||c.-1670C>T|||||1670|,A|upstream_gene_variant|MODIFIER|Rv2491|Rv2491|…	0.001874
2802819	0.0333333	0:103:0:341	30	102893	PE_PGRS43	p.Ile1140Val	98	C|missense_variant|MODERATE|PE_PGRS43|Rv2490c|transcript|CCP45284|protein_coding|1/1|c.3418A>G|p.Ile1140Val|3418/4983|3418/4983|1140/1660||,C|upstream_gene_variant|MODIFIER|Rv2488c|Rv2488c|transcript|CCP45282|protein_coding||c.-1939A>G|||||1939|,C|upstream_gene_variant|MODIFIER|Rv2489c|Rv2489c|transcript|CCP45283|protein_coding||c.-1674A>G|||||1674|,C|upstream_gene_variant|MODIFIER|Rv2491|Rv2491|…	0.030606
2804453	0.5	2:0:442:0	2	102957	PE_PGRS43	p.Ala595Val	2	A|missense_variant|MODERATE|PE_PGRS43|Rv2490c|transcript|CCP45284|protein_coding|1/1|c.1784C>T|p.Ala595Val|1784/4983|1784/4983|595/1660||,A|upstream_gene_variant|MODIFIER|Rv2488c|Rv2488c|transcript|CCP45282|protein_coding||c.-3573C>T|||||3573|,A|upstream_gene_variant|MODIFIER|Rv2489c|Rv2489c|transcript|CCP45283|protein_coding||c.-3308C>T|||||3308|,A|upstream_gene_variant|MODIFIER|Rv2491|Rv2491|tr…	0.000625
2805333	0.5	3:0:441:0	2	102995	PE_PGRS43	p.Leu302Phe	3	A|missense_variant|MODERATE|PE_PGRS43|Rv2490c|transcript|CCP45284|protein_coding|1/1|c.904C>T|p.Leu302Phe|904/4983|904/4983|302/1660||,A|upstream_gene_variant|MODIFIER|Rv2488c|Rv2488c|transcript|CCP45282|protein_coding||c.-4453C>T|||||4453|,A|upstream_gene_variant|MODIFIER|Rv2489c|Rv2489c|transcript|CCP45283|protein_coding||c.-4188C>T|||||4188|,A|upstream_gene_variant|MODIFIER|Rv2491|Rv2491|trans…	0.000937
2921668	0.333333	0:432:0:12	3	107017	PE_PGRS44	p.Leu40Leu	11	T|synonymous_variant|LOW|PE_PGRS44|Rv2591|transcript|CCP45387|protein_coding|1/1|c.118C>T|p.Leu40Leu|118/1632|118/1632|40/543||,T|upstream_gene_variant|MODIFIER|vapB40|Rv2595|transcript|CCP45391|protein_coding||c.-3824C>T|||||3824|,T|upstream_gene_variant|MODIFIER|vapC40|Rv2596|transcript|CCP45392|protein_coding||c.-4066C>T|||||4066|WARNING_TRANSCRIPT_NO_START_CODON,T|upstream_gene_variant|MODIFI…	0.003435
2921885	0.5	0:438:6:0	2	107029	PE_PGRS44	p.Ala112Gly	6	G|missense_variant|MODERATE|PE_PGRS44|Rv2591|transcript|CCP45387|protein_coding|1/1|c.335C>G|p.Ala112Gly|335/1632|335/1632|112/543||,G|upstream_gene_variant|MODIFIER|vapB40|Rv2595|transcript|CCP45391|protein_coding||c.-3607C>G|||||3607|,G|upstream_gene_variant|MODIFIER|vapC40|Rv2596|transcript|CCP45392|protein_coding||c.-3849C>G|||||3849|WARNING_TRANSCRIPT_NO_START_CODON,G|upstream_gene_variant|M…	0.001874
2922176	0.5	0:439:0:5	2	107041	PE_PGRS44	p.Thr209Ile	5	T|missense_variant|MODERATE|PE_PGRS44|Rv2591|transcript|CCP45387|protein_coding|1/1|c.626C>T|p.Thr209Ile|626/1632|626/1632|209/543||,T|upstream_gene_variant|MODIFIER|vapB40|Rv2595|transcript|CCP45391|protein_coding||c.-3316C>T|||||3316|,T|upstream_gene_variant|MODIFIER|vapC40|Rv2596|transcript|CCP45392|protein_coding||c.-3558C>T|||||3558|WARNING_TRANSCRIPT_NO_START_CODON,T|upstream_gene_variant|M…	0.001562
2923391	0.333333	0:440:0:4	3	107098	PE_PGRS44		2969	C|synonymous_variant|LOW|ruvB|Rv2592c|transcript|CCP45388|protein_coding|1/1|c.843A>G|p.Pro281Pro|843/1035|843/1035|281/344||,C|upstream_gene_variant|MODIFIER|vapB40|Rv2595|transcript|CCP45391|protein_coding||c.-2101T>C|||||2101|,C|upstream_gene_variant|MODIFIER|vapC40|Rv2596|transcript|CCP45392|protein_coding||c.-2343T>C|||||2343|WARNING_TRANSCRIPT_NO_START_CODON,C|upstream_gene_variant|MODIFIER…	0.927233
2935586	0.5	0:52:392:0	2	107545	PPE42	p.Ala181Pro	49	C|missense_variant|MODERATE|PPE42|Rv2608|transcript|CCP45405|protein_coding|1/1|c.541G>C|p.Ala181Pro|541/1743|541/1743|181/580||,C|upstream_gene_variant|MODIFIER|Rv2603c|Rv2603c|transcript|CCP45400|protein_coding||c.-4026C>G|||||4026|,C|upstream_gene_variant|MODIFIER|snoP|Rv2604c|transcript|CCP45401|protein_coding||c.-3297C>G|||||3297|WARNING_TRANSCRIPT_NO_START_CODON,C|upstream_gene_variant|MODI…	0.015303
2936741	0.5	0:442:2:0	2	107584	PPE42	p.Leu566Val	2	G|missense_variant|MODERATE|PPE42|Rv2608|transcript|CCP45405|protein_coding|1/1|c.1696C>G|p.Leu566Val|1696/1743|1696/1743|566/580||,G|upstream_gene_variant|MODIFIER|snoP|Rv2604c|transcript|CCP45401|protein_coding||c.-4452G>C|||||4452|WARNING_TRANSCRIPT_NO_START_CODON,G|upstream_gene_variant|MODIFIER|tesB2|Rv2605c|transcript|CCP45402|protein_coding||c.-3599G>C|||||3599|WARNING_TRANSCRIPT_NO_START_…	0.000625
2943878	0.333333	0:397:47:0	3	107807	PE_PGRS45	p.Gly370Arg	44	G|missense_variant|MODERATE|PE_PGRS45|Rv2615c|transcript|CCP45413|protein_coding|1/1|c.1108G>C|p.Gly370Arg|1108/1386|1108/1386|370/461||,G|upstream_gene_variant|MODIFIER|pimA|Rv2610c|transcript|CCP45407|protein_coding||c.-4877G>C|||||4877|,G|upstream_gene_variant|MODIFIER|Rv2611c|Rv2611c|transcript|CCP45408|protein_coding||c.-3916G>C|||||3916|WARNING_TRANSCRIPT_NO_START_CODON,G|upstream_gene_vari…	0.013741
2960757	0.0357143	0:295:0:149	28	108466	PE_PGRS46	p.Gly562Asp	146	T|missense_variant|MODERATE|PE_PGRS46|Rv2634c|transcript|CCP45432|protein_coding|1/1|c.1685G>A|p.Gly562Asp|1685/2337|1685/2337|562/778||,T|upstream_gene_variant|MODIFIER|Rv2632c|Rv2632c|transcript|CCP45430|protein_coding||c.-1567G>A|||||1567|,T|upstream_gene_variant|MODIFIER|Rv2633c|Rv2633c|transcript|CCP45431|protein_coding||c.-937G>A|||||937|WARNING_TRANSCRIPT_NO_START_CODON,T|upstream_gene_var…	0.045597
2962124	0.2	324:120:0:0	5	108517	PE_PGRS46	p.Asn106Lys	118	C|missense_variant|MODERATE|PE_PGRS46|Rv2634c|transcript|CCP45432|protein_coding|1/1|c.318T>G|p.Asn106Lys|318/2337|318/2337|106/778||,C|upstream_gene_variant|MODIFIER|Rv2632c|Rv2632c|transcript|CCP45430|protein_coding||c.-2934T>G|||||2934|,C|upstream_gene_variant|MODIFIER|Rv2633c|Rv2633c|transcript|CCP45431|protein_coding||c.-2304T>G|||||2304|WARNING_TRANSCRIPT_NO_START_CODON,C|upstream_gene_vari…	0.036852
3054321	0.333333	4:0:440:0	3	111549	PE_PGRS47	p.Gly136Gly	2937	G|synonymous_variant|LOW|PE_PGRS47|Rv2741|transcript|CCP45540|protein_coding|1/1|c.408A>G|p.Gly136Gly|408/1578|408/1578|136/525||,G|upstream_gene_variant|MODIFIER|recA|Rv2737c|transcript|CCP45535|protein_coding||c.-2897T>C|||||2897|,G|upstream_gene_variant|MODIFIER|Rv2738c|Rv2738c|transcript|CCP45537|protein_coding||c.-2309T>C|||||2309|,G|upstream_gene_variant|MODIFIER|Rv2739c|Rv2739c|transcript|…	0.917239
3054724	0.0123457	312:0:132:0	81	111563	PE_PGRS47	p.Ser271Gly	781	G|missense_variant|MODERATE|PE_PGRS47|Rv2741|transcript|CCP45540|protein_coding|1/1|c.811A>G|p.Ser271Gly|811/1578|811/1578|271/525||,G|upstream_gene_variant|MODIFIER|recA|Rv2737c|transcript|CCP45535|protein_coding||c.-3300T>C|||||3300|,G|upstream_gene_variant|MODIFIER|Rv2738c|Rv2738c|transcript|CCP45537|protein_coding||c.-2712T>C|||||2712|,G|upstream_gene_variant|MODIFIER|Rv2739c|Rv2739c|transcri…	0.24391
3078178	0.5	0:392:0:52	2	112526	PE27	p.Val270Met	2634	T|missense_variant|MODERATE|PE27|Rv2769c|transcript|CCP45568|protein_coding|1/1|c.808G>A|p.Val270Met|808/828|808/828|270/275||,T|upstream_gene_variant|MODIFIER|dfrA|Rv2763c|transcript|CCP45562|protein_coding||c.-4569G>A|||||4569|,T|upstream_gene_variant|MODIFIER|thyA|Rv2764c|transcript|CCP45563|protein_coding||c.-3707G>A|||||3707|WARNING_TRANSCRIPT_NO_START_CODON,T|upstream_gene_variant|MODIFIER|…	0.822611
3078722	0.5	437:0:7:0	2	112539	PE27	p.Tyr88Tyr	7	G|synonymous_variant|LOW|PE27|Rv2769c|transcript|CCP45568|protein_coding|1/1|c.264T>C|p.Tyr88Tyr|264/828|264/828|88/275||,G|upstream_gene_variant|MODIFIER|thyA|Rv2764c|transcript|CCP45563|protein_coding||c.-4251T>C|||||4251|WARNING_TRANSCRIPT_NO_START_CODON,G|upstream_gene_variant|MODIFIER|Rv2766c|Rv2766c|transcript|CCP45565|protein_coding||c.-2352T>C|||||2352|,G|upstream_gene_variant|MODIFIER|Rv…	0.002186
3162805	0.0208333	0:279:165:0	48	115210	PE_PGRS48	p.Arg180Gly	1866	G|missense_variant|MODERATE|PE_PGRS48|Rv2853|transcript|CCP45654|protein_coding|1/1|c.538C>G|p.Arg180Gly|538/1848|538/1848|180/615||,G|upstream_gene_variant|MODIFIER|cobO|Rv2849c|transcript|CCP45650|protein_coding||c.-4661G>C|||||4661|,G|upstream_gene_variant|MODIFIER|Rv2850c|Rv2850c|transcript|CCP45651|protein_coding||c.-2751G>C|||||2751|WARNING_TRANSCRIPT_NO_START_CODON,G|upstream_gene_variant|…	0.582761
3162974	0.0232558	0:0:71:373	43	115216	PE_PGRS48	p.Val236Gly	68	G|missense_variant|MODERATE|PE_PGRS48|Rv2853|transcript|CCP45654|protein_coding|1/1|c.707T>G|p.Val236Gly|707/1848|707/1848|236/615||,G|upstream_gene_variant|MODIFIER|cobO|Rv2849c|transcript|CCP45650|protein_coding||c.-4830A>C|||||4830|,G|upstream_gene_variant|MODIFIER|Rv2850c|Rv2850c|transcript|CCP45651|protein_coding||c.-2920A>C|||||2920|WARNING_TRANSCRIPT_NO_START_CODON,G|upstream_gene_variant|…	0.021237
3163210	0.5	0:0:442:2	2	115227	PE_PGRS48	p.Gly315Cys	2	T|missense_variant|MODERATE|PE_PGRS48|Rv2853|transcript|CCP45654|protein_coding|1/1|c.943G>T|p.Gly315Cys|943/1848|943/1848|315/615||,T|upstream_gene_variant|MODIFIER|Rv2850c|Rv2850c|transcript|CCP45651|protein_coding||c.-3156C>A|||||3156|WARNING_TRANSCRIPT_NO_START_CODON,T|upstream_gene_variant|MODIFIER|Rv2851c|Rv2851c|transcript|CCP45652|protein_coding||c.-2689C>A|||||2689|,T|upstream_gene_varia…	0.000625
3490846	0.5	2:0:442:0	2	126355	PPE49	p.Thr269Met	2	A|missense_variant|MODERATE|PPE49|Rv3125c|transcript|CCP45935|protein_coding|1/1|c.806C>T|p.Thr269Met|806/1176|806/1176|269/391||,A|upstream_gene_variant|MODIFIER|Rv3127|Rv3127|transcript|CCP45937|protein_coding||c.-1301G>A|||||1301|WARNING_TRANSCRIPT_NO_START_CODON,A|upstream_gene_variant|MODIFIER|Rv3129|Rv3129|transcript|CCP45939|protein_coding||c.-3814G>A|||||3814|WARNING_TRANSCRIPT_NO_START_C…	0.000625
3491436	0.5	442:0:2:0	2	126382	PPE49	p.Ser72Ser	2	G|synonymous_variant|LOW|PPE49|Rv3125c|transcript|CCP45935|protein_coding|1/1|c.216T>C|p.Ser72Ser|216/1176|216/1176|72/391||,G|upstream_gene_variant|MODIFIER|Rv3127|Rv3127|transcript|CCP45937|protein_coding||c.-711A>G|||||711|WARNING_TRANSCRIPT_NO_START_CODON,G|upstream_gene_variant|MODIFIER|Rv3129|Rv3129|transcript|CCP45939|protein_coding||c.-3224A>G|||||3224|WARNING_TRANSCRIPT_NO_START_CODON,G|…	0.000625
3502231	0.5	0:7:437:0	2	126776	PPE51	p.Gln146His	7	C|missense_variant|MODERATE|PPE51|Rv3136|transcript|CCP45946|protein_coding|1/1|c.438G>C|p.Gln146His|438/1143|438/1143|146/380||,C|upstream_gene_variant|MODIFIER|devS|Rv3132c|transcript|CCP45942|protein_coding||c.-2966C>G|||||2966|,C|upstream_gene_variant|MODIFIER|devR|Rv3133c|transcript|CCP45943|protein_coding||c.-2316C>G|||||2316|WARNING_TRANSCRIPT_NO_START_CODON,C|upstream_gene_variant|MODIFIE…	0.002186
3510366	0.5	2:442:0:0	2	127073	PPE52	p.Val318Phe	2	A|missense_variant|MODERATE|PPE52|Rv3144c|transcript|CCP45955|protein_coding|1/1|c.952G>T|p.Val318Phe|952/1230|952/1230|318/409||WARNING_TRANSCRIPT_NO_START_CODON,A|upstream_gene_variant|MODIFIER|Rv3142c|Rv3142c|transcript|CCP45953|protein_coding||c.-820G>T|||||820|,A|upstream_gene_variant|MODIFIER|nuoA|Rv3145|transcript|CCP45956|protein_coding||c.-1316C>A|||||1316|,A|upstream_gene_variant|MODIFI…	0.000625
3731552	0.5	441:3:0:0	2	134189	PPE54	p.Leu1795Arg	3	C|missense_variant|MODERATE|PPE54|Rv3343c|transcript|CCP46164|protein_coding|1/1|c.5384T>G|p.Leu1795Arg|5384/7572|5384/7572|1795/2523||,C|downstream_gene_variant|MODIFIER|metC|Rv3340|transcript|CCP46161|protein_coding||c.*4076A>C|||||4076|,C|downstream_gene_variant|MODIFIER|metA|Rv3341|transcript|CCP46162|protein_coding||c.*2925A>C|||||2925|,C|downstream_gene_variant|MODIFIER|Rv3342|Rv3342|transc…	0.000937
3736628	0.2	0:0:438:6	5	134342	PPE54	p.Glu103Val	2969	A|missense_variant|MODERATE|PPE54|Rv3343c|transcript|CCP46164|protein_coding|1/1|c.308A>T|p.Glu103Val|308/7572|308/7572|103/2523||,G|missense_variant|MODERATE|PPE54|Rv3343c|transcript|CCP46164|protein_coding|1/1|c.308A>C|p.Glu103Ala|308/7572|308/7572|103/2523||,A|downstream_gene_variant|MODIFIER|PE_PGRS49|Rv3344c|transcript|CCP46165|protein_coding||c.*356A>T|||||356|WARNING_TRANSCRIPT_NO_START_CO…	0.927233
3737020	0.5	4:0:440:0	2	134362	PPE54		4	A|synonymous_variant|LOW|PE_PGRS49|Rv3344c|transcript|CCP46165|protein_coding|1/1|c.1419C>T|p.Gly473Gly|1419/1455|1419/1455|473/484||WARNING_TRANSCRIPT_NO_START_CODON,A|upstream_gene_variant|MODIFIER|PPE54|Rv3343c|transcript|CCP46164|protein_coding||c.-85C>T|||||85|,A|downstream_gene_variant|MODIFIER|PE_PGRS50|Rv3345c|transcript|CCP46166|protein_coding||c.*1138C>T|||||1138|	0.001249
3737253	0.333333	0:436:0:8	3	134370	PE_PGRS49	p.Gly396Ser	5	T|missense_variant|MODERATE|PE_PGRS49|Rv3344c|transcript|CCP46165|protein_coding|1/1|c.1186G>A|p.Gly396Ser|1186/1455|1186/1455|396/484||WARNING_TRANSCRIPT_NO_START_CODON,T|upstream_gene_variant|MODIFIER|PPE54|Rv3343c|transcript|CCP46164|protein_coding||c.-318G>A|||||318|,T|downstream_gene_variant|MODIFIER|PE_PGRS50|Rv3345c|transcript|CCP46166|protein_coding||c.*905G>A|||||905|	0.001562
3737371	0.333333	0:0:441:3	3	134378	PE_PGRS49	p.Asn356Lys	11	T|missense_variant|MODERATE|PE_PGRS49|Rv3344c|transcript|CCP46165|protein_coding|1/1|c.1068C>A|p.Asn356Lys|1068/1455|1068/1455|356/484||WARNING_TRANSCRIPT_NO_START_CODON,T|upstream_gene_variant|MODIFIER|PPE54|Rv3343c|transcript|CCP46164|protein_coding||c.-436C>A|||||436|,T|downstream_gene_variant|MODIFIER|PE_PGRS50|Rv3345c|transcript|CCP46166|protein_coding||c.*787C>A|||||787|	0.003435
3737428	0.5	441:0:3:0	2	134383	PPE54		4	G|synonymous_variant|LOW|PE_PGRS49|Rv3344c|transcript|CCP46165|protein_coding|1/1|c.1011T>C|p.Gly337Gly|1011/1455|1011/1455|337/484||WARNING_TRANSCRIPT_NO_START_CODON,G|upstream_gene_variant|MODIFIER|PPE54|Rv3343c|transcript|CCP46164|protein_coding||c.-493T>C|||||493|,G|downstream_gene_variant|MODIFIER|PE_PGRS50|Rv3345c|transcript|CCP46166|protein_coding||c.*730T>C|||||730|	0.001249
3737665	0.333333	5:0:439:0	3	134389	PE_PGRS50		5	A|synonymous_variant|LOW|PE_PGRS49|Rv3344c|transcript|CCP46165|protein_coding|1/1|c.774C>T|p.Gly258Gly|774/1455|774/1455|258/484||WARNING_TRANSCRIPT_NO_START_CODON,A|upstream_gene_variant|MODIFIER|PPE54|Rv3343c|transcript|CCP46164|protein_coding||c.-730C>T|||||730|,A|downstream_gene_variant|MODIFIER|PE_PGRS50|Rv3345c|transcript|CCP46166|protein_coding||c.*493C>T|||||493|	0.001562
3737997	0.5	2:0:442:0	2	134408	PE_PGRS49	p.Leu148Phe	2	A|missense_variant|MODERATE|PE_PGRS49|Rv3344c|transcript|CCP46165|protein_coding|1/1|c.442C>T|p.Leu148Phe|442/1455|442/1455|148/484||WARNING_TRANSCRIPT_NO_START_CODON,A|upstream_gene_variant|MODIFIER|PPE54|Rv3343c|transcript|CCP46164|protein_coding||c.-1062C>T|||||1062|,A|downstream_gene_variant|MODIFIER|PE_PGRS50|Rv3345c|transcript|CCP46166|protein_coding||c.*161C>T|||||161|	0.000625
3738535	0.25	0:0:440:4	4	134431	PE_PGRS50	p.His1414Asn	4	T|missense_variant|MODERATE|PE_PGRS50|Rv3345c|transcript|CCP46166|protein_coding|1/1|c.4240C>A|p.His1414Asn|4240/4617|4240/4617|1414/1538||,T|upstream_gene_variant|MODIFIER|PPE54|Rv3343c|transcript|CCP46164|protein_coding||c.-1600C>A|||||1600|,T|upstream_gene_variant|MODIFIER|PE_PGRS49|Rv3344c|transcript|CCP46165|protein_coding||c.-97C>A|||||97|WARNING_TRANSCRIPT_NO_START_CODON,T|downstream_gene_…	0.001249
3738676	0.333333	0:0:441:3	3	134438	PE_PGRS50	p.His1367Asn	3	T|missense_variant|MODERATE|PE_PGRS50|Rv3345c|transcript|CCP46166|protein_coding|1/1|c.4099C>A|p.His1367Asn|4099/4617|4099/4617|1367/1538||,T|upstream_gene_variant|MODIFIER|PPE54|Rv3343c|transcript|CCP46164|protein_coding||c.-1741C>A|||||1741|,T|upstream_gene_variant|MODIFIER|PE_PGRS49|Rv3344c|transcript|CCP46165|protein_coding||c.-238C>A|||||238|WARNING_TRANSCRIPT_NO_START_CODON,T|downstream_gen…	0.000937
3738690	0.111111	0:12:432:0	9	134439	PE_PGRS50	p.Ala1362Gly	12	C|missense_variant|MODERATE|PE_PGRS50|Rv3345c|transcript|CCP46166|protein_coding|1/1|c.4085C>G|p.Ala1362Gly|4085/4617|4085/4617|1362/1538||,C|upstream_gene_variant|MODIFIER|PPE54|Rv3343c|transcript|CCP46164|protein_coding||c.-1755C>G|||||1755|,C|upstream_gene_variant|MODIFIER|PE_PGRS49|Rv3344c|transcript|CCP46165|protein_coding||c.-252C>G|||||252|WARNING_TRANSCRIPT_NO_START_CODON,C|downstream_gen…	0.003748
3739133	0.5	3:0:441:0	2	134470	PE_PGRS49		3	A|synonymous_variant|LOW|PE_PGRS50|Rv3345c|transcript|CCP46166|protein_coding|1/1|c.3642C>T|p.Ala1214Ala|3642/4617|3642/4617|1214/1538||,A|upstream_gene_variant|MODIFIER|PPE54|Rv3343c|transcript|CCP46164|protein_coding||c.-2198C>T|||||2198|,A|upstream_gene_variant|MODIFIER|PE_PGRS49|Rv3344c|transcript|CCP46165|protein_coding||c.-695C>T|||||695|WARNING_TRANSCRIPT_NO_START_CODON,A|downstream_gene_v…	0.000937
3739244	0.5	0:2:442:0	2	134480	PE_PGRS50	p.Asn1177Lys	4	C|missense_variant|MODERATE|PE_PGRS50|Rv3345c|transcript|CCP46166|protein_coding|1/1|c.3531C>G|p.Asn1177Lys|3531/4617|3531/4617|1177/1538||,C|upstream_gene_variant|MODIFIER|PPE54|Rv3343c|transcript|CCP46164|protein_coding||c.-2309C>G|||||2309|,C|upstream_gene_variant|MODIFIER|PE_PGRS49|Rv3344c|transcript|CCP46165|protein_coding||c.-806C>G|||||806|WARNING_TRANSCRIPT_NO_START_CODON,C|downstream_gen…	0.001249
3739630	0.111111	0:411:0:33	9	134502	PE_PGRS50	p.Asp1049Asn	30	T|missense_variant|MODERATE|PE_PGRS50|Rv3345c|transcript|CCP46166|protein_coding|1/1|c.3145G>A|p.Asp1049Asn|3145/4617|3145/4617|1049/1538||,T|upstream_gene_variant|MODIFIER|PPE54|Rv3343c|transcript|CCP46164|protein_coding||c.-2695G>A|||||2695|,T|upstream_gene_variant|MODIFIER|PE_PGRS49|Rv3344c|transcript|CCP46165|protein_coding||c.-1192G>A|||||1192|WARNING_TRANSCRIPT_NO_START_CODON,T|downstream_g…	0.009369
3740904	0.111111	425:0:0:19	9	134566	PE_PGRS50	p.Ile624Asn	18	T|missense_variant|MODERATE|PE_PGRS50|Rv3345c|transcript|CCP46166|protein_coding|1/1|c.1871T>A|p.Ile624Asn|1871/4617|1871/4617|624/1538||,T|upstream_gene_variant|MODIFIER|PPE54|Rv3343c|transcript|CCP46164|protein_coding||c.-3969T>A|||||3969|,T|upstream_gene_variant|MODIFIER|PE_PGRS49|Rv3344c|transcript|CCP46165|protein_coding||c.-2466T>A|||||2466|WARNING_TRANSCRIPT_NO_START_CODON,T|downstream_gen…	0.005621
3741550	0.333333	0:7:0:437	3	134601	PE_PGRS50	p.Thr409Ala	7	C|missense_variant|MODERATE|PE_PGRS50|Rv3345c|transcript|CCP46166|protein_coding|1/1|c.1225A>G|p.Thr409Ala|1225/4617|1225/4617|409/1538||,C|upstream_gene_variant|MODIFIER|PPE54|Rv3343c|transcript|CCP46164|protein_coding||c.-4615A>G|||||4615|,C|upstream_gene_variant|MODIFIER|PE_PGRS49|Rv3344c|transcript|CCP46165|protein_coding||c.-3112A>G|||||3112|WARNING_TRANSCRIPT_NO_START_CODON,C|downstream_gen…	0.002186
3742711	0.5	0:2:0:442	2	134651	PE_PGRS50	p.Ile22Val	2	C|missense_variant|MODERATE|PE_PGRS50|Rv3345c|transcript|CCP46166|protein_coding|1/1|c.64A>G|p.Ile22Val|64/4617|64/4617|22/1538||,C|upstream_gene_variant|MODIFIER|PE_PGRS49|Rv3344c|transcript|CCP46165|protein_coding||c.-4273A>G|||||4273|WARNING_TRANSCRIPT_NO_START_CODON,C|downstream_gene_variant|MODIFIER|Rv3346c|Rv3346c|transcript|CCP46167|protein_coding||c.*487A>G|||||487|,C|downstream_gene_vari…	0.000625
3749921	0.5	0:2:442:0	2	134734	PPE55	p.Ala1088Ala	2	C|synonymous_variant|LOW|PPE55|Rv3347c|transcript|CCP46168|protein_coding|1/1|c.3264C>G|p.Ala1088Ala|3264/9474|3264/9474|1088/3157||,C|upstream_gene_variant|MODIFIER|Rv3348|Rv3348|transcript|CCP46169|protein_coding||c.-3844G>C|||||3844|WARNING_TRANSCRIPT_NO_START_CODON,C|downstream_gene_variant|MODIFIER|Rv3349c|Rv3349c|transcript|CCP46170|protein_coding||c.*4372C>G|||||4372|WARNING_TRANSCRIPT_NO_…	0.000625
3760260	0.5	6:438:0:0	2	134863	PPE56	p.Leu2281Leu	6	A|synonymous_variant|LOW|PPE56|Rv3350c|transcript|CCP46171|protein_coding|1/1|c.6843G>T|p.Leu2281Leu|6843/11151|6843/11151|2281/3716||	0.001874
3765430	0.333333	250:0:194:0	3	134939	PPE56	p.Ile558Thr	190	G|missense_variant|MODERATE|PPE56|Rv3350c|transcript|CCP46171|protein_coding|1/1|c.1673T>C|p.Ile558Thr|1673/11151|1673/11151|558/3716||,G|upstream_gene_variant|MODIFIER|Rv3354|Rv3354|transcript|CCP46175|protein_coding||c.-3681A>G|||||3681|,G|downstream_gene_variant|MODIFIER|Rv3351c|Rv3351c|transcript|CCP46172|protein_coding||c.*1916T>C|||||1916|WARNING_TRANSCRIPT_NO_START_CODON,G|downstream_gene_…	0.059338
3803109	0.5	0:442:2:0	2	136238	PE_PGRS52	p.Ala486Gly	3	G|missense_variant|MODERATE|PE_PGRS52|Rv3388|transcript|CCP46209|protein_coding|1/1|c.1457C>G|p.Ala486Gly|1457/2196|1457/2196|486/731||,G|upstream_gene_variant|MODIFIER|idsB|Rv3383c|transcript|CCP46204|protein_coding||c.-4620G>C|||||4620|,G|upstream_gene_variant|MODIFIER|vapC46|Rv3384c|transcript|CCP46205|protein_coding||c.-3474G>C|||||3474|,G|upstream_gene_variant|MODIFIER|vapB46|Rv3385c|transcr…	0.000937
3803268	0.25	5:0:439:0	4	136246	PE_PGRS52	p.Gly539Asp	5	A|missense_variant|MODERATE|PE_PGRS52|Rv3388|transcript|CCP46209|protein_coding|1/1|c.1616G>A|p.Gly539Asp|1616/2196|1616/2196|539/731||,A|upstream_gene_variant|MODIFIER|idsB|Rv3383c|transcript|CCP46204|protein_coding||c.-4779C>T|||||4779|,A|upstream_gene_variant|MODIFIER|vapC46|Rv3384c|transcript|CCP46205|protein_coding||c.-3633C>T|||||3633|,A|upstream_gene_variant|MODIFIER|vapB46|Rv3385c|transcr…	0.001562
3803720	0.0769231	428:0:16:0	13	136262	PE_PGRS52	p.Thr690Ala	16	G|missense_variant|MODERATE|PE_PGRS52|Rv3388|transcript|CCP46209|protein_coding|1/1|c.2068A>G|p.Thr690Ala|2068/2196|2068/2196|690/731||,G|upstream_gene_variant|MODIFIER|vapC46|Rv3384c|transcript|CCP46205|protein_coding||c.-4085T>C|||||4085|,G|upstream_gene_variant|MODIFIER|vapB46|Rv3385c|transcript|CCP46206|protein_coding||c.-3777T>C|||||3777|,G|upstream_gene_variant|MODIFIER|lpqD|Rv3390|transcri…	0.004997
3926778	0.5	440:0:4:0	2	140524	PE_PGRS53	p.Ala70Ala	4	G|synonymous_variant|LOW|PE_PGRS53|Rv3507|transcript|CCP46329|protein_coding|1/1|c.210A>G|p.Ala70Ala|210/4146|210/4146|70/1381||,G|upstream_gene_variant|MODIFIER|Rv3502c|Rv3502c|transcript|CCP46324|protein_coding||c.-4738T>C|||||4738|,G|upstream_gene_variant|MODIFIER|fdxD|Rv3503c|transcript|CCP46325|protein_coding||c.-4522T>C|||||4522|WARNING_TRANSCRIPT_NO_START_CODON,G|upstream_gene_variant|MODI…	0.001249
3928274	0.5	2:442:0:0	2	140587	PE_PGRS53	p.Thr569Asn	3	A|missense_variant|MODERATE|PE_PGRS53|Rv3507|transcript|CCP46329|protein_coding|1/1|c.1706C>A|p.Thr569Asn|1706/4146|1706/4146|569/1381||,T|missense_variant|MODERATE|PE_PGRS53|Rv3507|transcript|CCP46329|protein_coding|1/1|c.1706C>T|p.Thr569Ile|1706/4146|1706/4146|569/1381||,A|upstream_gene_variant|MODIFIER|PE_PGRS54|Rv3508|transcript|CCP46330|protein_coding||c.-2731C>A|||||2731|,T|upstream_gene_va…	0.000937
3928283	0.333333	441:3:0:0	3	140589	PE_PGRS53	p.Asn572Thr	2	C|missense_variant|MODERATE|PE_PGRS53|Rv3507|transcript|CCP46329|protein_coding|1/1|c.1715A>C|p.Asn572Thr|1715/4146|1715/4146|572/1381||,C|upstream_gene_variant|MODIFIER|PE_PGRS54|Rv3508|transcript|CCP46330|protein_coding||c.-2722A>C|||||2722|,C|downstream_gene_variant|MODIFIER|fadE26|Rv3504|transcript|CCP46326|protein_coding||c.*4610A>C|||||4610|,C|downstream_gene_variant|MODIFIER|fadE27|Rv3505|…	0.000625
3928290	0.333333	0:441:0:3	3	140590	PE_PGRS53	p.Gly574Gly	3	T|synonymous_variant|LOW|PE_PGRS53|Rv3507|transcript|CCP46329|protein_coding|1/1|c.1722C>T|p.Gly574Gly|1722/4146|1722/4146|574/1381||,T|upstream_gene_variant|MODIFIER|PE_PGRS54|Rv3508|transcript|CCP46330|protein_coding||c.-2715C>T|||||2715|,T|downstream_gene_variant|MODIFIER|fadE26|Rv3504|transcript|CCP46326|protein_coding||c.*4617C>T|||||4617|,T|downstream_gene_variant|MODIFIER|fadE27|Rv3505|tra…	0.000937
3928422	0.03125	383:61:0:0	32	140597	PE_PGRS53	p.Ala618Ala	58	C|synonymous_variant|LOW|PE_PGRS53|Rv3507|transcript|CCP46329|protein_coding|1/1|c.1854A>C|p.Ala618Ala|1854/4146|1854/4146|618/1381||,C|upstream_gene_variant|MODIFIER|PE_PGRS54|Rv3508|transcript|CCP46330|protein_coding||c.-2583A>C|||||2583|,C|downstream_gene_variant|MODIFIER|fadE26|Rv3504|transcript|CCP46326|protein_coding||c.*4749A>C|||||4749|,C|downstream_gene_variant|MODIFIER|fadE27|Rv3505|tra…	0.018114
3929257	0.333333	440:0:4:0	3	140636	PE_PGRS53	p.Asn897Asp	4	G|missense_variant|MODERATE|PE_PGRS53|Rv3507|transcript|CCP46329|protein_coding|1/1|c.2689A>G|p.Asn897Asp|2689/4146|2689/4146|897/1381||,G|upstream_gene_variant|MODIFIER|PE_PGRS54|Rv3508|transcript|CCP46330|protein_coding||c.-1748A>G|||||1748|,G|downstream_gene_variant|MODIFIER|fadE27|Rv3505|transcript|CCP46327|protein_coding||c.*4438A>G|||||4438|,G|downstream_gene_variant|MODIFIER|fadD17|Rv3506|…	0.001249
3929843	0.1	0:408:0:36	10	140663	PE_PGRS53	p.Ala1092Val	34	T|missense_variant|MODERATE|PE_PGRS53|Rv3507|transcript|CCP46329|protein_coding|1/1|c.3275C>T|p.Ala1092Val|3275/4146|3275/4146|1092/1381||,T|upstream_gene_variant|MODIFIER|PE_PGRS54|Rv3508|transcript|CCP46330|protein_coding||c.-1162C>T|||||1162|,T|downstream_gene_variant|MODIFIER|fadD17|Rv3506|transcript|CCP46328|protein_coding||c.*3445C>T|||||3445|	0.010618
3930188	0.5	441:3:0:0	2	140676	PE_PGRS53	p.Asp1207Ala	4	C|missense_variant|MODERATE|PE_PGRS53|Rv3507|transcript|CCP46329|protein_coding|1/1|c.3620A>C|p.Asp1207Ala|3620/4146|3620/4146|1207/1381||,G|missense_variant|MODERATE|PE_PGRS53|Rv3507|transcript|CCP46329|protein_coding|1/1|c.3620A>G|p.Asp1207Gly|3620/4146|3620/4146|1207/1381||,C|upstream_gene_variant|MODIFIER|PE_PGRS54|Rv3508|transcript|CCP46330|protein_coding||c.-817A>C|||||817|,G|upstream_gene_…	0.001249
3930440	0.111111	24:420:0:0	9	140685	PE_PGRS53	p.Ala1291Asp	22	A|missense_variant|MODERATE|PE_PGRS53|Rv3507|transcript|CCP46329|protein_coding|1/1|c.3872C>A|p.Ala1291Asp|3872/4146|3872/4146|1291/1381||,A|upstream_gene_variant|MODIFIER|PE_PGRS54|Rv3508|transcript|CCP46330|protein_coding||c.-565C>A|||||565|,A|downstream_gene_variant|MODIFIER|fadD17|Rv3506|transcript|CCP46328|protein_coding||c.*4042C>A|||||4042|	0.006871
3930448	0.111111	24:0:420:0	9	140686	PE_PGRS53	p.Asp1294Asn	22	A|missense_variant|MODERATE|PE_PGRS53|Rv3507|transcript|CCP46329|protein_coding|1/1|c.3880G>A|p.Asp1294Asn|3880/4146|3880/4146|1294/1381||,A|upstream_gene_variant|MODIFIER|PE_PGRS54|Rv3508|transcript|CCP46330|protein_coding||c.-557G>A|||||557|,A|downstream_gene_variant|MODIFIER|fadD17|Rv3506|transcript|CCP46328|protein_coding||c.*4050G>A|||||4050|	0.006871
3930983	0.333333	0:250:0:194	3	140714	PE_PGRS54		190	T|upstream_gene_variant|MODIFIER|PE_PGRS54|Rv3508|transcript|CCP46330|protein_coding||c.-22C>T|||||22|,T|downstream_gene_variant|MODIFIER|fadD17|Rv3506|transcript|CCP46328|protein_coding||c.*4585C>T|||||4585|,T|downstream_gene_variant|MODIFIER|PE_PGRS53|Rv3507|transcript|CCP46329|protein_coding||c.*269C>T|||||269|,T|intergenic_region|MODIFIER|PE_PGRS53-PE_PGRS54|Rv3507-Rv3508|intergenic_region|Rv…	0.059338
3937261	0.5	442:2:0:0	2	140764	PE_PGRS54		1	C|synonymous_variant|LOW|ilvX|Rv3509c|transcript|CCP46331|protein_coding|1/1|c.1164T>G|p.Ala388Ala|1164/1548|1164/1548|388/515||WARNING_TRANSCRIPT_NO_START_CODON,C|upstream_gene_variant|MODIFIER|PE_PGRS55|Rv3511|transcript|CCP46333|protein_coding||c.-2356A>C|||||2356|WARNING_TRANSCRIPT_NO_START_CODON,C|upstream_gene_variant|MODIFIER|PE_PGRS56|Rv3512|transcript|CCP46334|protein_coding||c.-4463A>C|…	0.000312
3939454	0.5	0:434:10:0	2	140857	PE_PGRS55		8	G|upstream_gene_variant|MODIFIER|ilvX|Rv3509c|transcript|CCP46331|protein_coding||c.-1030G>C|||||1030|WARNING_TRANSCRIPT_NO_START_CODON,G|upstream_gene_variant|MODIFIER|Rv3510c|Rv3510c|transcript|CCP46332|protein_coding||c.-197G>C|||||197|,G|upstream_gene_variant|MODIFIER|PE_PGRS55|Rv3511|transcript|CCP46333|protein_coding||c.-163C>G|||||163|WARNING_TRANSCRIPT_NO_START_CODON,G|upstream_gene_varia…	0.002498
3940073	0.166667	0:0:413:31	6	140878	PE_PGRS55	p.Ala153Ser	28	T|missense_variant|MODERATE|PE_PGRS55|Rv3511|transcript|CCP46333|protein_coding|1/1|c.457G>T|p.Ala153Ser|457/2145|457/2145|153/714||WARNING_TRANSCRIPT_NO_START_CODON,T|upstream_gene_variant|MODIFIER|ilvX|Rv3509c|transcript|CCP46331|protein_coding||c.-1649C>A|||||1649|WARNING_TRANSCRIPT_NO_START_CODON,T|upstream_gene_variant|MODIFIER|Rv3510c|Rv3510c|transcript|CCP46332|protein_coding||c.-816C>A|||…	0.008745
3940736	0.2	11:0:433:0	5	140911	PE_PGRS55	p.Gly374Ser	11	A|missense_variant|MODERATE|PE_PGRS55|Rv3511|transcript|CCP46333|protein_coding|1/1|c.1120G>A|p.Gly374Ser|1120/2145|1120/2145|374/714||WARNING_TRANSCRIPT_NO_START_CODON,A|upstream_gene_variant|MODIFIER|ilvX|Rv3509c|transcript|CCP46331|protein_coding||c.-2312C>T|||||2312|WARNING_TRANSCRIPT_NO_START_CODON,A|upstream_gene_variant|MODIFIER|Rv3510c|Rv3510c|transcript|CCP46332|protein_coding||c.-1479C>…	0.003435
3940802	0.0126582	286:0:158:0	79	140913	PE_PGRS55	p.Asn396Asp	947	G|missense_variant|MODERATE|PE_PGRS55|Rv3511|transcript|CCP46333|protein_coding|1/1|c.1186A>G|p.Asn396Asp|1186/2145|1186/2145|396/714||WARNING_TRANSCRIPT_NO_START_CODON,G|upstream_gene_variant|MODIFIER|ilvX|Rv3509c|transcript|CCP46331|protein_coding||c.-2378T>C|||||2378|WARNING_TRANSCRIPT_NO_START_CODON,G|upstream_gene_variant|MODIFIER|Rv3510c|Rv3510c|transcript|CCP46332|protein_coding||c.-1545T>…	0.295753
3942481	0.010989	0:173:271:0	91	140952	PE_PGRS56	p.Ala253Gly	1772	G|missense_variant|MODERATE|PE_PGRS56|Rv3512|transcript|CCP46334|protein_coding|1/1|c.758C>G|p.Ala253Gly|758/3240|758/3240|253/1079||WARNING_TRANSCRIPT_NO_START_CODON,G|upstream_gene_variant|MODIFIER|ilvX|Rv3509c|transcript|CCP46331|protein_coding||c.-4057G>C|||||4057|WARNING_TRANSCRIPT_NO_START_CODON,G|upstream_gene_variant|MODIFIER|Rv3510c|Rv3510c|transcript|CCP46332|protein_coding||c.-3224G>C|…	0.553404
3942640	0.0263158	0:396:0:48	38	140958	PE_PGRS56	p.Ile306Thr	2674	C|missense_variant|MODERATE|PE_PGRS56|Rv3512|transcript|CCP46334|protein_coding|1/1|c.917T>C|p.Ile306Thr|917/3240|917/3240|306/1079||WARNING_TRANSCRIPT_NO_START_CODON,C|upstream_gene_variant|MODIFIER|ilvX|Rv3509c|transcript|CCP46331|protein_coding||c.-4216A>G|||||4216|WARNING_TRANSCRIPT_NO_START_CODON,C|upstream_gene_variant|MODIFIER|Rv3510c|Rv3510c|transcript|CCP46332|protein_coding||c.-3383A>G|…	0.835103
3942778	0.25	0:439:0:5	4	140969	PE_PGRS56	p.Ala352Val	5	T|missense_variant|MODERATE|PE_PGRS56|Rv3512|transcript|CCP46334|protein_coding|1/1|c.1055C>T|p.Ala352Val|1055/3240|1055/3240|352/1079||WARNING_TRANSCRIPT_NO_START_CODON,T|upstream_gene_variant|MODIFIER|ilvX|Rv3509c|transcript|CCP46331|protein_coding||c.-4354G>A|||||4354|WARNING_TRANSCRIPT_NO_START_CODON,T|upstream_gene_variant|MODIFIER|Rv3510c|Rv3510c|transcript|CCP46332|protein_coding||c.-3521G…	0.001562
3943019	0.0113636	0:276:168:0	88	140973	PE_PGRS55		1064	G|synonymous_variant|LOW|PE_PGRS56|Rv3512|transcript|CCP46334|protein_coding|1/1|c.1296C>G|p.Ala432Ala|1296/3240|1296/3240|432/1079||WARNING_TRANSCRIPT_NO_START_CODON,G|upstream_gene_variant|MODIFIER|ilvX|Rv3509c|transcript|CCP46331|protein_coding||c.-4595G>C|||||4595|WARNING_TRANSCRIPT_NO_START_CODON,G|upstream_gene_variant|MODIFIER|Rv3510c|Rv3510c|transcript|CCP46332|protein_coding||c.-3762G>C|…	0.332292
3943133	0.125	0:433:11:0	8	140981	PE_PGRS55		11	G|synonymous_variant|LOW|PE_PGRS56|Rv3512|transcript|CCP46334|protein_coding|1/1|c.1410C>G|p.Gly470Gly|1410/3240|1410/3240|470/1079||WARNING_TRANSCRIPT_NO_START_CODON,G|upstream_gene_variant|MODIFIER|ilvX|Rv3509c|transcript|CCP46331|protein_coding||c.-4709G>C|||||4709|WARNING_TRANSCRIPT_NO_START_CODON,G|upstream_gene_variant|MODIFIER|Rv3510c|Rv3510c|transcript|CCP46332|protein_coding||c.-3876G>C|…	0.003435
3943605	0.333333	9:0:435:0	3	141000	PE_PGRS56	p.Gly628Ser	9	A|missense_variant|MODERATE|PE_PGRS56|Rv3512|transcript|CCP46334|protein_coding|1/1|c.1882G>A|p.Gly628Ser|1882/3240|1882/3240|628/1079||WARNING_TRANSCRIPT_NO_START_CODON,A|upstream_gene_variant|MODIFIER|Rv3510c|Rv3510c|transcript|CCP46332|protein_coding||c.-4348C>T|||||4348|,A|upstream_gene_variant|MODIFIER|PE_PGRS57|Rv3514|transcript|CCP46336|protein_coding||c.-2189G>A|||||2189|,A|downstream_gen…	0.002811
3943804	0.25	4:0:0:440	4	141014	PE_PGRS56	p.Ile694Asn	5	A|missense_variant|MODERATE|PE_PGRS56|Rv3512|transcript|CCP46334|protein_coding|1/1|c.2081T>A|p.Ile694Asn|2081/3240|2081/3240|694/1079||WARNING_TRANSCRIPT_NO_START_CODON,A|upstream_gene_variant|MODIFIER|Rv3510c|Rv3510c|transcript|CCP46332|protein_coding||c.-4547A>T|||||4547|,A|upstream_gene_variant|MODIFIER|PE_PGRS57|Rv3514|transcript|CCP46336|protein_coding||c.-1990T>A|||||1990|,A|downstream_gen…	0.001562
3943824	0.333333	3:0:441:0	3	141015	PE_PGRS56	p.Gly701Ser	4	A|missense_variant|MODERATE|PE_PGRS56|Rv3512|transcript|CCP46334|protein_coding|1/1|c.2101G>A|p.Gly701Ser|2101/3240|2101/3240|701/1079||WARNING_TRANSCRIPT_NO_START_CODON,A|upstream_gene_variant|MODIFIER|Rv3510c|Rv3510c|transcript|CCP46332|protein_coding||c.-4567C>T|||||4567|,A|upstream_gene_variant|MODIFIER|PE_PGRS57|Rv3514|transcript|CCP46336|protein_coding||c.-1970G>A|||||1970|,A|downstream_gen…	0.001249
3944598	0.5	2:0:442:0	2	141051	PE_PGRS56	p.Ala959Thr	2	A|missense_variant|MODERATE|PE_PGRS56|Rv3512|transcript|CCP46334|protein_coding|1/1|c.2875G>A|p.Ala959Thr|2875/3240|2875/3240|959/1079||WARNING_TRANSCRIPT_NO_START_CODON,A|upstream_gene_variant|MODIFIER|PE_PGRS57|Rv3514|transcript|CCP46336|protein_coding||c.-1196G>A|||||1196|,A|downstream_gene_variant|MODIFIER|PE_PGRS55|Rv3511|transcript|CCP46333|protein_coding||c.*2837G>A|||||2837|WARNING_TRANSC…	0.000625
3971166	0.5	2:0:442:0	2	141945	PPE61		2	A|stop_gained|HIGH|PPE62|Rv3533c|transcript|CCP46355|protein_coding|1/1|c.1288C>T|p.Gln430*|1288/1749|1288/1749|430/582||,A|upstream_gene_variant|MODIFIER|Rv3529c|Rv3529c|transcript|CCP46351|protein_coding||c.-4128C>T|||||4128|,A|upstream_gene_variant|MODIFIER|Rv3530c|Rv3530c|transcript|CCP46352|protein_coding||c.-3346C>T|||||3346|,A|upstream_gene_variant|MODIFIER|Rv3531c|Rv3531c|transcript|CCP46…	0.000625
3979032	0.5	442:2:0:0	2	142216	PPE63	p.Glu325Ala	2	C|missense_variant|MODERATE|PPE63|Rv3539|transcript|CCP46361|protein_coding|1/1|c.974A>C|p.Glu325Ala|974/1440|974/1440|325/479||,C|upstream_gene_variant|MODIFIER|hsaG|Rv3535c|transcript|CCP46357|protein_coding||c.-4532T>G|||||4532|,C|upstream_gene_variant|MODIFIER|hsaE|Rv3536c|transcript|CCP46358|protein_coding||c.-3736T>G|||||3736|,C|downstream_gene_variant|MODIFIER|kstD|Rv3537|transcript|CCP463…	0.000625
3979211	0.666667	7:1:436:0	3	142225	PPE63	p.Ala385Thr	8	A|missense_variant|MODERATE|PPE63|Rv3539|transcript|CCP46361|protein_coding|1/1|c.1153G>A|p.Ala385Thr|1153/1440|1153/1440|385/479||,C|missense_variant|MODERATE|PPE63|Rv3539|transcript|CCP46361|protein_coding|1/1|c.1153G>C|p.Ala385Pro|1153/1440|1153/1440|385/479||,A|upstream_gene_variant|MODIFIER|hsaG|Rv3535c|transcript|CCP46357|protein_coding||c.-4711C>T|||||4711|,C|upstream_gene_variant|MODIFIER…	0.002498
4090745	0.5	13:0:431:0	2	146255	PE33		14	A|synonymous_variant|LOW|Rv3649|Rv3649|transcript|CCP46472|protein_coding|1/1|c.1965G>A|p.Gly655Gly|1965/2316|1965/2316|655/771||,A|upstream_gene_variant|MODIFIER|topA|Rv3646c|transcript|CCP46469|protein_coding||c.-3488C>T|||||3488|,A|upstream_gene_variant|MODIFIER|Rv3647c|Rv3647c|transcript|CCP46470|protein_coding||c.-2557C>T|||||2557|WARNING_TRANSCRIPT_NO_START_CODON,A|upstream_gene_variant|MOD…	0.004372
4190057	0.5	439:0:5:0	2	150078	PPE66	p.Met59Thr	5	G|missense_variant|MODERATE|PPE66|Rv3738c|transcript|CCP46565|protein_coding|1/1|c.176T>C|p.Met59Thr|176/948|176/948|59/315||,G|upstream_gene_variant|MODIFIER|tgs2|Rv3734c|transcript|CCP46561|protein_coding||c.-4167T>C|||||4167|,G|downstream_gene_variant|MODIFIER|Rv3735|Rv3735|transcript|CCP46562|protein_coding||c.*3480A>G|||||3480|,G|downstream_gene_variant|MODIFIER|Rv3736|Rv3736|transcript|CCP4…	0.001562
4350764	0.5	441:3:0:0	2	156989	PE35	p.Asp7Ala	8	C|missense_variant|MODERATE|PE35|Rv3872|transcript|CCP46701|protein_coding|1/1|c.20A>C|p.Asp7Ala|20/300|20/300|7/99||,C|upstream_gene_variant|MODIFIER|PPE68|Rv3873|transcript|CCP46702|protein_coding||c.-311A>C|||||311|,C|upstream_gene_variant|MODIFIER|esxB|Rv3874|transcript|CCP46703|protein_coding||c.-1510A>C|||||1510|,C|upstream_gene_variant|MODIFIER|esxA|Rv3875|transcript|CCP46704|protein_codin…	0.002498
4352038	0.5	2:0:442:0	2	157053	PPE68	p.Ala322Thr	2	A|missense_variant|MODERATE|PPE68|Rv3873|transcript|CCP46702|protein_coding|1/1|c.964G>A|p.Ala322Thr|964/1107|964/1107|322/368||,A|upstream_gene_variant|MODIFIER|esxB|Rv3874|transcript|CCP46703|protein_coding||c.-236G>A|||||236|,A|upstream_gene_variant|MODIFIER|esxA|Rv3875|transcript|CCP46704|protein_coding||c.-571G>A|||||571|,A|upstream_gene_variant|MODIFIER|espI|Rv3876|transcript|CCP46705|prote…	0.000625
4352044	0.5	0:437:0:7	2	157054	PPE68	p.Pro324Ser	7	T|missense_variant|MODERATE|PPE68|Rv3873|transcript|CCP46702|protein_coding|1/1|c.970C>T|p.Pro324Ser|970/1107|970/1107|324/368||,T|upstream_gene_variant|MODIFIER|esxB|Rv3874|transcript|CCP46703|protein_coding||c.-230C>T|||||230|,T|upstream_gene_variant|MODIFIER|esxA|Rv3875|transcript|CCP46704|protein_coding||c.-565C>T|||||565|,T|upstream_gene_variant|MODIFIER|espI|Rv3876|transcript|CCP46705|prote…	0.002186
4374806	0.5	2:0:442:0	2	158397	PPE69	p.Ala293Val	2	A|missense_variant|MODERATE|PPE69|Rv3892c|transcript|CCP46721|protein_coding|1/1|c.878C>T|p.Ala293Val|878/1200|878/1200|293/399||,A|upstream_gene_variant|MODIFIER|mycP2|Rv3886c|transcript|CCP46715|protein_coding||c.-4636C>T|||||4636|,A|upstream_gene_variant|MODIFIER|eccD2|Rv3887c|transcript|CCP46716|protein_coding||c.-3122C>T|||||3122|WARNING_TRANSCRIPT_NO_START_CODON,A|upstream_gene_variant|MODI…	0.000625
4375628	0.333333	0:0:3:441	3	158464	PPE69	p.Thr19Lys	2983	T|missense_variant|MODERATE|PPE69|Rv3892c|transcript|CCP46721|protein_coding|1/1|c.56C>A|p.Thr19Lys|56/1200|56/1200|19/399||,T|upstream_gene_variant|MODIFIER|eccD2|Rv3887c|transcript|CCP46716|protein_coding||c.-3944C>A|||||3944|WARNING_TRANSCRIPT_NO_START_CODON,T|upstream_gene_variant|MODIFIER|Rv3888c|Rv3888c|transcript|CCP46717|protein_coding||c.-2922C>A|||||2922|WARNING_TRANSCRIPT_NO_START_CODO…	0.931605
4375673	0.5	0:195:249:0	2	158470	PPE69	p.Pro4Arg	191	C|missense_variant|MODERATE|PPE69|Rv3892c|transcript|CCP46721|protein_coding|1/1|c.11C>G|p.Pro4Arg|11/1200|11/1200|4/399||,C|upstream_gene_variant|MODIFIER|eccD2|Rv3887c|transcript|CCP46716|protein_coding||c.-3989C>G|||||3989|WARNING_TRANSCRIPT_NO_START_CODON,C|upstream_gene_variant|MODIFIER|Rv3888c|Rv3888c|transcript|CCP46717|protein_coding||c.-2967C>G|||||2967|WARNING_TRANSCRIPT_NO_START_CODON,…	0.05965
4375913	0.5	0:0:440:4	2	158487	PE36	p.Ala28Asp	4	T|missense_variant|MODERATE|PE36|Rv3893c|transcript|CCP46722|protein_coding|1/1|c.83C>A|p.Ala28Asp|83/234|83/234|28/77||,T|upstream_gene_variant|MODIFIER|eccD2|Rv3887c|transcript|CCP46716|protein_coding||c.-4229C>A|||||4229|WARNING_TRANSCRIPT_NO_START_CODON,T|upstream_gene_variant|MODIFIER|Rv3888c|Rv3888c|transcript|CCP46717|protein_coding||c.-3207C>A|||||3207|WARNING_TRANSCRIPT_NO_START_CODON,T|…	0.001249
